# Supplementary material for: Crystal structure and DFT study of 2-(pyren-1-yl)-1H-benzimidazole
Source: Acta Crystallogr E Crystallogr Commun. 2017 Jul 17;73(Pt 8):1180–3. doi: 10.1107/S2056989017010271 (PMC5598844; doi:10.1107/S2056989017010271)
Supplement: Supplementary file 1 [file e-73-01180-sup1.cif]

##############################################################################
#                                                                            #
# This CIF contains the data in a paper accepted for publication in          #
# Acta Crystallographica Section E. It conforms to the requirements of       #
# Notes for Authors for Acta Crystallographica Section E, and has been       #
# peer reviewed under the auspices of the IUCr Commission on Journals.       #
#                                                                            #
# Full details of the Crystallographic Information File format               #
# are given in the paper "The Crystallographic Information File (CIF):       #
# a New Standard Archive File for Crystallography" by S. R. Hall, F. H.      #
# Allen and I. D. Brown [Acta Cryst. (1991), A47, 655-685].                  #
#                                                                            #
# The current version of the core CIF dictionary is obtainable from          #
# ftp://ftp.iucr.org/pub/cif_core.dic.                                       #
#                                                                            #
# Software is freely available for graphical display of the structure(s)     #
# in this CIF. For information consult the CIF software page                 #
# http://www.iucr.org/resources/cif/software.                                #
#                                                                            #
# This file may be used for bona fide research purposes within the           #
# scientific community so long as proper attribution is given to the journal # 
# article from which it was obtained.                                        #
#                                                                            #
##############################################################################
data_I
_database_code_depnum_ccdc_archive 'CCDC 1547858'
_audit_creation_method     'SHELXL-2016/6'
_chemical_name_systematic
;
2-(Pyren-1-yl)-1<i>H</i>-benzimidazole
;
_chemical_name_common     ?
_chemical_formula_moiety     'C23 H14 N2'
_chemical_formula_sum     'C23 H14 N2'
_chemical_formula_iupac     'C23 H14 N2'
_chemical_formula_weight     318.36
_chemical_melting_point     ?
_shelx_space_group_comment
;
The symmetry employed for this shelxl refinement is uniquely defined
by the following loop, which should always be used as a source of
symmetry information in preference to the above space-group names.
They are only intended as comments.
;
_space_group_crystal_system     orthorhombic
_space_group_name_H-M_alt     'P b c a'
_space_group_name_Hall     '-P 2ac 2ab'
loop_
    _space_group_symop_operation_xyz
    'x, y, z'
    '-x+1/2, -y, z+1/2'
    '-x, y+1/2, -z+1/2'
    'x+1/2, -y+1/2, -z'
    '-x, -y, -z'
    'x-1/2, y, -z-1/2'
    'x, -y-1/2, z-1/2'
    '-x-1/2, y-1/2, z'
_cell_length_a     8.7344(8)
_cell_length_b     9.5967(9)
_cell_length_c     36.410(3)
_cell_angle_alpha     90
_cell_angle_beta     90
_cell_angle_gamma     90
_cell_volume     3052.0(5)
_cell_formula_units_Z     8
_cell_measurement_reflns_used     1528
_cell_measurement_theta_min     2.44
_cell_measurement_theta_max     16.13
_cell_measurement_temperature     273(2)
_exptl_crystal_description     prism
_exptl_crystal_colour     colorless
_exptl_crystal_size_max     0.65
_exptl_crystal_size_mid     0.43
_exptl_crystal_size_min     0.32
_exptl_crystal_density_diffrn     1.386
_exptl_crystal_density_meas     ?
_exptl_crystal_density_method     ?
_exptl_crystal_F_000     1328
_exptl_absorpt_coefficient_mu     0.082
_exptl_absorpt_correction_type     none
_shelx_estimated_absorpt_T_min     ?
_shelx_estimated_absorpt_T_max     ?
_exptl_absorpt_correction_T_min     ?
_exptl_absorpt_correction_T_max     ?
_diffrn_ambient_temperature     273(2)
_diffrn_radiation_type     MoK\a
_diffrn_radiation_wavelength     0.71073
_diffrn_radiation_source     'sealed tube'
_diffrn_radiation_monochromator     'graphite'
_diffrn_measurement_device_type     'Bruker APEXII CCD area detector'
_diffrn_measurement_method     'phi and omega scans'
_diffrn_detector_area_resol_mean     ?
_diffrn_reflns_number     36046
_diffrn_reflns_av_R_equivalents     0.1034
_diffrn_reflns_theta_min     2.586
_diffrn_reflns_theta_max     25.998
_diffrn_reflns_theta_full     25.242
_diffrn_measured_fraction_theta_max     0.999
_diffrn_measured_fraction_theta_full     0.999
_diffrn_reflns_limit_h_min     -10
_diffrn_reflns_limit_h_max     10
_diffrn_reflns_limit_k_min     -11
_diffrn_reflns_limit_k_max     11
_diffrn_reflns_limit_l_min     -44
_diffrn_reflns_limit_l_max     44
_refine_special_details     ?
_reflns_number_total     2986
_reflns_number_gt     1951
_reflns_threshold_expression     'I > 2\s(I)'
_refine_ls_structure_factor_coef     Fsqd
_refine_ls_matrix_type     full
_refine_ls_R_factor_all     0.0941
_refine_ls_R_factor_gt     0.0490
_refine_ls_wR_factor_gt     0.0970
_refine_ls_wR_factor_ref     0.1127
_refine_ls_goodness_of_fit_ref     1.027
_refine_ls_restrained_S_all     1.027
_refine_ls_number_reflns     2986
_refine_ls_number_parameters     230
_refine_ls_number_restraints     0
_refine_ls_hydrogen_treatment     mixed
_refine_ls_weighting_scheme     calc
_refine_ls_weighting_details
              'w=1/[\s^2^(Fo^2^)+(0.0467P)^2^+1.2809P] where P=(Fo^2^+2Fc^2^)/3'
_atom_sites_solution_hydrogens     geom
_atom_sites_solution_primary     direct
_atom_sites_solution_secondary     difmap
_refine_ls_shift/su_max     0.000
_refine_ls_shift/su_mean     0.000
_refine_diff_density_max     0.188
_refine_diff_density_min     -0.264
_refine_ls_extinction_method     none
_refine_ls_extinction_coef     .
loop_
    _atom_type_symbol
    _atom_type_description
    _atom_type_scat_dispersion_real
    _atom_type_scat_dispersion_imag
    _atom_type_scat_source
    'C' 'C' 0.0033 0.0016
                         'International Tables Vol C Tables 4.2.6.8 and 6.1.1.4'
    'H' 'H' 0.0000 0.0000
                         'International Tables Vol C Tables 4.2.6.8 and 6.1.1.4'
    'N' 'N' 0.0061 0.0033
                         'International Tables Vol C Tables 4.2.6.8 and 6.1.1.4'
_computing_data_collection
;
APEX2 (Bruker, 2005)
;
_computing_data_reduction
;
SAINT (Bruker, 2005)
;
_computing_structure_solution
;
SHELXT2014 (Sheldrick, 2015a)
;
_computing_structure_refinement
;
SHELXL2016 (Sheldrick, 2015b)
;
_computing_molecular_graphics
;
SHELXTL (Sheldrick, 2008)
;
_computing_publication_material
;
SHELXL2016 (Sheldrick, 2015b) and PLATON (Spek, 2009)
;
loop_
    _atom_site_type_symbol
    _atom_site_label
    _atom_site_fract_x
    _atom_site_fract_y
    _atom_site_fract_z
    _atom_site_U_iso_or_equiv
    _atom_site_adp_type
    _atom_site_calc_flag
    _atom_site_occupancy
    _atom_site_disorder_assembly
    _atom_site_disorder_group
    N N1 0.15929(18) 0.66443(16) 0.32741(4) 0.0190(4) Uani d 1 . .
    N N2 0.21591(19) 0.89171(17) 0.32393(5) 0.0195(4) Uani d 1 . .
    C C23 0.0470(2) 0.73209(19) 0.30713(5) 0.0176(5) Uani d 1 . .
    C C17 0.2581(2) 0.7637(2) 0.33673(5) 0.0190(5) Uani d 1 . .
    C C16 0.4042(2) 0.74213(19) 0.35556(5) 0.0195(5) Uani d 1 . .
    C C18 0.0808(2) 0.8748(2) 0.30499(5) 0.0179(4) Uani d 1 . .
    C C1 0.4229(2) 0.6448(2) 0.38432(5) 0.0193(5) Uani d 1 . .
    C C12 0.5724(2) 0.6212(2) 0.39850(5) 0.0199(5) Uani d 1 . .
    C C11 0.6999(2) 0.6952(2) 0.38411(5) 0.0210(5) Uani d 1 . .
    C C19 -0.0099(2) 0.9680(2) 0.28557(5) 0.0214(5) Uani d 1 . .
    H H19 0.012157 1.062811 0.284937 0.026 Uiso calc 1 . .
    C C20 -0.1341(2) 0.9132(2) 0.26728(5) 0.0235(5) Uani d 1 . .
    H H20 -0.195476 0.971887 0.253275 0.028 Uiso calc 1 . .
    C C13 0.5956(2) 0.5241(2) 0.42759(5) 0.0220(5) Uani d 1 . .
    C C2 0.2978(2) 0.5706(2) 0.40072(6) 0.0235(5) Uani d 1 . .
    H H2 0.198943 0.585875 0.392152 0.028 Uiso calc 1 . .
    C C8 0.7452(2) 0.4990(2) 0.44151(5) 0.0252(5) Uani d 1 . .
    C C14 0.6749(2) 0.7950(2) 0.35696(6) 0.0239(5) Uani d 1 . .
    H H14 0.756769 0.847263 0.348192 0.029 Uiso calc 1 . .
    C C4 0.4691(2) 0.4519(2) 0.44303(6) 0.0253(5) Uani d 1 . .
    C C15 0.5309(2) 0.8170(2) 0.34299(6) 0.0231(5) Uani d 1 . .
    H H15 0.517365 0.883532 0.324701 0.028 Uiso calc 1 . .
    C C22 -0.0814(2) 0.6796(2) 0.28931(5) 0.0224(5) Uani d 1 . .
    H H22 -0.106657 0.585627 0.290863 0.027 Uiso calc 1 . .
    C C21 -0.1703(2) 0.7709(2) 0.26926(5) 0.0247(5) Uani d 1 . .
    H H21 -0.255742 0.737591 0.256826 0.030 Uiso calc 1 . .
    C C10 0.8497(2) 0.6653(2) 0.39798(6) 0.0273(5) Uani d 1 . .
    H H10 0.933899 0.711258 0.388120 0.033 Uiso calc 1 . .
    C C9 0.8707(2) 0.5716(2) 0.42512(6) 0.0292(5) Uani d 1 . .
    H H9 0.969483 0.553670 0.433385 0.035 Uiso calc 1 . .
    C C3 0.3207(2) 0.4788(2) 0.42841(6) 0.0271(5) Uani d 1 . .
    H H3 0.236939 0.431824 0.438185 0.033 Uiso calc 1 . .
    C C7 0.7635(3) 0.4060(2) 0.47055(6) 0.0311(6) Uani d 1 . .
    H H7 0.860961 0.389193 0.479795 0.037 Uiso calc 1 . .
    C C5 0.4941(3) 0.3609(2) 0.47218(6) 0.0318(6) Uani d 1 . .
    H H5 0.411550 0.314383 0.482643 0.038 Uiso calc 1 . .
    C C6 0.6397(3) 0.3386(2) 0.48582(6) 0.0357(6) Uani d 1 . .
    H H6 0.654109 0.277746 0.505401 0.043 Uiso calc 1 . .
    H H1A 0.271(2) 0.975(2) 0.3280(6) 0.033(6) Uiso d 1 . .
loop_
    _atom_site_aniso_label
    _atom_site_aniso_U_11
    _atom_site_aniso_U_22
    _atom_site_aniso_U_33
    _atom_site_aniso_U_12
    _atom_site_aniso_U_13
    _atom_site_aniso_U_23
    N1 0.0191(9) 0.0153(9) 0.0225(9) 0.0003(7) -0.0016(8) 0.0003(8)
    N2 0.0203(10) 0.0129(9) 0.0253(9) -0.0010(8) -0.0014(8) 0.0010(7)
    C23 0.0207(11) 0.0152(10) 0.0170(10) 0.0012(8) 0.0014(9) 0.0013(8)
    C17 0.0198(11) 0.0168(11) 0.0205(10) 0.0007(9) 0.0039(10) 0.0006(8)
    C16 0.0200(11) 0.0158(10) 0.0227(11) 0.0009(9) 0.0000(10) -0.0016(8)
    C18 0.0177(11) 0.0180(10) 0.0181(10) 0.0013(8) 0.0016(9) -0.0006(8)
    C1 0.0201(11) 0.0167(11) 0.0210(11) 0.0009(9) 0.0014(9) -0.0029(9)
    C12 0.0208(11) 0.0187(11) 0.0202(10) 0.0009(9) 0.0008(9) -0.0029(9)
    C11 0.0201(11) 0.0205(11) 0.0224(11) 0.0009(9) 0.0002(9) -0.0035(9)
    C19 0.0258(12) 0.0151(10) 0.0234(11) 0.0019(9) 0.0021(10) 0.0015(9)
    C20 0.0254(12) 0.0232(12) 0.0221(11) 0.0076(9) -0.0011(10) 0.0011(9)
    C13 0.0228(12) 0.0220(11) 0.0213(11) 0.0038(9) -0.0002(10) -0.0012(9)
    C2 0.0200(12) 0.0235(11) 0.0270(12) 0.0024(9) -0.0002(10) 0.0027(10)
    C8 0.0246(12) 0.0265(12) 0.0246(11) 0.0052(9) -0.0009(10) 0.0005(9)
    C14 0.0212(12) 0.0218(11) 0.0288(12) -0.0035(9) 0.0036(10) 0.0010(9)
    C4 0.0260(12) 0.0237(12) 0.0263(12) 0.0027(10) 0.0006(10) 0.0027(9)
    C15 0.0260(12) 0.0174(11) 0.0259(11) 0.0005(9) -0.0005(10) 0.0036(9)
    C22 0.0253(12) 0.0154(11) 0.0267(11) -0.0014(9) -0.0005(10) -0.0022(9)
    C21 0.0240(12) 0.0246(12) 0.0256(12) 0.0009(9) -0.0043(10) -0.0032(9)
    C10 0.0208(12) 0.0316(13) 0.0296(12) -0.0013(10) 0.0027(10) 0.0018(10)
    C9 0.0183(12) 0.0361(14) 0.0333(13) 0.0056(10) -0.0041(10) -0.0008(11)
    C3 0.0209(12) 0.0287(12) 0.0317(12) -0.0023(10) 0.0046(10) 0.0075(10)
    C7 0.0259(13) 0.0351(13) 0.0325(12) 0.0066(10) -0.0054(11) 0.0050(10)
    C5 0.0289(13) 0.0341(14) 0.0326(13) 0.0015(11) 0.0033(11) 0.0102(10)
    C6 0.0367(14) 0.0382(14) 0.0322(13) 0.0097(11) -0.0022(12) 0.0143(11)
_geom_special_details
;
 All esds (except the esd in the dihedral angle between two l.s. planes)
 are estimated using the full covariance matrix.  The cell esds are taken
 into account individually in the estimation of esds in distances, angles
 and torsion angles; correlations between esds in cell parameters are only
 used when they are defined by crystal symmetry.  An approximate (isotropic)
 treatment of cell esds is used for estimating esds involving l.s. planes.
;
loop_
    _geom_bond_atom_site_label_1
    _geom_bond_atom_site_label_2
    _geom_bond_site_symmetry_2
    _geom_bond_distance
    _geom_bond_publ_flag
    N1 C17 . 1.330(2) ?
    N1 C23 . 1.389(2) ?
    N2 C17 . 1.364(2) ?
    N2 C18 . 1.376(2) ?
    N2 H1A . 0.94(2) ?
    C23 C22 . 1.390(3) ?
    C23 C18 . 1.403(3) ?
    C17 C16 . 1.463(3) ?
    C16 C15 . 1.397(3) ?
    C16 C1 . 1.412(3) ?
    C18 C19 . 1.389(3) ?
    C1 C12 . 1.422(3) ?
    C1 C2 . 1.434(3) ?
    C12 C11 . 1.421(3) ?
    C12 C13 . 1.426(3) ?
    C11 C14 . 1.393(3) ?
    C11 C10 . 1.431(3) ?
    C19 C20 . 1.377(3) ?
    C19 H19 . 0.9300 ?
    C20 C21 . 1.403(3) ?
    C20 H20 . 0.9300 ?
    C13 C4 . 1.420(3) ?
    C13 C8 . 1.423(3) ?
    C2 C3 . 1.354(3) ?
    C2 H2 . 0.9300 ?
    C8 C7 . 1.392(3) ?
    C8 C9 . 1.429(3) ?
    C14 C15 . 1.373(3) ?
    C14 H14 . 0.9300 ?
    C4 C5 . 1.391(3) ?
    C4 C3 . 1.425(3) ?
    C15 H15 . 0.9300 ?
    C22 C21 . 1.380(3) ?
    C22 H22 . 0.9300 ?
    C21 H21 . 0.9300 ?
    C10 C9 . 1.349(3) ?
    C10 H10 . 0.9300 ?
    C9 H9 . 0.9300 ?
    C3 H3 . 0.9300 ?
    C7 C6 . 1.378(3) ?
    C7 H7 . 0.9300 ?
    C5 C6 . 1.381(3) ?
    C5 H5 . 0.9300 ?
    C6 H6 . 0.9300 ?
loop_
    _geom_angle_atom_site_label_1
    _geom_angle_atom_site_label_2
    _geom_angle_atom_site_label_3
    _geom_angle_site_symmetry_1
    _geom_angle_site_symmetry_3
    _geom_angle
    _geom_angle_publ_flag
    C17 N1 C23 . . 105.01(16) ?
    C17 N2 C18 . . 107.25(16) ?
    C17 N2 H1A . . 124.7(13) ?
    C18 N2 H1A . . 128.1(13) ?
    N1 C23 C22 . . 130.42(18) ?
    N1 C23 C18 . . 109.72(17) ?
    C22 C23 C18 . . 119.84(18) ?
    N1 C17 N2 . . 112.48(17) ?
    N1 C17 C16 . . 125.73(17) ?
    N2 C17 C16 . . 121.57(17) ?
    C15 C16 C1 . . 119.46(18) ?
    C15 C16 C17 . . 117.66(17) ?
    C1 C16 C17 . . 122.80(18) ?
    N2 C18 C19 . . 131.90(18) ?
    N2 C18 C23 . . 105.54(16) ?
    C19 C18 C23 . . 122.51(18) ?
    C16 C1 C12 . . 118.71(18) ?
    C16 C1 C2 . . 123.31(19) ?
    C12 C1 C2 . . 117.96(18) ?
    C11 C12 C1 . . 120.40(18) ?
    C11 C12 C13 . . 119.29(18) ?
    C1 C12 C13 . . 120.30(18) ?
    C14 C11 C12 . . 118.83(18) ?
    C14 C11 C10 . . 122.10(19) ?
    C12 C11 C10 . . 119.07(18) ?
    C20 C19 C18 . . 116.68(19) ?
    C20 C19 H19 . . 121.7 ?
    C18 C19 H19 . . 121.7 ?
    C19 C20 C21 . . 121.62(19) ?
    C19 C20 H20 . . 119.2 ?
    C21 C20 H20 . . 119.2 ?
    C4 C13 C8 . . 119.43(18) ?
    C4 C13 C12 . . 120.17(18) ?
    C8 C13 C12 . . 120.40(19) ?
    C3 C2 C1 . . 121.41(19) ?
    C3 C2 H2 . . 119.3 ?
    C1 C2 H2 . . 119.3 ?
    C7 C8 C13 . . 118.9(2) ?
    C7 C8 C9 . . 122.8(2) ?
    C13 C8 C9 . . 118.26(18) ?
    C15 C14 C11 . . 120.81(19) ?
    C15 C14 H14 . . 119.6 ?
    C11 C14 H14 . . 119.6 ?
    C5 C4 C13 . . 119.1(2) ?
    C5 C4 C3 . . 122.8(2) ?
    C13 C4 C3 . . 118.12(18) ?
    C14 C15 C16 . . 121.67(19) ?
    C14 C15 H15 . . 119.2 ?
    C16 C15 H15 . . 119.2 ?
    C21 C22 C23 . . 118.06(19) ?
    C21 C22 H22 . . 121.0 ?
    C23 C22 H22 . . 121.0 ?
    C22 C21 C20 . . 121.24(19) ?
    C22 C21 H21 . . 119.4 ?
    C20 C21 H21 . . 119.4 ?
    C9 C10 C11 . . 121.1(2) ?
    C9 C10 H10 . . 119.4 ?
    C11 C10 H10 . . 119.4 ?
    C10 C9 C8 . . 121.8(2) ?
    C10 C9 H9 . . 119.1 ?
    C8 C9 H9 . . 119.1 ?
    C2 C3 C4 . . 122.0(2) ?
    C2 C3 H3 . . 119.0 ?
    C4 C3 H3 . . 119.0 ?
    C6 C7 C8 . . 121.2(2) ?
    C6 C7 H7 . . 119.4 ?
    C8 C7 H7 . . 119.4 ?
    C6 C5 C4 . . 121.1(2) ?
    C6 C5 H5 . . 119.5 ?
    C4 C5 H5 . . 119.5 ?
    C7 C6 C5 . . 120.3(2) ?
    C7 C6 H6 . . 119.9 ?
    C5 C6 H6 . . 119.9 ?
loop_
    _geom_hbond_atom_site_label_D
    _geom_hbond_atom_site_label_H
    _geom_hbond_atom_site_label_A
    _geom_hbond_site_symmetry_A
    _geom_hbond_distance_DH
    _geom_hbond_distance_HA
    _geom_hbond_distance_DA
    _geom_hbond_angle_DHA
    N2 H1A N1 8_665 0.94(2) 1.92(2) 2.838(2) 164(2)
    C14 H14 Cg6 1_655 0.93 2.83 3.537(2) 134
    C21 H21 Cg1 6_556 0.93 2.95 3.605(2) 129
    C21 H21 Cg7 6_556 0.93 2.84 3.618(2) 142
_shelx_hkl_file
;
   0   1   0   -2.80    0.90
   0  -1   0   -1.00    1.00
   0   2   0  498.25   16.90
   0  -2   0  504.05   15.00
   0  -2   0  496.85   17.40
   0   2   0  515.35   17.50
   0  -2   0  523.45   17.00
   0  -3   0    1.70    1.50
   0  -3   0   -0.80    3.10
   0  -3   0    1.40    1.70
   0  -3   0   -2.60    3.20
   0  -3   0   -1.70    3.30
   0   3   0    1.40    2.90
   0   3   0    0.40    1.60
   0   3   0    0.30    3.70
   0   4   0   65.29    7.10
   0  -4   0   41.10    6.70
   0   4   0   51.69    3.90
   0   4   0   51.59    7.60
   0  -4   0   49.00    3.80
   0  -4   0   53.49    6.70
   0  -4   0   46.20    6.90
   0  -5   0   -4.80    4.70
   0   5   0    3.70    4.70
   0   5   0    6.40    7.70
   0  -5   0   -1.30    3.00
   0  -5   0   -3.40    5.60
   0  -5   0    4.60    2.80
   0  -5   0   -2.50    6.10
   0   6   0   21.40    6.00
   0  -6   0    2.10    7.00
   0   7   0   -6.80    6.90
   0  -7   0    9.40    7.90
   0  -8   0   38.20   10.60
   0   8   0   25.40   10.30
   0   9   0   13.20   11.00
   0  -9   0    4.00   11.60
   0 -10   0   36.10   15.00
   0  10   0   13.00   14.40
   0  11   0  -32.10   16.40
   0 -11   0   27.00   18.80
   0 -12   0    3.30   19.80
   0  12   0   16.20   22.40
   1   0   0   -1.00    0.60
   1   0   0    0.30    0.90
  -1   0   0   -0.30    1.40
   1  -1   0    1.40    1.50
   1   1   0   -0.50    1.90
   1  -1   0   -0.20    1.30
   1  -1   0   -0.70    2.10
   1  -1   0    0.70    1.00
   1   1   0    0.50    1.60
   1   1   0    1.40    1.20
  -1   1   0    1.10    1.80
  -1  -1   0    1.70    1.50
  -1   1   0    0.00    1.30
  -1  -1   0    0.90    1.60
  -1   1   0    1.70    1.40
   1  -2   0    3.70    2.40
   1  -2   0   -2.40    2.10
   1   2   0    5.30    2.80
   1   2   0   -2.20    2.20
   1   2   0   -0.30    3.10
   1  -2   0    3.70    2.00
  -1  -2   0    1.30    2.40
  -1  -2   0    2.10    2.70
  -1   2   0   -2.80    2.00
  -1   2   0    1.50    2.30
  -1  -2   0   -1.50    2.60
  -1   2   0   -1.60    2.00
  -1  -2   0   -0.60    1.90
   1  -3   0    3.80    3.40
   1   3   0   -1.40    4.20
   1   3   0    2.40    3.10
   1   3   0    1.50    1.90
   1  -3   0    5.70    2.90
   1  -3   0   -1.10    3.00
  -1  -3   0    3.50    3.00
  -1  -3   0    3.80    3.80
  -1  -3   0    0.80    2.40
  -1  -3   0    0.90    3.60
  -1   3   0   -1.50    3.50
  -1   3   0   -1.50    2.50
  -1   3   0    0.10    2.90
   1   4   0   -1.10    3.40
   1  -4   0   -6.90    4.20
   1   4   0   -1.30    6.00
   1  -4   0    2.50    3.60
   1  -4   0   -1.50    3.70
   1   4   0   -3.20    2.10
  -1  -4   0    3.10    4.90
  -1   4   0    8.60    3.00
  -1  -4   0    0.20    2.30
  -1  -4   0    5.20    3.00
  -1  -4   0   -3.20    4.20
  -1  -4   0    4.10    4.50
  -1   4   0    2.20    3.70
  -1   4   0   -3.80    4.90
   1   5   0   -2.70    5.10
   1  -5   0   -4.10    4.40
   1  -5   0    2.50    4.80
  -1   5   0   -8.70    6.90
  -1  -5   0   -1.60    5.90
  -1   5   0   -0.30    3.20
  -1  -5   0   11.10    4.00
  -1  -5   0    4.80    3.00
  -1   5   0   -0.40    4.50
  -1  -5   0   -8.20    5.50
   1  -6   0   -5.10    5.40
   1  -6   0   -3.00    5.90
   1   6   0   -7.50    5.90
  -1   6   0   -8.10    5.50
  -1  -6   0   -8.20    6.50
  -1   6   0   -0.90    3.30
   1  -7   0   -3.20    3.60
   1   7   0    0.00    7.30
   1  -7   0    9.10    7.40
   1  -7   0    0.50    6.80
  -1   7   0   -2.20    3.90
  -1   7   0   -3.80    6.80
  -1  -7   0    0.70    8.10
   1   8   0   -4.20    8.60
   1  -8   0    4.30    9.10
  -1   8   0    2.90    9.30
  -1  -8   0   -4.10    9.50
   1  -9   0   -6.00   10.50
   1   9   0  -12.30   11.40
  -1  -9   0   13.00   11.60
  -1   9   0   -5.70   11.10
   1 -10   0    5.90   13.70
   1  10   0  -30.60   13.40
  -1  10   0    6.90   13.90
  -1 -10   0   30.50   16.80
   1 -11   0   -3.40   15.80
   1  11   0    7.30   17.90
  -1 -11   0  -32.80   17.20
  -1  11   0    8.10   15.90
   1  12   0  -15.70   21.30
   1 -12   0   -4.20   19.80
  -1 -12   0  -12.50   21.50
  -1  12   0    4.00   20.40
   2   0   0  352.16   14.00
   2   0   0  329.47   11.20
   2   0   0  337.37   11.50
  -2   0   0  329.87   11.50
  -2   0   0  323.07   11.00
   2  -1   0  233.48   11.30
   2   1   0  215.98   10.50
   2  -1   0  220.18    9.20
   2  -1   0  222.08    7.90
   2   1   0  207.08    9.20
   2  -1   0  226.08    9.20
   2   1   0  213.98    8.60
  -2   1   0  227.38    9.40
  -2   1   0  218.98   10.60
  -2  -1   0  210.98   10.40
  -2   1   0  222.58    8.00
  -2  -1   0  222.98    8.60
  -2  -1   0  215.98    9.10
   2   2   0    3.50    3.20
   2  -2   0    6.70    3.10
   2  -2   0    6.00    2.40
   2   2   0    2.40    3.60
   2  -2   0    4.10    4.20
   2   2   0    0.60    2.30
   2  -2   0    1.50    3.10
  -2  -2   0    6.70    2.70
  -2   2   0    5.60    3.10
  -2   2   0    1.20    2.70
  -2  -2   0   -2.40    3.30
  -2  -2   0    0.00    2.80
  -2   2   0   -1.80    3.20
  -2  -2   0    9.40    3.50
   2  -3   0   42.40    5.80
   2  -3   0   36.70    6.10
   2   3   0   34.70    4.60
   2   3   0   44.00    5.20
   2  -3   0   40.90    5.00
   2   3   0   43.90    6.20
  -2   3   0   32.60    5.10
  -2  -3   0   36.90    5.90
  -2  -3   0   45.90    5.20
  -2   3   0   35.90    5.50
  -2  -3   0   52.69    7.10
  -2   3   0   38.70    5.20
  -2  -3   0   41.80    5.30
   2  -4   0  118.29   10.40
   2   4   0  130.69    9.40
   2   4   0  121.09   10.40
   2  -4   0  121.49   10.30
   2  -4   0  125.79    9.40
   2   4   0  133.29    8.10
  -2  -4   0  122.39   11.00
  -2   4   0  117.09   11.00
  -2  -4   0  128.09   10.40
  -2  -4   0  143.39   11.30
  -2  -4   0  121.49    8.90
  -2   4   0  117.79    9.70
  -2   4   0  127.69    8.80
   2  -5   0   92.39    9.90
   2  -5   0   89.29    9.30
   2   5   0   88.79    9.80
   2   5   0   94.29    7.30
  -2   5   0   73.29   11.00
  -2   5   0   87.49   10.00
  -2  -5   0   87.19   11.00
  -2   5   0   97.89    8.20
  -2  -5   0   90.59   11.60
  -2  -5   0   81.39    8.60
   2   6   0  153.98    8.50
   2   6   0  128.49   13.30
   2  -6   0  167.38   14.30
   2  -6   0  150.68   12.50
  -2  -6   0  155.48   15.10
  -2   6   0  151.08   13.30
  -2   6   0  161.88   10.40
  -2  -6   0  130.29   10.60
  -2  -6   0  144.69   10.00
   2   7   0   34.30    8.90
   2  -7   0   26.50    9.50
   2  -7   0   29.80    8.60
  -2  -7   0   37.40    5.70
  -2   7   0   23.60    6.10
  -2  -7   0   32.50    9.80
  -2  -7   0   29.50    6.70
  -2   7   0   25.40    8.80
   2  -8   0   13.40    9.50
   2  -8   0    9.00   11.00
   2   8   0   -3.30    9.60
  -2   8   0    2.10   10.40
  -2   8   0    2.30    5.70
  -2  -8   0   21.90   11.10
   2   9   0   22.50   12.80
   2  -9   0   36.90   11.80
  -2   9   0   22.60    7.10
  -2  -9   0   37.10   15.90
  -2   9   0   11.50   12.70
   2  10   0  214.58   25.30
   2 -10   0  184.28   33.40
  -2  10   0  202.58   24.90
  -2 -10   0  232.38   28.10
   2  11   0  417.86   38.20
   2 -11   0  474.65   34.90
  -2 -11   0  511.05   39.40
  -2  11   0  450.55   36.60
   2  12   0   92.49   23.70
   2 -12   0   84.89   23.00
  -2  12   0   65.39   24.30
  -2 -12   0   75.99   25.60
   3   0   0    1.60    2.30
   3   0   0   -1.20    2.10
   3   0   0    1.00    4.60
  -3   0   0    2.10    2.40
  -3   0   0   -2.00    2.40
  -3   0   0   -6.20    3.80
   3   1   0   -0.20    2.50
   3   1   0   -0.70    3.10
   3   1   0    9.10    5.10
   3  -1   0   -3.50    1.90
   3  -1   0   -0.60    2.60
   3  -1   0   -4.30    5.00
   3  -1   0   -0.90    2.80
  -3   1   0    1.10    2.10
  -3   1   0   -6.30    2.70
  -3  -1   0    4.50    3.90
  -3  -1   0    1.40    2.40
  -3  -1   0    1.80    2.80
  -3   1   0    0.00    4.30
   3  -2   0   -2.00    2.30
   3  -2   0    4.10    5.60
   3  -2   0   -1.60    3.60
   3  -2   0   -6.50    3.20
   3   2   0    1.70    4.80
   3   2   0   -0.80    2.70
   3   2   0   -2.10    3.60
  -3   2   0   -3.00    3.20
  -3  -2   0    0.80    3.10
  -3  -2   0   -3.10    4.20
  -3   2   0    0.00    4.20
  -3  -2   0    1.60    3.90
  -3   2   0   -0.10    2.80
   3   3   0   -3.40    3.60
   3   3   0    2.50    4.40
   3  -3   0    3.80    6.70
   3  -3   0   -5.90    4.20
   3  -3   0   -2.30    2.90
   3  -3   0    6.50    5.10
   3   3   0    5.80    5.20
  -3  -3   0   -2.80    4.70
  -3  -3   0    1.00    5.00
  -3  -3   0    3.20    3.70
  -3   3   0   -2.40    5.00
  -3   3   0    1.90    4.20
  -3  -3   0    2.10    5.30
   3   4   0   -0.20    5.30
   3  -4   0    1.20    4.80
   3  -4   0   -3.80    3.90
   3  -4   0   -7.40    7.80
   3   4   0    5.50    5.30
   3   4   0    4.20    5.00
  -3  -4   0   -3.70    5.40
  -3  -4   0   -6.20    5.80
  -3   4   0    4.20    4.40
  -3   4   0   -2.60    5.40
  -3  -4   0   -3.60    5.00
  -3  -4   0   13.30   10.70
  -3   4   0    1.60    6.20
   3  -5   0    7.10    9.50
   3   5   0   -3.30    6.70
   3  -5   0   -1.10    4.70
   3   5   0   -0.90    5.00
   3   5   0    0.20    5.70
  -3  -5   0   -2.50    6.00
  -3   5   0    1.20    5.70
  -3   5   0    5.80    5.20
  -3  -5   0    6.30    7.20
  -3   5   0    8.60    9.20
   3  -6   0   -2.70    6.00
   3   6   0    8.20    7.00
   3   6   0    4.60    6.20
   3  -6   0   18.20   10.80
  -3   6   0    9.60    7.70
  -3  -6   0   12.70    7.10
  -3   6   0    2.90    7.60
  -3  -6   0   -0.20    8.80
   3  -7   0   -2.90    8.00
   3  -7   0    9.20   12.50
   3   7   0   -4.10    7.50
   3   7   0    5.70    6.20
  -3  -7   0   -4.70   10.10
  -3   7   0    7.30    8.10
  -3  -7   0   -2.60    7.30
  -3  -7   0    6.60    8.00
   3  -8   0  -21.00    9.10
   3   8   0    9.50   10.40
   3  -8   0   15.40   14.40
  -3  -8   0  -17.90   11.70
  -3   8   0    6.80    7.60
  -3  -8   0  -19.00    8.30
  -3  -8   0    7.20    7.20
  -3   8   0   -6.10    9.60
   3   9   0  -19.40   11.50
   3  -9   0    1.90   12.40
  -3   9   0  -18.40   12.80
  -3  -9   0   -4.10   14.00
   3  10   0    1.00   14.70
  -3 -10   0   -2.30   16.60
  -3  10   0    8.50   15.20
   3 -11   0   -1.70   16.10
   3  11   0   13.70   17.90
  -3 -11   0    8.10   20.80
  -3  11   0   -6.50   17.40
   3 -12   0  -15.60   20.70
   3 -12   0   -7.90   24.50
   3  12   0    0.30   22.90
  -3 -12   0   27.30   26.10
  -3  12   0  -40.40   22.60
   4   0   0    4.70    3.20
   4   0   0   11.20    6.80
   4   0   0   -2.20    3.00
  -4   0   0   -3.50    3.50
  -4   0   0    0.50    5.60
  -4   0   0    1.40    3.10
   4   1   0    2.20    3.80
   4  -1   0   -2.70    6.90
   4  -1   0    0.90    4.00
   4  -1   0    3.60    3.60
   4   1   0   -2.20    6.70
   4   1   0    0.30    3.70
   4  -1   0   -1.40    2.50
  -4   1   0    7.20    4.30
  -4   1   0   -1.20    2.90
  -4  -1   0    2.30    3.50
  -4   1   0   -0.50    5.40
  -4  -1   0    3.50    3.70
  -4  -1   0   -1.90    6.40
   4  -2   0  389.86   18.70
   4   2   0  386.46   16.00
   4  -2   0  396.36   17.10
   4  -2   0  381.86   14.10
   4  -2   0  379.16   20.70
   4   2   0  358.46   16.80
   4   2   0  392.56   19.90
  -4   2   0  326.57   18.80
  -4  -2   0  379.56   15.40
  -4   2   0  380.56   17.20
  -4   2   0  381.46   14.70
  -4  -2   0  384.16   16.30
   4  -3   0   79.49    8.80
   4  -3   0   99.39    7.00
   4  -3   0   87.59   10.00
   4   3   0   89.69   10.30
   4   3   0   91.29   10.90
   4  -3   0  106.49   13.20
   4   3   0  105.89    9.10
  -4   3   0   73.49    8.40
  -4  -3   0   70.59   11.30
  -4   3   0   94.89    8.60
  -4  -3   0   94.39   11.20
  -4   3   0   87.59   11.90
  -4  -3   0   90.89   10.50
  -4  -3   0   73.19    8.70
   4   4   0  163.18   14.80
   4  -4   0  199.48   19.90
   4  -4   0  204.98   10.90
   4   4   0  207.08   15.70
   4   4   0  167.78   12.30
   4  -4   0  188.38   13.70
  -4  -4   0  203.18   12.80
  -4  -4   0  168.18   14.10
  -4   4   0  193.38   14.50
  -4  -4   0  193.98   15.10
  -4   4   0  192.98   13.20
  -4   4   0  194.48   13.70
   4  -5   0  116.19   13.70
   4   5   0  117.19   12.30
   4   5   0  117.29   15.50
   4  -5   0  123.19    9.60
   4   5   0  145.39   13.60
  -4  -5   0  107.79   14.00
  -4   5   0  135.99   13.40
  -4  -5   0  115.69   12.90
  -4   5   0  122.59   15.10
  -4   5   0  136.89   13.10
   4  -6   0   31.60    7.70
   4   6   0   38.30    8.70
   4  -6   0   18.20    8.90
   4   6   0   51.89    9.90
  -4  -6   0   34.10    9.30
  -4   6   0   47.10    9.50
  -4  -6   0   22.40   10.20
  -4   6   0   35.60   10.30
   4   7   0   98.69   11.40
   4  -7   0   99.19   13.40
   4  -7   0   90.29   13.60
   4   7   0   91.39   12.70
  -4  -7   0  100.99   11.80
  -4  -7   0   92.19   14.60
  -4   7   0  110.19   14.00
  -4   7   0   94.59   12.20
   4   8   0   31.80   12.40
   4  -8   0   46.00   11.90
   4  -8   0   63.89   11.80
  -4  -8   0   45.50   15.20
  -4   8   0   34.30   11.70
  -4   8   0   36.00   10.80
   4  -9   0   60.49   13.20
   4   9   0   63.99   15.20
   4  -9   0   48.10   14.20
  -4   9   0   48.40   12.40
  -4   9   0   44.80   14.40
  -4  -9   0   39.20   18.10
   4 -10   0   36.60   16.70
   4 -10   0   26.60   15.30
   4  10   0   -5.00   18.00
  -4  10   0   31.70   16.00
  -4 -10   0   27.20   20.50
   4  11   0   22.70   20.40
   4 -11   0    3.30   17.90
   4 -11   0   25.20   19.90
  -4  11   0   24.50   20.10
  -4 -11   0   -6.70   22.40
   4 -12   0    1.80   22.20
   4  12   0   54.79   26.90
   4 -12   0   47.30   27.40
  -4  12   0   24.50   24.00
  -4 -12   0   48.40   30.70
   5   0   0    0.20    4.50
  -5   0   0    6.10    7.20
  -5   0   0   -7.40    4.90
  -5   0   0    0.10    4.50
   5   1   0    6.40    5.20
   5  -1   0    2.50    4.30
   5  -1   0    3.70    4.20
   5  -1   0    8.80    6.00
   5   1   0   -0.30    4.90
  -5   1   0   -3.90    3.70
  -5  -1   0    0.20    4.60
  -5   1   0    0.50    5.80
  -5   1   0   -0.50    7.70
  -5  -1   0    4.80    6.80
  -5  -1   0   -1.80    5.00
   5   2   0    4.00    5.40
   5   2   0   -2.00    4.30
   5  -2   0   -3.90    5.00
   5  -2   0    5.60    4.10
  -5   2   0    1.10    8.30
  -5  -2   0   -0.80    5.80
  -5  -2   0   -2.20    7.10
  -5   2   0   -2.60    7.80
  -5  -2   0    7.50    5.30
  -5   2   0    1.40    4.60
   5   3   0    4.70    6.50
   5   3   0    4.70    5.50
   5  -3   0   -2.80    3.60
   5  -3   0   -3.80    5.30
  -5  -3   0    0.70    6.10
  -5   3   0   -7.60    5.70
  -5   3   0   -4.40    7.40
  -5  -3   0    3.70    8.00
  -5  -3   0   -1.80    7.10
   5  -4   0    0.90    7.00
   5  -4   0   -6.40    3.90
   5   4   0   -4.80    7.50
   5   4   0   -4.50    6.00
  -5   4   0    6.20    7.40
  -5  -4   0   -4.80    8.20
  -5  -4   0   11.60    8.10
  -5   4   0   -0.70    8.80
   5   5   0   -9.60    6.80
   5   5   0    2.10   10.30
   5  -5   0  -10.10    7.00
  -5   5   0   -0.30    6.80
  -5   5   0    4.70    9.00
  -5  -5   0    8.20    9.40
  -5  -5   0   -5.50    9.30
   5  -6   0    6.30    6.40
   5   6   0   -1.10   10.80
   5  -6   0   22.50    9.30
   5   6   0    5.80    8.60
  -5   6   0   -1.80    9.30
  -5  -6   0    0.00   10.60
  -5  -6   0   11.90    9.90
  -5   6   0    0.30    7.80
   5   7   0   16.80   10.10
   5  -7   0    2.40    7.50
   5  -7   0    1.10   10.10
  -5   7   0    9.80   10.50
  -5   7   0   -1.10   11.30
  -5  -7   0   14.10   12.80
  -5  -7   0   14.60   10.80
   5  -8   0   -1.00    8.70
   5  -8   0   11.10   14.70
   5   8   0   11.70   11.60
  -5   8   0    2.90   16.30
  -5  -8   0   18.10   13.00
  -5   8   0    5.60   11.80
   5  -9   0    9.00   11.80
   5  -9   0  -18.60   13.80
   5   9   0  -11.80   19.30
  -5   9   0  -23.70   15.50
  -5   9   0  -10.30   13.70
  -5  -9   0   12.60   18.70
   5 -10   0   10.10   14.30
   5 -10   0   26.10   18.50
   5  10   0   15.90   17.10
  -5 -10   0    2.90   23.10
  -5  10   0  -15.70   16.20
   5  11   0  -12.30   22.80
   5 -11   0  -13.60   21.50
   5 -11   0  -10.90   17.20
  -5 -11   0  -19.90   24.50
  -5  11   0  -43.80   19.20
   6   0   0   12.70    5.40
   6   0   0   -1.90    6.90
  -6   0   0    7.50    6.10
  -6   0   0    1.00    8.90
   6   1   0  960.70   34.60
   6   1   0  974.20   35.40
   6  -1   0  948.91   34.80
   6  -1   0 1083.69   34.20
  -6   1   0 1019.90   32.70
  -6  -1   0  980.30   33.70
  -6   1   0  951.90   40.70
  -6  -1   0  926.41   40.40
   6  -2   0    8.80    6.20
   6   2   0  -12.60    5.50
   6  -2   0   -2.40    4.80
   6   2   0    7.50    7.10
  -6   2   0    8.90    9.50
  -6   2   0   -8.10    5.90
  -6  -2   0    4.80    8.90
   6   3   0   23.30    7.40
   6  -3   0   47.10    9.10
   6   3   0   42.60   10.30
   6  -3   0   44.20    6.90
  -6  -3   0   36.10   10.80
  -6   3   0   42.30    8.00
  -6   3   0   33.50   12.10
   6  -4   0    4.80    5.10
   6   4   0    4.80    9.60
   6  -4   0    0.90    6.70
   6   4   0    1.20    7.30
  -6   4   0  -11.10    9.30
  -6   4   0  -15.30   10.60
  -6  -4   0    2.00   10.60
  -6  -4   0    6.60    9.80
   6   5   0   10.10    7.70
   6  -5   0    8.20    5.60
   6   5   0   26.60   12.00
   6  -5   0   12.10    8.80
  -6  -5   0   12.70   10.30
  -6   5   0    8.50   11.70
  -6  -5   0  -17.80   10.20
   6   6   0  115.39   17.40
   6  -6   0  102.89   11.60
   6   6   0  141.99   17.10
   6  -6   0   84.79   14.50
  -6  -6   0  127.09   17.10
  -6   6   0   98.49   14.60
  -6  -6   0  110.19   14.50
  -6   6   0  168.28   20.40
   6  -7   0   18.10    9.00
   6   7   0   13.60   11.20
   6  -7   0   15.10   12.70
  -6   7   0   29.40   14.00
  -6  -7   0   20.50   14.10
  -6  -7   0   28.90   15.40
  -6   7   0   11.00   10.90
   6  -8   0  341.97   21.80
   6   8   0  372.86   29.10
   6  -8   0  296.57   28.10
  -6  -8   0  308.57   28.50
  -6   8   0  353.56   27.20
  -6  -8   0  329.67   32.70
  -6   8   0  335.17   27.30
   6   9   0   47.40   18.00
   6  -9   0   57.79   13.90
   6  -9   0   69.69   18.40
  -6   9   0   50.49   17.30
  -6  -9   0   57.19   22.20
  -6   9   0   43.00   17.30
   6  10   0   27.80   20.20
   6 -10   0   15.40   19.30
   6 -10   0    4.90   16.40
  -6 -10   0   24.80   25.20
  -6  10   0   40.20   19.90
   6 -11   0    3.50   19.70
   6 -11   0    9.70   22.00
  -6 -11   0   -5.80   33.80
   7   0   0   -7.20    7.60
   7   0   0    2.10    7.60
  -7   0   0    3.10   11.60
   7  -1   0    2.60    6.80
   7   1   0    6.60    8.70
   7  -1   0    0.10    7.40
   7   1   0    9.20    7.70
  -7   1   0   -4.90   11.90
  -7  -1   0    5.30   11.10
  -7   1   0   -4.30    7.10
   7   2   0   13.60    9.20
   7  -2   0   -2.20    7.10
   7   2   0  -13.50    7.40
   7  -2   0    3.90    7.00
  -7  -2   0   -8.90   12.30
  -7   2   0   -8.80   11.20
  -7   2   0  -20.40    7.40
   7   3   0   15.40   10.60
   7  -3   0   -7.20    7.90
   7  -3   0   -0.70    5.80
   7   3   0   -6.60    7.40
  -7   3   0    4.00   10.00
  -7  -3   0   22.60   10.70
  -7  -3   0   -7.10   12.80
  -7   3   0   12.50   13.50
   7  -4   0    5.50    6.80
   7   4   0  -22.10   11.60
   7   4   0   -5.50    8.50
   7  -4   0   -2.70    9.30
  -7  -4   0    5.90   13.40
  -7   4   0   -4.50   12.80
  -7  -4   0    2.20   12.30
   7  -5   0   -5.90   10.40
   7   5   0   -2.60   10.10
   7   5   0   18.80   12.90
   7  -5   0    5.40    6.20
  -7  -5   0   18.10   14.20
  -7  -5   0   -3.30   12.70
  -7   5   0   14.50   13.90
   7   6   0   -6.50   15.20
   7   6   0   -2.50   11.50
   7  -6   0   11.30   11.70
   7  -6   0   -9.60    7.30
  -7   6   0    0.10   13.00
  -7  -6   0    2.10   15.90
  -7  -6   0   12.50   14.20
   7  -7   0   10.20   12.50
   7   7   0   19.30   13.10
   7  -7   0    0.70    7.90
  -7  -7   0    4.80   18.10
  -7   7   0   15.50   15.70
  -7  -7   0   16.40   16.70
   7   8   0   17.90   19.90
   7  -8   0   -8.90   15.50
   7  -8   0    3.80   10.80
  -7   8   0  -14.20   16.90
  -7  -8   0    6.20   20.20
  -7  -8   0   36.30   19.20
   7  -9   0   21.50   14.10
   7  -9   0  -17.60   19.50
   7   9   0  -30.10   17.90
  -7   9   0   12.60   20.50
  -7  -9   0   39.20   25.50
   7 -10   0  -36.80   21.70
   7  10   0   38.60   23.80
  -7  10   0  -29.70   21.90
  -7 -10   0  -31.50   29.90
   8   0   0    6.70    9.50
   8   0   0  -11.20   10.50
  -8   0   0  -23.80   14.30
   8   1   0   28.50   11.00
   8  -1   0   38.80   10.40
   8  -1   0   51.19   10.90
   8   1   0   30.70   12.40
  -8  -1   0   48.50   14.50
  -8   1   0   33.80   17.10
   8   2   0  146.19   16.90
   8  -2   0  182.28   16.50
   8  -2   0  141.59   16.90
   8   2   0  128.09   16.90
  -8   2   0  154.98   22.90
  -8  -2   0  199.28   26.70
   8   3   0  160.08   18.20
   8   3   0  188.78   20.90
   8  -3   0  173.38   18.00
   8  -3   0  164.48   14.80
  -8  -3   0  169.88   22.40
  -8   3   0  200.08   24.60
  -8  -3   0  158.08   21.70
   8   4   0  -11.70    9.80
   8  -4   0   -8.70   10.40
   8  -4   0   -1.00    8.20
   8   4   0  -11.80   13.40
  -8  -4   0   -0.70   15.80
  -8   4   0    8.30   16.70
  -8  -4   0   -9.70   14.40
   8  -5   0   15.30    8.80
   8   5   0   30.80   12.30
   8  -5   0   13.90   12.50
   8   5   0   39.70   18.70
  -8  -5   0   -6.80   17.20
  -8  -5   0   47.30   18.70
   8   6   0    1.30   18.80
   8  -6   0   24.80   14.50
   8  -6   0   13.00    9.60
   8   6   0  -10.90   13.10
  -8  -6   0   49.40   20.00
  -8   6   0   23.60   16.80
  -8  -6   0   18.10   19.10
   8   7   0   42.80   17.40
   8  -7   0   40.60   16.80
   8  -7   0   72.19   16.20
  -8   7   0   61.69   22.70
  -8  -7   0   78.79   21.20
  -8  -7   0   76.89   22.70
   8  -8   0    6.30   17.00
   8   8   0   26.70   18.30
  -8  -8   0   52.49   26.40
  -8   8   0  -16.20   22.10
  -8  -8   0  -14.30   22.60
   8   9   0   40.60   23.70
   8  -9   0   20.80   20.80
  -8  -9   0   26.10   29.50
  -8   9   0   -6.00   24.50
   9   0   0   16.30   12.20
   9   0   0   26.90   13.40
  -9   0   0  -16.40   18.80
   9  -1   0   -6.10   12.80
   9   1   0   -7.70   11.50
   9   1   0    7.80   13.20
   9  -1   0    5.20   13.90
  -9   1   0  -14.20   18.30
  -9  -1   0   -0.90   18.70
   9   2   0   -9.60   11.80
   9   2   0   12.50   15.50
   9  -2   0    2.90   11.80
   9  -2   0    5.80   11.40
  -9   2   0   12.10   20.20
  -9  -2   0  -14.70   20.30
   9  -3   0  -14.30   11.80
   9  -3   0   -6.90   11.60
   9   3   0   -4.10   12.00
   9   3   0   -1.50   16.50
  -9   3   0   -2.50   18.80
  -9  -3   0  -22.40   16.70
  -9  -3   0   13.30   18.00
   9   4   0   23.40   18.00
   9  -4   0   -8.00   15.60
   9   4   0  -21.30   13.20
   9  -4   0    8.20   14.90
  -9   4   0   -3.10   20.30
  -9  -4   0    2.50   19.70
  -9  -4   0   29.20   19.40
   9   5   0   -9.80   14.40
   9  -5   0    3.60   13.70
   9   5   0   -7.80   26.80
  -9   5   0   53.59   24.00
  -9  -5   0    5.40   22.20
  -9  -5   0    7.60   24.80
   9   6   0  -21.30   16.90
   9  -6   0  -14.10   14.60
   9   6   0  -15.60   22.50
  -9  -6   0   20.80   24.20
  -9  -6   0  -18.30   24.60
  -9   6   0   36.70   24.20
   9   7   0   19.30   19.50
   9  -7   0   -6.50   17.40
  -9  -7   0   25.00   27.20
  -9  -7   0   11.80   27.20
  -9   7   0   18.70   25.60
   9  -8   0   45.90   21.80
  -9   8   0   37.80   29.30
  -9  -8   0   61.09   32.40
  10   0   0  -40.80   15.30
  10   0   0   10.50   14.60
 -10   0   0    0.20   26.50
  10   1   0  -30.80   18.20
  10  -1   0    5.80   15.00
  10   1   0   11.20   15.00
 -10   1   0   10.20   26.70
 -10  -1   0   15.50   26.00
  10   2   0   65.49   19.40
  10   2   0   21.70   16.30
  10  -2   0   52.59   19.00
 -10   2   0   58.29   28.80
 -10  -2   0   56.79   26.60
 -10  -2   0   73.59   23.70
  10  -3   0   21.70   15.60
  10   3   0   12.00   18.00
  10   3   0   30.50   20.40
 -10   3   0    8.40   27.30
 -10  -3   0   43.40   28.20
 -10  -3   0   28.50   26.00
  10  -4   0  -22.30   14.40
  10   4   0   -4.30   17.30
  10   4   0   34.70   24.20
 -10  -4   0   21.80   24.20
 -10   4   0    9.80   28.20
 -10  -4   0  -13.60   25.90
  10  -5   0  -24.90   25.00
  10   5   0   -2.90   21.90
  10   5   0   -4.10   26.90
 -10  -5   0    9.60   29.60
 -10   5   0   62.99   31.70
 -10  -5   0  -36.60   25.30
  10   6   0   34.20   32.30
  10  -6   0   15.90   17.60
 -10  -6   0   49.20   30.60
 -10   6   0   74.59   31.40
 -10  -6   0   19.00   31.70
  11   0   0   -4.50   18.70
 -11   0   0    6.90   33.40
  11  -1   0    4.80   19.50
  11   1   0  -39.90   18.10
 -11  -1   0   -3.80   34.30
 -11   1   0  -32.50   32.90
  11  -2   0   19.90   18.70
 -11   2   0  -17.00   34.10
 -11  -2   0  -15.80   32.80
  11  -3   0   -8.10   19.50
 -11  -3   0  -18.50   35.40
 -11   3   0   36.50   36.80
  11  -4   0   -6.10   18.70
 -11  -4   0  -25.60   40.30
 -11   4   0   48.70   34.40
   0 -12   1   67.09   24.40
   0  12  -1   16.80   21.90
   0  11  -1   -7.20   17.20
   0 -11   1  -14.70   18.10
   0  10  -1  179.98   20.90
   0 -10   1  144.59   22.00
   0  -9   1   -6.20   12.00
   0   9  -1    3.90   11.20
   0  -8   1  122.39   15.50
   0   8  -1   99.79   13.90
   0   7  -1    1.30    7.30
   0  -7   1   -2.40    8.40
   0  -7   1  -11.90    5.60
   0  -6   1   -0.20    6.10
   0  -6   1   -5.20    3.40
   0   6  -1   -8.50    6.00
   0  -6   1   -1.00    4.40
   0  -5   1   16.00    5.90
   0  -5   1    1.10    2.70
   0   5  -1    8.00    4.90
   0   5  -1   -2.10    2.60
   0  -5   1    0.00    6.00
   0  -5   1  -11.20    5.50
   0   5  -1   16.40    7.60
   0  -5   1   -2.40    3.20
   0  -4   1  758.82   27.80
   0   4  -1  752.12   27.00
   0  -4   1  781.92   27.10
   0   4  -1  809.22   28.50
   0  -4   1  732.63   27.50
   0   4  -1  742.53   23.20
   0  -4   1  781.22   23.50
   0  -4   1  744.03   23.00
   0  -3   1   -0.20    1.60
   0   3  -1   -2.10    2.40
   0  -3   1    0.40    3.40
   0  -3   1   -2.70    3.00
   0   3  -1    4.20    3.70
   0  -3   1    2.50    3.00
   0   3  -1    0.70    1.70
   0  -2   1   20.20    3.30
   0   2  -1   26.20    2.30
   0  -2   1   20.60    2.40
   0  -2   1   23.10    3.20
   0   2  -1   20.50    3.10
   0  -2   1   20.40    3.30
   0   2  -1   26.00    3.90
   0   1  -1   -6.80    0.70
   0  -1   1   -6.60    1.00
   0   1  -1   -6.10    1.00
   0   1  -1   -7.30    0.80
   0  -1  -1   -6.20    1.00
   0   1   1   -6.20    0.90
   0   2   1   23.90    3.70
   0  -2  -1   16.60    3.10
   0  -2  -1   23.90    3.30
   0   2   1   16.90    2.90
   0  -3  -1    0.30    3.20
   0  -3  -1    1.30    3.10
   0   3   1   -5.20    2.40
   0   3   1   -2.70    3.60
   0  -4  -1  760.92   27.50
   0   4   1  792.52   27.70
   0   4   1  790.32   28.80
   0  -4  -1  757.52   27.90
   0   5   1    4.90    4.90
   0  -5  -1   -2.60    5.10
   0  -5  -1   15.20    7.10
   0   5   1    5.10    7.40
   0  -5  -1    7.00    5.70
   0  -6  -1    8.80    6.00
   0   6   1    1.00    5.90
   0  -7  -1   11.00    7.50
   0   7   1    5.20    7.30
   0  -8  -1  128.49   15.70
   0   8   1  138.09   16.90
   0   9   1  -24.50   10.40
   0  -9  -1   -2.60   10.90
   0  10   1  182.28   21.50
   0 -10  -1  203.58   24.60
   0 -11  -1  -15.20   17.40
   0  11   1    2.10   16.50
   0 -12  -1   38.90   22.10
   0  12   1   57.39   23.30
   1 -12   1   26.70   19.80
   1  12  -1   17.20   22.30
  -1  12  -1   53.49   20.60
  -1 -12   1   49.70   24.20
   1 -11   1   99.39   20.20
   1  11  -1  108.69   21.00
  -1 -11   1  169.68   24.70
  -1  11  -1  113.59   22.60
   1  10  -1   43.90   15.80
   1 -10   1   66.79   19.40
  -1 -10   1   44.70   18.00
  -1  10  -1   49.40   16.00
   1  -9   1   -6.00   11.10
   1   9  -1    9.40   11.50
  -1   9  -1    6.50   11.40
  -1  -9   1   12.10   14.10
   1  -8   1   22.40    5.30
   1   8  -1   18.30    9.80
   1  -8   1   11.40    8.50
   1  -8   1   29.00    9.80
  -1   8  -1   22.50    5.50
  -1   8  -1   13.90   10.10
  -1  -8   1   13.10   11.40
   1  -7   1  252.87   14.90
   1   7  -1  205.58   16.90
   1  -7   1  217.48   10.30
   1  -7   1  194.08   15.90
  -1  -7   1  264.17   18.90
  -1   7  -1  213.38   10.70
  -1   7  -1  196.18   16.50
   1  -6   1   55.59    7.70
   1   6  -1   28.30    7.50
   1  -6   1   28.60    7.60
  -1   6  -1   27.20    7.30
  -1  -6   1   49.10    5.90
  -1  -6   1   46.30    5.40
  -1  -6   1   40.80    8.90
  -1   6  -1   47.30    6.00
   1   5  -1   17.50    5.60
   1  -5   1   30.80    6.80
   1  -5   1   22.70    7.30
   1  -5   1   35.00    6.00
  -1   5  -1   31.60    6.30
  -1   5  -1   20.30    8.50
  -1  -5   1   33.40    7.30
  -1  -5   1   29.50    6.60
  -1  -5   1   40.10    5.10
  -1  -5   1   32.10    3.90
  -1   5  -1   34.90    4.50
   1  -4   1   53.49    6.40
   1   4  -1   43.70    4.30
   1  -4   1   50.59    6.50
   1   4  -1   50.99    6.60
   1  -4   1   58.39    7.30
   1   4  -1   48.60    7.90
  -1  -4   1   37.30    6.80
  -1   4  -1   53.59    7.20
  -1   4  -1   36.40    5.80
  -1  -4   1   45.80    4.60
  -1  -4   1   60.09    8.10
  -1  -4   1   40.30    5.20
  -1  -4   1   44.30    6.20
  -1   4  -1   50.59    5.10
   1   3  -1   21.50    3.80
   1  -3   1   23.20    3.70
   1   3  -1   29.00    3.60
   1  -3   1   24.90    4.10
   1   3  -1   22.00    4.60
   1   3  -1   21.40    5.20
   1  -3   1   24.00    4.10
  -1  -3   1   22.90    4.50
  -1  -3   1   26.10    3.60
  -1  -3   1   23.40    4.00
  -1   3  -1   26.00    3.70
  -1   3  -1   28.80    4.60
  -1  -3   1   23.30    4.70
  -1   3  -1   24.70    4.90
   1   2  -1   27.20    3.10
   1  -2   1   26.80    3.60
   1   2  -1   28.30    3.30
   1  -2   1   27.60    3.70
   1   2  -1   26.90    3.90
   1  -2   1   27.50    3.40
  -1  -2   1   27.50    3.50
  -1   2  -1   23.80    3.40
  -1  -2   1   30.40    4.20
  -1   2  -1   26.30    3.60
  -1  -2   1   26.50    4.20
  -1   2  -1   21.70    3.10
  -1  -2   1   27.10    3.30
   1   1  -1 2333.07   66.49
   1  -1   1 2432.66   67.79
   1   1  -1 2294.27   67.49
   1  -1   1 2372.56   67.39
   1  -1   1 2337.27   67.19
  -1  -1   1 2413.76   67.49
  -1  -1   1 2370.06   66.49
  -1   1  -1 2404.06   67.29
  -1   1  -1 2394.46   66.39
  -1   1  -1 2391.26   67.69
   1   0  -1   -1.40    0.70
   1   0   1   -0.30    0.60
   1   0   1   -0.70    0.80
   1   0  -1   -0.60    0.60
  -1   0   1   -1.50    1.30
  -1   0  -1   -1.50    1.30
   1   1   1 2289.27   66.29
   1   1   1 2393.46   66.59
   1  -1  -1 2336.27   66.49
  -1  -1  -1 2405.36   67.09
  -1   1   1 2354.16   66.89
  -1  -1  -1 2346.37   66.79
  -1  -1  -1 2341.57   66.29
   1  -2  -1   26.80    3.50
   1   2   1   33.60    4.50
   1   2   1   25.70    4.20
   1  -2  -1   28.10    3.80
   1  -2  -1   25.70    3.50
   1   2   1   24.10    3.40
   1   2   1   31.20    3.30
  -1  -2  -1   27.60    3.30
  -1  -2  -1   28.40    3.70
  -1   2   1   29.40    3.80
  -1  -2  -1   25.80    3.80
  -1   2   1   28.40    3.80
  -1  -2  -1   25.10    4.00
  -1   2   1   26.00    3.40
   1   3   1   23.50    3.00
   1  -3  -1   24.70    4.60
   1   3   1   24.80    4.00
   1   3   1   23.70    5.40
   1  -3  -1   21.20    3.80
   1  -3  -1   27.50    4.50
  -1   3   1   24.70    4.30
  -1  -3  -1   19.30    3.90
  -1  -3  -1   23.80    4.80
  -1   3   1   26.10    4.60
  -1  -3  -1   24.20    3.10
  -1   3   1   24.20    3.30
  -1  -3  -1   28.90    4.80
   1   4   1   40.10    5.70
   1  -4  -1   41.30    6.30
   1  -4  -1   45.80    6.30
   1  -4  -1   47.90    6.20
   1   4   1   51.99    7.70
  -1  -4  -1   38.20    7.00
  -1   4   1   53.29    5.10
  -1  -4  -1   52.69    6.40
  -1  -4  -1   48.50    6.90
  -1   4   1   36.10    6.90
  -1   4   1   44.80    6.10
  -1  -4  -1   45.00    4.80
   1  -5  -1   25.00    5.10
   1  -5  -1   33.60    6.60
   1   5   1   28.60    6.60
  -1   5   1   33.70    7.70
  -1   5   1   21.00    6.20
  -1  -5  -1   20.40    6.40
  -1  -5  -1   37.60    7.10
  -1   5   1   32.60    4.00
   1  -6  -1   36.10    6.50
   1   6   1   42.90    7.70
   1  -6  -1   51.99    9.10
  -1   6   1   49.20    5.40
  -1   6   1   39.70    8.30
  -1  -6  -1   50.99    9.60
   1   7   1  187.58   16.80
   1  -7  -1  222.58   17.20
  -1  -7  -1  226.28   17.80
  -1   7   1  199.38   16.80
  -1   7   1  215.48    9.80
   1   8   1   23.60   10.50
   1  -8  -1   24.00   10.60
  -1   8   1   12.90    9.30
  -1  -8  -1   17.10   11.80
   1   9   1   24.60   11.90
   1  -9  -1    1.10   11.30
  -1  -9  -1   10.60   12.80
  -1   9   1  -15.70   11.00
   1  10   1   81.69   16.70
   1 -10  -1   36.50   16.00
  -1  10   1   53.19   16.50
  -1 -10  -1   60.49   16.50
   1 -11  -1  133.19   22.30
   1  11   1  112.79   21.30
  -1 -11  -1  113.09   22.40
  -1  11   1   98.59   19.20
   1  12   1   45.60   23.60
   1 -12  -1   45.70   21.70
  -1  12   1   43.50   23.00
  -1 -12  -1   49.00   23.80
   2  12  -1   63.69   24.10
   2 -12   1   29.30   19.60
  -2 -12   1   73.39   24.80
  -2  12  -1   39.00   22.90
   2 -11   1  -12.60   15.80
   2  11  -1    1.20   17.90
  -2 -11   1   15.70   20.50
  -2  11  -1    0.90   17.50
   2  10  -1   60.89   17.30
  -2 -10   1   98.39   21.70
  -2  10  -1  140.99   20.70
   2  -9   1    5.60    6.00
   2   9  -1   -1.30   11.10
   2  -9   1   28.40   11.50
  -2  -9   1    8.70   14.70
  -2   9  -1    6.30    6.70
  -2   9  -1    0.80   11.70
   2  -8   1  220.48   20.20
   2  -8   1  244.88   18.70
   2   8  -1  240.58   20.70
  -2   8  -1  257.57   20.10
  -2   8  -1  252.37   13.40
  -2  -8   1  235.08   23.70
  -2  -8   1  254.87   14.60
   2  -7   1  -22.50    9.70
   2  -7   1   17.80    8.00
   2   7  -1    4.70    8.20
  -2   7  -1   16.80    5.90
  -2   7  -1    5.10    8.20
  -2  -7   1   11.30    6.90
  -2  -7   1   15.20    5.60
  -2  -7   1    9.60   10.00
   2   6  -1   26.30    7.40
   2  -6   1   17.80    8.40
   2  -6   1   11.80    7.00
   2   6  -1   11.50    4.70
  -2   6  -1   18.50    7.20
  -2  -6   1   33.00    9.00
  -2  -6   1   23.40    5.10
  -2   6  -1   23.20    5.50
  -2  -6   1   22.40    6.20
   2   5  -1    5.70    5.20
   2  -5   1   -7.80    6.20
   2   5  -1    3.80    3.90
   2  -5   1    8.60    5.50
  -2   5  -1   21.30    5.50
  -2  -5   1   10.90    4.00
  -2  -5   1    6.70    6.30
  -2   5  -1    6.60    8.00
  -2  -5   1    0.70    5.70
  -2   5  -1    8.30    5.20
  -2  -5   1   13.00    5.20
   2  -4   1    7.90    5.80
   2   4  -1   23.20    4.30
   2  -4   1   19.00    5.30
   2  -4   1   21.00    5.10
   2   4  -1   12.20    4.50
   2   4  -1   13.80    5.60
  -2  -4   1   20.70    4.70
  -2  -4   1   20.10    5.90
  -2   4  -1   22.60    5.20
  -2   4  -1   16.30    6.50
  -2  -4   1    7.50    5.80
  -2   4  -1   13.70    4.50
  -2  -4   1   20.40    5.70
   2  -3   1  186.08    9.20
   2  -3   1  173.68   10.50
   2   3  -1  191.78    9.70
   2   3  -1  181.38   10.80
   2  -3   1  198.08   11.90
   2   3  -1  190.78    9.40
  -2  -3   1  187.68   10.00
  -2  -3   1  189.08   11.70
  -2   3  -1  195.18   10.60
  -2  -3   1  183.18   10.70
  -2   3  -1  191.48   10.10
  -2  -3   1  191.88   10.10
  -2   3  -1  181.08   10.00
   2   2  -1   32.40    5.00
   2   2  -1   20.00    4.00
   2  -2   1   23.50    5.10
   2  -2   1   23.60    4.00
   2  -2   1   26.90    3.30
   2  -2   1   27.70    4.30
   2   2  -1   25.60    3.60
  -2   2  -1   15.90    3.60
  -2   2  -1   25.40    4.60
  -2  -2   1   24.20    4.40
  -2  -2   1   19.80    4.10
  -2   2  -1   24.90    3.40
  -2  -2   1   22.70    3.20
   2  -1   1  154.78    9.00
   2  -1   1  133.49    7.10
   2  -1   1  136.79    6.90
   2   1  -1  150.88    6.40
   2   1  -1  141.19    7.40
   2  -1   1  145.49    5.60
   2   1  -1  140.29    8.10
  -2  -1   1  138.79    8.40
  -2  -1   1  139.19    7.00
  -2   1  -1  142.29    8.50
  -2  -1   1  147.79    6.30
  -2   1  -1  150.68    7.50
  -2   1  -1  138.99    5.80
   2   0  -1   -2.20    1.40
   2   0  -1    0.60    1.60
   2   0   1    5.90    3.60
   2   0  -1    2.30    3.20
   2   0   1    0.60    1.70
   2   0   1   -0.90    1.50
  -2   0  -1    1.30    1.40
  -2   0   1   -0.60    1.60
  -2   0  -1    1.70    1.80
  -2   0  -1    1.30    2.80
  -2   0   1    0.00    3.10
  -2   0   1   -0.10    1.60
   2  -1  -1  149.59    9.50
   2   1   1  145.49    6.70
   2  -1  -1  134.69    6.90
   2   1   1  159.48    8.60
   2   1   1  139.49    7.00
   2  -1  -1  138.89    7.00
   2  -1  -1  143.99    6.10
  -2   1   1  154.38    6.30
  -2  -1  -1  145.69    8.40
  -2   1   1  151.58    7.30
  -2  -1  -1  135.29    7.00
  -2  -1  -1  146.49    6.80
  -2   1   1  145.99    6.80
  -2   1   1  145.19    8.60
   2  -2  -1   15.00    3.50
   2   2   1   19.20    4.00
   2  -2  -1   25.00    3.70
   2   2   1   21.40    4.00
   2  -2  -1   25.80    3.40
   2  -2  -1   25.50    5.00
   2   2   1   25.30    3.70
  -2  -2  -1   20.50    3.70
  -2   2   1   23.40    3.70
  -2  -2  -1   23.80    4.40
  -2   2   1   19.50    4.20
  -2  -2  -1   27.10    4.30
  -2  -2  -1   20.40    4.20
  -2   2   1   23.50    3.60
   2  -3  -1  185.98    9.20
   2   3   1  178.38   11.10
   2  -3  -1  192.78   10.80
   2   3   1  184.88   10.90
   2   3   1  189.08    9.80
   2  -3  -1  195.98   11.30
  -2  -3  -1  182.28    9.70
  -2   3   1  186.38   10.20
  -2  -3  -1  205.78   11.10
  -2  -3  -1  180.48   11.10
  -2   3   1  185.48   10.60
  -2   3   1  200.18   10.60
  -2  -3  -1  197.78    9.90
   2   4   1   14.40    4.50
   2  -4  -1   16.30    6.00
   2  -4  -1   23.10    5.00
   2   4   1   22.40    4.40
   2  -4  -1    8.90    4.70
  -2   4   1   24.40    6.30
  -2  -4  -1   23.30    4.60
  -2   4   1   20.00    5.30
  -2   4   1   12.50    4.50
  -2  -4  -1   14.10    5.50
  -2  -4  -1   21.30    5.70
  -2  -4  -1   16.50    5.80
   2  -5  -1   -0.90    5.10
   2   5   1   11.40    5.60
   2   5   1   10.00    3.80
   2  -5  -1    3.90    6.50
  -2   5   1    4.50    4.50
  -2   5   1    6.20    5.10
  -2   5   1    6.30    8.00
  -2  -5  -1   10.20    7.80
  -2  -5  -1    6.60    6.50
   2   6   1    6.40    6.60
   2   6   1   16.20    4.10
   2  -6  -1   33.10    8.20
   2  -6  -1   20.50    6.40
  -2  -6  -1   23.60    6.10
  -2  -6  -1   10.80    4.30
  -2   6   1   20.60    5.30
  -2  -6  -1   30.30    9.40
  -2   6   1   14.20    6.60
   2  -7  -1   24.10    9.30
   2  -7  -1    7.70    7.10
   2   7   1   13.50    8.60
  -2   7   1   13.70    5.60
  -2  -7  -1   13.10    9.80
  -2   7   1    6.90    7.90
   2   8   1  218.58   20.70
   2  -8  -1  278.97   18.20
   2  -8  -1  224.98   19.00
  -2  -8  -1  241.98   23.20
  -2   8   1  260.77   20.80
  -2   8   1  267.07   12.90
   2  -9  -1   12.90   11.90
   2   9   1   29.90   12.50
  -2  -9  -1   -1.40   13.90
  -2   9   1   18.20   11.70
   2 -10  -1  108.09   19.20
   2  10   1  127.89   19.50
  -2 -10  -1  100.09   20.50
  -2  10   1  122.19   18.40
   2 -11  -1   12.30   16.90
   2  11   1   11.00   17.50
  -2 -11  -1   -6.30   19.60
  -2  11   1   -2.80   17.60
   2 -12  -1    5.50   20.80
   2  12   1  -33.80   20.40
  -2 -12  -1   11.90   23.30
  -2  12   1   33.90   22.60
   3  12  -1    8.50   23.60
   3 -12   1    7.60   21.50
   3 -12   1    5.90   20.20
  -3  12  -1   18.20   22.90
  -3 -12   1   64.69   28.40
   3  11  -1   14.90   19.20
   3 -11   1   22.30   17.00
  -3 -11   1   42.50   24.00
  -3  11  -1    4.30   18.40
   3  10  -1   18.20   15.40
  -3  10  -1   10.10   14.90
  -3 -10   1   -9.60   17.40
   3   9  -1    5.60   13.30
   3  -9   1   31.60   12.70
  -3  -9   1   16.10   19.10
  -3   9  -1    9.90   15.10
  -3   9  -1   29.00    9.20
   3  -8   1   -1.40   14.80
   3   8  -1   -1.70    9.70
   3  -8   1  -14.90    9.40
  -3  -8   1    5.30   13.20
  -3   8  -1    4.90    7.30
  -3  -8   1    6.60    7.10
  -3  -8   1   -0.90    9.40
  -3   8  -1    1.40   10.80
   3   7  -1   -4.10    8.60
   3  -7   1   11.70   12.80
   3  -7   1   -7.20    7.90
   3   7  -1    5.50    6.70
  -3  -7   1   -3.50    7.50
  -3   7  -1   -7.30    6.80
  -3   7  -1    6.30    9.90
  -3  -7   1   22.30   11.10
  -3  -7   1    5.20    8.40
   3   6  -1    1.40    6.30
   3  -6   1  -18.80   10.60
   3   6  -1   15.40    7.10
   3  -6   1   -7.30    6.60
  -3  -6   1    8.10    7.20
  -3  -6   1    6.30    8.40
  -3   6  -1    3.50    6.80
   3  -5   1   77.09   10.10
   3   5  -1   98.89    9.70
   3  -5   1  106.09   12.60
   3   5  -1   91.89   11.50
   3   5  -1   84.09   10.30
   3  -5   1   72.49    8.60
  -3  -5   1   76.99   11.00
  -3  -5   1   87.39   11.00
  -3   5  -1   91.19   10.40
  -3   5  -1   85.19   10.20
  -3   5  -1   87.99   11.80
   3  -4   1  682.23   23.90
   3  -4   1  697.83   28.10
   3   4  -1  629.74   27.10
   3  -4   1  655.33   27.00
   3   4  -1  652.73   27.50
   3   4  -1  669.43   24.50
  -3   4  -1  698.03   25.70
  -3  -4   1  681.03   25.80
  -3  -4   1  717.43   25.20
  -3   4  -1  669.23   26.30
  -3  -4   1  657.93   27.60
  -3   4  -1  711.33   26.30
   3  -3   1   92.39    6.40
   3  -3   1   97.99   10.90
   3   3  -1   97.29   10.70
   3   3  -1   96.39    7.90
   3   3  -1   89.89    9.70
   3  -3   1   93.79    9.20
  -3  -3   1   91.29    9.70
  -3   3  -1   98.39    9.30
  -3  -3   1  104.19    9.70
  -3   3  -1   91.79    7.90
  -3  -3   1  104.59   12.00
  -3  -3   1  101.89    8.00
   3  -2   1  262.27   12.70
   3   2  -1  247.78   13.60
   3   2  -1  249.68   12.70
   3  -2   1  268.57   12.20
   3   2  -1  260.77   11.00
   3  -2   1  261.47    9.90
   3  -2   1  249.18   14.90
  -3  -2   1  251.97   10.80
  -3   2  -1  265.67   10.60
  -3  -2   1  273.47   13.70
  -3   2  -1  269.87   12.70
  -3  -2   1  249.08   12.40
  -3   2  -1  269.47   14.30
   3   1  -1   40.60    5.40
   3   1  -1   49.30    6.90
   3   1  -1   42.70    4.60
   3  -1   1   42.30    7.10
   3  -1   1   41.40    3.80
   3  -1   1   42.30    4.80
   3  -1   1   40.00    4.80
  -3   1  -1   38.40    5.70
  -3   1  -1   38.40    4.80
  -3   1  -1   34.10    3.60
  -3  -1   1   41.80    4.80
  -3  -1   1   40.80    6.50
  -3  -1   1   41.10    4.80
   3   0  -1   -1.50    4.60
   3   0   1   -3.10    1.90
   3   0   1    0.70    4.80
   3   0  -1   -1.30    2.30
   3   0  -1   -0.40    2.30
   3   0   1   -2.50    2.10
  -3   0  -1    3.90    2.20
  -3   0  -1    0.60    3.70
  -3   0  -1    0.70    2.80
  -3   0   1    2.60    4.00
  -3   0   1   -1.40    2.20
  -3   0   1   -0.80    2.40
   3  -1  -1   37.00    4.70
   3  -1  -1   43.40    4.90
   3   1   1   35.00    4.50
   3   1   1   47.40    7.20
   3  -1  -1   39.20    4.00
   3  -1  -1   30.80    6.30
   3   1   1   41.20    5.30
  -3  -1  -1   40.10    6.20
  -3   1   1   40.90    4.70
  -3  -1  -1   42.60    4.80
  -3   1   1   30.00    5.90
  -3   1   1   35.20    4.20
  -3  -1  -1   40.50    4.90
   3   2   1  258.47   12.50
   3  -2  -1  261.57   10.40
   3   2   1  251.77   11.40
   3  -2  -1  268.67   12.30
   3  -2  -1  259.77   12.60
   3  -2  -1  264.27   14.70
   3   2   1  257.47   13.80
  -3   2   1  266.67   12.00
  -3  -2  -1  252.07   12.50
  -3  -2  -1  262.97   13.60
  -3   2   1  268.97   11.20
  -3   2   1  257.97   13.90
  -3  -2  -1  275.47   12.60
   3  -3  -1  116.79    9.60
   3  -3  -1   98.89    8.60
   3  -3  -1   96.79    6.90
   3  -3  -1  102.59   12.00
   3   3   1  102.89    8.30
   3   3   1   73.29    9.70
   3   3   1   84.59    9.20
  -3  -3  -1   99.79    9.80
  -3   3   1  112.39    8.50
  -3   3   1   96.09    8.40
  -3  -3  -1  117.09   10.10
  -3  -3  -1  103.49    8.30
  -3  -3  -1   92.49    9.80
  -3   3   1   88.79   10.30
   3   4   1  617.04   24.90
   3   4   1  647.84   27.60
   3  -4  -1  731.83   24.50
   3  -4  -1  717.83   27.80
   3   4   1  662.83   24.40
   3  -4  -1  652.43   26.70
  -3   4   1  711.53   26.00
  -3  -4  -1  710.73   25.50
  -3  -4  -1  613.84   27.50
  -3   4   1  715.53   26.20
  -3  -4  -1  704.23   25.80
  -3   4   1  645.74   26.10
  -3  -4  -1  686.23   28.70
   3   5   1   78.29    9.90
   3  -5  -1   77.99    9.00
   3   5   1   96.59   10.40
   3  -5  -1  111.89   14.90
  -3  -5  -1   92.19   11.80
  -3   5   1   81.79   10.70
  -3  -5  -1   86.39   10.80
  -3   5   1  102.79   13.50
  -3   5   1   89.89    9.80
   3  -6  -1   -0.40   10.20
   3  -6  -1    2.30    6.10
   3   6   1    2.80    5.90
   3   6   1    5.10    7.10
  -3   6   1    2.80    7.00
  -3   6   1    2.30    6.20
  -3  -6  -1    2.80    6.50
  -3  -6  -1   12.20    8.80
   3   7   1   14.70    6.30
   3  -7  -1   16.00    7.90
   3  -7  -1   14.10   12.30
   3   7   1   -4.90    8.30
  -3   7   1    7.60    9.00
  -3   7   1   -1.90    8.20
  -3  -7  -1    0.70    7.40
  -3  -7  -1    9.90   11.20
  -3  -7  -1   -4.60    6.80
   3  -8  -1    0.60    9.50
   3   8   1   -0.80    9.30
   3  -8  -1    7.60   13.20
  -3  -8  -1  -21.30    7.80
  -3  -8  -1   -3.90   12.20
  -3  -8  -1    7.10    6.70
  -3   8   1  -12.10    9.30
   3  -9  -1   31.10   12.10
   3   9   1   34.60   13.70
  -3   9   1   26.50   15.80
  -3  -9  -1   32.90   18.90
  -3   9   1   30.80   12.80
   3  10   1   22.00   15.70
   3 -10  -1   -4.10   13.80
  -3 -10  -1  -25.00   18.10
  -3  10   1    9.90   15.50
   3  11   1   46.00   19.30
  -3 -11  -1   40.10   21.50
  -3  11   1   51.89   19.90
   3 -12  -1    5.50   18.60
   3  12   1   15.10   22.30
  -3 -12  -1   -1.10   26.50
  -3  12   1    0.40   22.00
   4 -12   1   34.20   22.40
   4 -12   1   -8.00   21.20
   4  12  -1  -25.10   23.50
  -4  12  -1  -26.30   21.60
  -4 -12   1    8.50   30.50
   4 -11   1   22.90   18.30
   4  11  -1   18.10   20.40
   4 -11   1  -33.00   19.90
  -4 -11   1   11.90   23.30
  -4  11  -1   20.40   20.00
   4 -10   1    5.40   16.30
   4  10  -1    0.60   17.30
  -4  10  -1   30.40   15.50
  -4 -10   1   20.00   20.50
   4   9  -1   81.39   16.20
   4  -9   1   70.19   15.90
   4  -9   1   86.99   13.90
  -4   9  -1   72.79   16.80
  -4   9  -1   81.39   13.00
  -4  -9   1   62.49   18.90
   4  -8   1  158.38   16.30
   4   8  -1  143.69   19.10
   4  -8   1  108.89   16.80
  -4  -8   1  149.69   17.20
  -4  -8   1  156.38   21.30
  -4   8  -1  118.59   13.60
  -4   8  -1  173.58   19.60
   4  -7   1    1.00   10.00
   4   7  -1   18.90    9.70
   4   7  -1   15.90    8.90
   4  -7   1    5.40    7.80
  -4   7  -1   15.20   10.00
  -4  -7   1    3.80    9.50
  -4   7  -1   13.10    9.60
  -4  -7   1    1.40   10.20
   4   6  -1   23.20    8.10
   4  -6   1   12.50    6.60
   4  -6   1   16.20    7.90
   4   6  -1   27.30   10.50
   4   6  -1   12.80    8.50
  -4   6  -1   19.60    8.70
  -4  -6   1   20.90    9.00
  -4   6  -1    8.60    8.00
  -4  -6   1   14.90   10.20
   4  -5   1  101.99    9.10
   4   5  -1  115.49   15.10
   4   5  -1   95.99   12.90
   4  -5   1  104.29   13.20
   4   5  -1  105.19   11.70
  -4  -5   1  108.19   13.50
  -4   5  -1  119.69   14.40
  -4   5  -1  110.39   13.50
  -4   5  -1   88.59   10.80
  -4  -5   1   97.59   12.60
   4  -4   1   21.80    6.80
   4   4  -1   13.50    6.90
   4   4  -1   26.50    5.80
   4  -4   1   28.60    5.20
   4  -4   1   54.09   12.60
   4   4  -1   24.10    8.30
  -4   4  -1   31.60    7.80
  -4   4  -1   35.70    7.20
  -4  -4   1   28.70    7.80
  -4   4  -1   25.60    5.90
  -4  -4   1   26.00    7.30
  -4  -4   1   14.90    5.90
   4  -3   1  633.64   28.80
   4   3  -1  634.14   22.70
   4   3  -1  581.54   24.90
   4   3  -1  636.64   26.30
   4  -3   1  645.74   27.40
   4  -3   1  574.14   24.50
   4  -3   1  614.34   20.80
  -4   3  -1  621.54   22.10
  -4  -3   1  579.44   25.70
  -4  -3   1  627.94   24.80
  -4   3  -1  577.04   26.00
  -4  -3   1  630.64   22.70
   4   2  -1  531.55   19.40
   4   2  -1  542.45   21.30
   4  -2   1  515.55   17.60
   4  -2   1  485.85   23.30
   4   2  -1  532.75   23.40
   4  -2   1  500.55   20.90
   4  -2   1  537.35   25.00
  -4   2  -1  521.35   21.70
  -4  -2   1  465.75   23.10
  -4   2  -1  502.25   23.30
  -4  -2   1  524.95   19.00
  -4  -2   1  509.35   20.30
  -4   2  -1  531.15   18.10
   4   1  -1    7.50    7.30
   4  -1   1    6.00    3.50
   4  -1   1   16.70    3.60
   4   1  -1   10.10    4.10
   4  -1   1    8.70    7.60
   4   1  -1   15.50    4.00
   4  -1   1   11.60    4.60
  -4  -1   1   10.70    3.70
  -4   1  -1    6.20    4.70
  -4  -1   1    6.70    4.10
  -4   1  -1    4.40    5.80
  -4  -1   1   -5.30    5.30
  -4   1  -1   13.90    3.40
   4   0  -1    0.50    3.00
   4   0   1   -1.60    3.10
   4   0   1    6.10    6.70
   4   0  -1    5.10    6.60
   4   0   1    0.00    3.20
   4   0  -1   -0.40    3.00
  -4   0   1    1.00    3.20
  -4   0   1    0.20    5.40
  -4   0  -1   -0.90    3.90
  -4   0  -1    2.50    5.90
  -4   0  -1   -4.40    3.30
  -4   0   1    4.70    3.50
   4  -1  -1    9.20    3.30
   4  -1  -1    8.40    3.70
   4   1   1   10.70    4.00
   4   1   1    7.70    6.70
   4  -1  -1    4.80    7.50
   4   1   1    5.10    4.10
   4  -1  -1    6.70    4.40
  -4  -1  -1    9.70    4.00
  -4   1   1    7.20    5.50
  -4  -1  -1   12.80    7.50
  -4  -1  -1    9.70    4.00
  -4   1   1   10.90    3.30
  -4   1   1    4.90    4.30
   4   2   1  518.15   20.90
   4   2   1  528.85   19.90
   4  -2  -1  520.65   18.20
   4  -2  -1  536.25   24.10
   4   2   1  490.45   23.20
   4  -2  -1  514.35   20.70
   4  -2  -1  519.05   20.30
  -4   2   1  521.05   18.70
  -4  -2  -1  526.15   19.50
  -4   2   1  484.05   23.10
  -4  -2  -1  512.15   20.20
   4  -3  -1  634.64   21.30
   4  -3  -1  639.74   28.30
   4   3   1  585.34   24.60
   4  -3  -1  565.44   23.80
   4  -3  -1  586.64   24.30
   4   3   1  638.44   25.80
  -4   3   1  589.14   25.70
  -4   3   1  611.14   22.40
  -4  -3  -1  601.84   25.10
  -4  -3  -1  639.34   23.00
  -4  -3  -1  611.34   24.70
  -4   3   1  564.94   23.30
   4  -4  -1   19.70   11.20
   4  -4  -1   16.30    5.80
   4   4   1   45.60    8.60
   4   4   1   23.20    5.80
   4   4   1   30.10    8.20
  -4  -4  -1   10.60    7.60
  -4  -4  -1   23.40    6.50
  -4   4   1   19.70    6.10
  -4   4   1   20.30    8.60
  -4   4   1   36.30    8.00
   4   5   1  110.79   11.70
   4  -5  -1   96.59   12.10
   4  -5  -1  102.69    9.10
   4   5   1  110.69   13.30
   4   5   1  118.19   13.10
  -4   5   1  109.49   13.20
  -4   5   1   82.19   10.40
  -4  -5  -1  112.09   15.10
   4  -6  -1   19.90    8.70
   4   6   1   15.90    8.30
   4   6   1   17.20    8.90
   4  -6  -1   18.40    7.10
  -4   6   1   26.20    8.50
  -4  -6  -1   10.60    8.80
  -4   6   1   18.30    8.90
   4  -7  -1   -2.10    8.70
   4  -7  -1   15.30    8.80
   4   7   1   29.90    9.90
   4   7   1    2.50    8.90
  -4   7   1    4.70    8.60
  -4  -7  -1   26.50   11.60
  -4   7   1   15.10    9.40
   4   8   1  128.59   16.30
   4  -8  -1  157.68   17.30
   4  -8  -1  104.99   14.70
  -4  -8  -1  138.49   19.70
  -4   8   1  125.69   15.80
  -4   8   1  138.99   16.60
  -4  -8  -1  146.99   17.30
   4   9   1   43.00   16.20
   4  -9  -1   64.89   14.20
   4  -9  -1   20.70   13.10
  -4   9   1   57.99   15.70
  -4   9   1   49.60   12.20
  -4  -9  -1   77.09   20.90
   4 -10  -1   10.30   15.70
   4  10   1  -12.30   15.80
   4 -10  -1    7.30   14.70
  -4  10   1   -3.30   15.60
  -4 -10  -1   -2.90   18.90
   4 -11  -1  -27.40   17.10
   4 -11  -1   56.89   20.10
   4  11   1  -15.70   19.30
  -4 -11  -1   -1.00   25.40
  -4  11   1   20.90   19.70
   4  12   1   60.99   25.90
   4 -12  -1   31.40   25.00
   4 -12  -1    1.30   22.10
  -4 -12  -1   52.09   33.50
  -4  12   1   47.40   24.70
   5 -11   1   48.00   22.50
   5 -11   1   -2.50   17.80
   5  11  -1   11.00   23.10
  -5  11  -1    9.50   19.90
  -5 -11   1  -23.50   26.50
   5 -10   1   33.20   19.00
   5 -10   1   37.70   16.90
   5  10  -1  -14.50   17.90
  -5 -10   1   31.90   22.10
  -5  10  -1    1.50   16.40
   5  -9   1   16.00   15.10
   5  -9   1   18.50   12.30
   5   9  -1   26.90   15.30
  -5  -9   1   25.60   20.00
  -5   9  -1   -4.90   13.10
  -5   9  -1   16.60   14.70
   5  -8   1  -23.50   13.40
   5   8  -1   -7.50   11.70
   5  -8   1   -3.30    9.60
  -5  -8   1   27.90   23.00
  -5  -8   1   20.40   12.60
  -5   8  -1   -1.60   13.30
  -5   8  -1  -15.80   11.40
   5   7  -1   29.20   10.90
   5  -7   1   26.30    7.80
   5  -7   1   18.30   11.50
  -5  -7   1   40.40   12.10
  -5  -7   1   16.00   14.10
  -5   7  -1   25.60   11.30
  -5   7  -1    7.90   11.20
   5   6  -1    0.60   10.10
   5  -6   1   13.70    6.20
   5   6  -1   15.80    9.00
   5  -6   1   -5.10    8.80
  -5  -6   1  -10.20   11.60
  -5   6  -1   11.70    9.00
  -5  -6   1   -7.00   10.50
  -5   6  -1    1.90    7.70
   5   5  -1   12.90    9.50
   5   5  -1    3.40    6.70
   5  -5   1   10.60    8.50
   5  -5   1   12.10    5.10
  -5   5  -1   10.30    8.90
  -5  -5   1    0.00    9.40
  -5  -5   1    6.50    9.60
  -5   5  -1   -7.10   11.20
  -5   5  -1    9.20    7.20
   5  -4   1   35.50    8.00
   5   4  -1   26.00    7.70
   5   4  -1   26.60    9.60
  -5  -4   1   26.40    9.90
  -5  -4   1   16.60    8.30
  -5   4  -1   32.60    9.60
  -5   4  -1   35.30    8.40
   5   3  -1   60.89    7.40
   5  -3   1   56.59    8.70
   5  -3   1   61.09    6.80
   5   3  -1   64.69   10.70
  -5   3  -1   57.09   11.40
  -5   3  -1   67.79    8.10
  -5  -3   1   52.29    7.90
  -5  -3   1   50.99   10.10
   5  -2   1   26.10    4.70
   5   2  -1   18.30    6.60
   5  -2   1    5.10    5.60
   5   2  -1   11.00    6.80
  -5   2  -1   24.70    8.60
  -5  -2   1   16.70    7.30
  -5  -2   1   13.80    6.00
  -5   2  -1   15.40    5.10
  -5  -2   1   23.30    5.20
   5  -1   1   78.69    8.40
   5  -1   1   71.69    7.00
   5  -1   1   56.59    7.60
   5   1  -1   68.49    8.20
   5   1  -1   67.49    9.40
  -5   1  -1   68.29    6.80
  -5   1  -1   72.99   11.40
  -5  -1   1   84.69    8.80
  -5   1  -1   70.79    8.60
  -5  -1   1   51.59    9.20
  -5  -1   1   69.39    7.70
   5   0   1    3.80    4.10
   5   0   1    2.60    4.50
   5   0  -1    4.30    4.40
   5   0  -1   -4.80    4.70
  -5   0   1   -5.80    4.60
  -5   0   1    3.30    7.50
  -5   0  -1   -4.80    5.80
  -5   0  -1   -0.50    5.10
  -5   0   1    1.30    4.60
  -5   0  -1   -1.10    4.20
   5   1   1   68.39    8.80
   5  -1  -1   66.49    8.50
   5  -1  -1   56.39    7.30
   5  -1  -1   63.29    7.50
   5   1   1   64.59    8.30
  -5  -1  -1   64.69   10.00
  -5   1   1   77.89    9.00
  -5  -1  -1   67.19    8.20
  -5   1   1   62.69   10.80
  -5   1   1   71.69    7.20
  -5  -1  -1   82.99    8.30
   5  -2  -1   20.30    6.90
   5   2   1   18.20    6.30
   5  -2  -1   17.40    5.50
   5   2   1    4.80    4.80
   5  -2  -1   19.70    4.70
  -5  -2  -1   20.80    7.70
  -5   2   1   16.30    8.10
  -5   2   1   29.20    7.00
  -5  -2  -1    8.40    6.40
  -5  -2  -1   14.00    5.80
  -5   2   1   22.90    5.40
   5   3   1   66.99   10.30
   5   3   1   50.39    7.80
   5  -3  -1   72.39    9.10
   5  -3  -1   64.79    7.30
  -5   3   1   56.59   10.70
  -5  -3  -1   53.49    9.30
  -5  -3  -1   57.09   10.10
  -5  -3  -1   44.70    9.70
  -5   3   1   60.39    8.00
   5   4   1   30.30    9.90
   5  -4  -1   19.50    5.10
   5  -4  -1   33.90    8.60
   5   4   1   27.40    7.20
  -5   4   1   22.60    7.40
  -5  -4  -1   21.50    8.70
  -5   4   1   12.10    8.00
  -5  -4  -1   37.80   10.50
  -5   4   1   38.90   10.80
   5  -5  -1    5.10    7.80
   5  -5  -1   13.60    5.70
   5   5   1   -8.10    9.30
   5   5   1    4.40    6.60
  -5   5   1   -4.90    6.90
  -5  -5  -1    9.00    8.30
  -5   5   1   19.40   10.00
  -5  -5  -1   -6.70    8.40
   5   6   1   -1.90    8.20
   5  -6  -1    6.50    6.40
   5  -6  -1   10.80    9.60
  -5   6   1   11.30    8.50
  -5  -6  -1    3.40   10.70
  -5   6   1   14.50   10.40
  -5  -6  -1    8.60    9.70
   5   7   1   21.80   11.40
   5  -7  -1    0.20   10.00
   5  -7  -1   23.70    8.70
  -5  -7  -1   26.30   10.70
  -5   7   1    8.20   10.20
  -5  -7  -1   11.70   12.00
  -5   7   1   15.50   11.20
   5   8   1   19.30   13.30
   5  -8  -1   24.80    9.80
  -5   8   1  -21.60   11.00
  -5  -8  -1   -7.00   11.70
   5  -9  -1   23.80   13.90
   5  -9  -1   17.40   12.30
  -5   9   1   10.40   14.90
  -5  -9  -1   16.80   18.20
  -5   9   1    1.50   13.20
   5 -10  -1    5.20   14.70
   5 -10  -1   18.60   16.60
   5  10   1   41.50   17.60
  -5 -10  -1   43.80   22.90
  -5  10   1   11.30   18.70
   5 -11  -1    6.20   20.00
   5 -11  -1  -15.30   17.60
   5  11   1  -21.90   22.90
  -5  11   1  -49.00   20.70
  -5 -11  -1    2.30   25.30
   6 -11   1   76.49   32.10
   6 -11   1   30.40   24.00
  -6 -11   1  121.79   34.00
   6 -10   1   26.60   21.00
   6 -10   1   57.49   16.80
   6  10  -1   57.19   21.10
  -6  10  -1   31.00   19.70
  -6 -10   1   20.70   25.30
   6  -9   1    5.90   12.60
   6   9  -1    7.10   19.20
   6  -9   1   -3.50   15.70
  -6   9  -1    4.40   16.20
  -6  -9   1   10.30   22.00
  -6   9  -1   -0.40   15.20
   6  -8   1    9.20   10.10
   6   8  -1   -3.50   14.10
   6  -8   1    9.40   12.90
  -6   8  -1    8.70   13.80
  -6  -8   1   15.00   16.70
  -6  -8   1    8.90   17.00
  -6   8  -1    1.60   13.30
   6  -7   1    6.70    7.70
   6   7  -1   -1.40   10.90
   6  -7   1   -7.50   11.80
  -6  -7   1    8.00   15.00
  -6   7  -1   -7.60   10.60
  -6   7  -1   -9.20   13.00
  -6  -7   1    8.70   12.80
   6  -6   1  119.59   11.40
   6   6  -1  122.39   20.00
   6  -6   1  134.39   16.70
   6   6  -1  148.69   16.80
  -6  -6   1  128.79   17.30
  -6  -6   1  128.09   17.10
  -6   6  -1  181.68   21.40
   6   5  -1  100.79   15.70
   6  -5   1   80.09    9.40
   6  -5   1  105.29   13.10
   6   5  -1   92.19   11.80
  -6  -5   1   85.19   14.50
  -6   5  -1   89.69   14.50
  -6  -5   1   92.69   15.60
   6   4  -1    6.20    7.70
   6   4  -1    9.40   10.20
   6  -4   1   -3.20    8.00
   6  -4   1   -7.60    4.70
  -6  -4   1    6.80   10.10
  -6   4  -1   16.00    9.20
  -6  -4   1   -8.70    9.30
  -6   4  -1    0.90   10.60
   6  -3   1    9.40    6.60
   6   3  -1    9.00    6.70
   6   3  -1   -1.60    7.90
   6  -3   1    9.60    5.10
  -6  -3   1    0.70    9.80
  -6   3  -1    5.70    7.10
  -6   3  -1   -8.00   10.40
   6   2  -1    6.60    7.00
   6  -2   1   13.80    6.90
   6   2  -1   16.60    6.00
   6  -2   1   16.30    5.90
  -6   2  -1   17.70   10.00
  -6  -2   1   14.40    9.00
  -6   2  -1   17.20    6.40
   6   1  -1  105.89   12.50
   6   1  -1  125.19   11.10
   6  -1   1  110.29   11.40
   6  -1   1  110.39   10.10
  -6  -1   1  109.09   11.40
  -6  -1   1  112.89   12.10
  -6   1  -1   96.69   14.50
  -6  -1   1  137.59   16.60
  -6   1  -1  100.19    9.20
   6   0  -1    1.80    5.40
   6   0   1   -2.00    5.60
   6   0   1   -5.20    5.90
   6   0  -1   -3.10    5.50
  -6   0  -1    8.20    6.20
  -6   0   1    6.10    6.20
  -6   0   1    3.90    9.30
  -6   0  -1    0.80    8.70
  -6   0   1   -9.90    7.30
   6  -1  -1  105.49   10.70
   6   1   1  116.49   11.30
   6   1   1  111.99   11.30
   6  -1  -1   93.69   12.60
  -6   1   1  110.89   10.20
  -6  -1  -1  117.19   15.80
  -6   1   1  108.89   14.30
  -6  -1  -1  136.09   11.10
   6  -2  -1   24.30    7.10
   6   2   1   14.70    6.40
   6  -2  -1   16.20    5.80
   6   2   1   12.40    7.50
  -6   2   1   10.20    9.70
  -6  -2  -1   28.10    9.70
  -6   2   1   20.70    7.10
   6   3   1   14.70    8.40
   6  -3  -1    9.90    8.10
   6  -3  -1    4.40    5.00
   6   3   1    3.60    6.10
  -6   3   1    3.20   11.10
  -6   3   1   -6.10    7.20
  -6  -3  -1    4.40    9.50
  -6  -3  -1   25.90   10.40
   6  -4  -1   -3.30    4.80
   6   4   1   -1.70    8.80
   6   4   1    3.40    7.50
   6  -4  -1   11.20    8.00
  -6   4   1    9.40   11.10
  -6  -4  -1   11.70   10.10
  -6  -4  -1   18.10    9.50
   6   5   1  101.49   12.60
   6  -5  -1   88.49   12.30
   6  -5  -1   82.19    9.70
   6   5   1   87.29   15.30
  -6  -5  -1  104.79   15.70
  -6  -5  -1   89.69   13.80
  -6   5   1   98.49   14.50
   6   6   1  146.09   17.20
   6  -6  -1  126.89   12.60
   6   6   1  166.58   20.80
   6  -6  -1  154.18   19.40
  -6   6   1  158.88   21.20
  -6  -6  -1  149.39   19.80
  -6  -6  -1  125.79   15.50
  -6   6   1  136.89   16.60
   6  -7  -1    7.80   11.30
   6   7   1   -3.50   11.50
   6  -7  -1   15.00    8.70
  -6  -7  -1  -11.10   13.40
  -6  -7  -1   21.70   12.70
  -6   7   1    5.10   11.60
  -6   7   1   -3.60   13.10
   6  -8  -1   -8.70   12.90
   6  -8  -1   11.40   10.10
   6   8   1   10.80   14.00
  -6   8   1    6.20   15.30
  -6  -8  -1   37.00   20.20
  -6  -8  -1   23.60   14.80
  -6   8   1  -11.90   12.50
   6  -9  -1   20.90   16.80
   6   9   1   25.60   17.20
   6  -9  -1    5.20   12.60
  -6   9   1   21.40   15.40
  -6   9   1  -15.70   16.10
  -6  -9  -1   12.90   21.30
   6 -10  -1   24.00   20.40
   6 -10  -1   42.10   17.30
   6  10   1   31.00   20.40
  -6  10   1   36.10   19.80
  -6 -10  -1   59.89   26.90
   6 -11  -1   65.99   21.90
   6 -11  -1   83.29   28.70
  -6 -11  -1   26.70   27.50
   7 -10   1  -20.00   23.70
   7  10  -1  -35.00   24.00
  -7 -10   1   -4.00   27.20
   7  -9   1   15.10   20.60
   7  -9   1   -0.80   14.50
   7   9  -1  -31.50   18.30
  -7   9  -1  -12.80   20.30
  -7  -9   1  -25.20   24.80
   7   8  -1   49.50   17.70
   7  -8   1   18.90   16.30
   7  -8   1    2.80    9.70
  -7   8  -1  -14.00   17.30
  -7  -8   1  -17.70   19.10
  -7  -8   1   18.50   18.20
   7   7  -1  -10.20   11.90
   7  -7   1   15.00   13.00
   7   7  -1    9.60   20.80
   7  -7   1   10.00    9.10
  -7   7  -1    1.80   16.40
  -7  -7   1   -0.30   17.90
  -7  -7   1   11.60   17.90
   7  -6   1    7.00    7.80
   7  -6   1    8.90   12.00
   7   6  -1   13.30   11.10
   7   6  -1    3.20   16.30
  -7   6  -1   32.00   14.80
  -7  -6   1  -24.10   15.00
  -7  -6   1    7.50   14.30
   7   5  -1    1.60   10.00
   7  -5   1   11.80   10.30
   7   5  -1   12.10   14.50
   7  -5   1    6.30    6.20
  -7  -5   1   16.40   13.20
  -7  -5   1   -3.60   13.90
  -7   5  -1   22.50   13.80
   7  -4   1   15.20    6.70
   7  -4   1   16.20   10.20
   7   4  -1   22.00   12.50
   7   4  -1   15.20    9.30
  -7  -4   1   37.10   13.70
  -7  -4   1   20.00   13.50
  -7   4  -1   20.70   12.50
   7   3  -1   21.70    8.50
   7   3  -1   17.60   12.10
   7  -3   1   16.40    7.20
   7  -3   1    9.70    8.50
  -7  -3   1   28.60   13.20
  -7   3  -1   18.60    9.30
  -7   3  -1   43.80   14.10
   7  -2   1   -2.20    6.60
   7  -2   1    1.10    7.60
   7   2  -1   -7.40    6.40
   7   2  -1    7.50    9.30
  -7   2  -1  -18.60   11.80
  -7  -2   1    9.60   11.30
  -7   2  -1   -8.20    7.70
   7   1  -1  141.69   15.10
   7  -1   1  107.59   12.30
   7   1  -1  135.09   13.30
   7  -1   1  131.29   12.80
  -7  -1   1  111.29   17.20
  -7   1  -1  112.29   11.80
  -7   1  -1  112.89   17.40
   7   0  -1   -5.70    7.10
   7   0   1   12.60    8.40
   7   0  -1    5.60    7.90
   7   0   1   -7.10    7.30
  -7   0  -1   21.40   12.20
  -7   0  -1    2.80    8.00
  -7   0   1    9.90   11.60
   7  -1  -1  140.29   14.10
   7   1   1  114.59   13.90
   7  -1  -1  152.88   13.00
   7   1   1  137.39   14.40
  -7  -1  -1  159.68   19.90
  -7   1   1  119.89   17.30
   7   2   1  -13.40    8.90
   7  -2  -1   -2.80    7.40
   7  -2  -1    2.00    6.00
   7   2   1    2.80    7.40
  -7   2   1   26.30   13.30
  -7  -2  -1   -3.00   11.50
   7   3   1   26.40    8.90
   7   3   1   21.90   10.70
   7  -3  -1   14.60    6.70
   7  -3  -1   28.80    8.90
  -7   3   1   14.50   13.60
  -7  -3  -1   28.10   13.10
  -7  -3  -1   29.20   11.50
   7   4   1   15.90   12.10
   7   4   1    0.50    8.50
   7  -4  -1   18.90    7.20
   7  -4  -1    6.10   10.10
  -7  -4  -1   36.40   12.30
  -7  -4  -1   16.30   13.20
  -7   4   1   30.20   13.90
   7  -5  -1    6.00    9.70
   7  -5  -1    6.30    6.80
   7   5   1   -0.70   13.70
   7   5   1    6.70    9.80
  -7   5   1    9.30   13.40
  -7  -5  -1   -1.60   13.50
  -7  -5  -1    7.30   13.00
   7   6   1  -14.60   10.10
   7   6   1   19.50   15.60
   7  -6  -1   10.50   12.10
   7  -6  -1   -3.40    8.00
  -7   6   1   -1.90   15.50
  -7  -6  -1    7.00   14.90
  -7  -6  -1   10.70   15.40
   7   7   1    5.30   13.70
   7  -7  -1   17.60    9.30
   7  -7  -1   12.30   13.10
  -7  -7  -1   19.40   17.20
  -7   7   1   -2.40   16.00
  -7  -7  -1  -16.10   15.60
   7  -8  -1  -13.90   10.10
   7   8   1   59.79   20.40
   7  -8  -1    0.80   17.50
  -7  -8  -1   10.40   20.50
  -7  -8  -1   -5.40   18.50
  -7   8   1   -9.30   17.90
   7   9   1   34.50   20.00
   7  -9  -1  -21.10   18.20
   7  -9  -1   21.20   13.80
  -7   9   1   -6.80   19.70
  -7  -9  -1    7.10   23.60
  -7   9   1  -22.00   19.10
   7  10   1  -25.00   21.80
   7 -10  -1   -4.10   21.50
  -7  10   1   -4.40   23.20
  -7 -10  -1    3.20   28.60
   8   9  -1   -3.20   22.80
   8  -9   1   47.80   21.30
  -8   9  -1   39.80   23.70
  -8  -9   1   14.10   32.30
   8  -8   1    2.40   17.90
  -8  -8   1   50.19   24.50
  -8   8  -1   39.80   23.30
  -8  -8   1   42.80   23.30
   8  -7   1    3.00   15.80
   8   7  -1   31.10   16.60
   8   7  -1  -11.70   23.70
  -8   7  -1   -2.30   19.80
  -8  -7   1   -1.10   22.50
  -8  -7   1   28.30   23.30
   8  -6   1   -6.30    8.40
   8   6  -1  -15.30   13.00
   8  -6   1   40.70   15.20
  -8  -6   1   20.10   18.90
  -8   6  -1   24.40   17.50
  -8  -6   1  -26.30   17.60
   8   5  -1   94.19   19.50
   8   5  -1   42.40   13.30
   8  -5   1   40.40    9.80
   8  -5   1   26.70   14.10
  -8  -5   1   70.19   18.30
  -8  -5   1   37.10   18.30
   8  -4   1   -2.90    8.70
   8   4  -1    7.20   10.40
   8   4  -1   -1.60   13.60
   8  -4   1   12.60   10.60
  -8  -4   1    1.50   15.60
  -8  -4   1   12.90   15.80
  -8   4  -1   10.70   16.50
   8  -3   1   59.39   10.20
   8   3  -1   77.79   15.20
   8  -3   1   47.30   12.30
   8   3  -1   59.59   11.90
  -8   3  -1   50.69   18.30
  -8  -3   1   40.00   16.60
   8   2  -1   72.19   14.00
   8  -2   1   63.39   10.90
   8   2  -1   66.39   11.30
   8  -2   1   70.49   11.50
  -8   2  -1   40.20   18.00
  -8  -2   1   65.79   17.10
   8  -1   1   46.90   10.40
   8   1  -1   17.30   10.70
   8  -1   1   47.80   11.80
   8   1  -1   65.39   13.10
  -8  -1   1   29.50   17.00
  -8   1  -1   46.20   16.90
   8   0  -1    5.00    9.60
   8   0   1    4.80   10.30
   8   0   1   -0.20    9.20
   8   0  -1    0.70   11.40
  -8   0  -1    5.30   14.60
  -8   0   1   17.40   13.40
   8  -1  -1   53.19   10.90
   8  -1  -1   39.70   11.20
   8   1   1   24.90   11.90
   8   1   1   56.99   11.60
  -8  -1  -1   29.10   16.70
  -8   1   1   25.60   16.10
   8  -2  -1   69.09   11.70
   8   2   1   61.49   13.50
   8   2   1   49.80   11.60
   8  -2  -1   49.20   10.30
  -8  -2  -1   61.89   15.70
  -8   2   1   37.80   16.10
   8   3   1   64.79   14.60
   8  -3  -1   72.79   11.00
   8   3   1   61.59   12.60
   8  -3  -1   67.09   11.70
  -8  -3  -1   56.49   15.40
  -8   3   1   61.09   18.10
  -8  -3  -1   70.39   16.90
   8   4   1  -15.30   11.10
   8  -4  -1  -10.40   10.80
   8   4   1    7.60   14.50
   8  -4  -1   10.90    8.50
  -8  -4  -1    6.30   15.30
  -8   4   1  -31.10   16.70
  -8  -4  -1   -3.10   15.50
   8   5   1   67.09   19.80
   8   5   1   53.99   14.10
   8  -5  -1   47.40   10.70
   8  -5  -1   59.79   13.20
  -8  -5  -1  106.59   20.40
  -8   5   1   65.59   23.00
  -8  -5  -1   60.99   17.50
   8   6   1  -25.80   12.70
   8  -6  -1    2.40    9.50
   8  -6  -1    2.70   13.20
  -8  -6  -1   11.30   18.30
  -8   6   1   12.10   19.10
   8  -7  -1    2.20   10.30
   8  -7  -1    6.30   14.80
   8   7   1   11.50   18.60
  -8  -7  -1   -5.30   20.40
  -8  -7  -1    5.40   20.40
  -8   7   1   14.60   21.70
   8   8   1  -22.50   17.40
   8  -8  -1   39.10   17.90
  -8  -8  -1   16.30   24.30
  -8   8   1  -23.90   20.80
  -8  -8  -1   -3.20   22.90
   8  -9  -1   57.39   22.90
   8   9   1    7.20   24.50
  -8  -9  -1   32.00   29.80
   9  -8   1   24.80   21.20
  -9   8  -1  -29.10   26.70
  -9  -8   1  -13.40   28.10
   9   7  -1   13.70   20.40
   9  -7   1   -6.80   18.80
  -9  -7   1    6.70   27.30
  -9   7  -1    0.10   25.50
  -9  -7   1    9.60   28.40
   9   6  -1  -27.40   24.10
   9   6  -1    7.10   16.80
   9  -6   1   -1.80   17.30
  -9  -6   1  -16.40   22.00
  -9   6  -1   34.70   24.70
  -9  -6   1   59.69   24.30
   9  -5   1   26.80   14.50
   9   5  -1   59.59   22.10
   9   5  -1   26.50   16.80
  -9  -5   1   54.79   23.70
  -9  -5   1    8.30   21.90
  -9   5  -1   67.19   24.50
   9   4  -1   28.40   13.60
   9   4  -1   24.60   18.70
  -9   4  -1   57.49   21.80
  -9  -4   1   64.89   22.60
  -9  -4   1   20.60   21.10
   9  -3   1   18.40   12.30
   9  -3   1   28.10   12.40
   9   3  -1   16.30   13.00
   9   3  -1   26.40   16.50
  -9  -3   1   71.69   19.40
  -9  -3   1   42.90   19.80
  -9   3  -1   31.60   20.20
   9   2  -1   15.50   12.10
   9   2  -1  -12.30   15.30
   9  -2   1    0.30   12.30
   9  -2   1   10.90   12.10
  -9   2  -1   31.00   21.20
  -9  -2   1   19.80   18.70
   9  -1   1    8.00   13.00
   9   1  -1    8.90   11.60
   9  -1   1   -8.90   12.60
   9   1  -1   -5.20   13.20
  -9  -1   1   -8.10   17.90
  -9   1  -1   -0.80   16.90
   9   0   1   -8.80   13.00
   9   0   1    8.70   11.30
   9   0  -1    5.80   13.70
   9   0  -1    6.00   11.90
  -9   0   1    7.80   17.70
  -9   0  -1   36.20   20.70
   9   1   1    9.30   14.10
   9   1   1    2.20   11.50
   9  -1  -1   10.00   13.20
   9  -1  -1   -1.90   12.00
  -9   1   1   18.20   18.30
  -9  -1  -1   14.10   20.50
   9  -2  -1   -4.80   11.20
   9   2   1    9.50   14.40
   9   2   1   17.10   12.80
   9  -2  -1   -2.50   11.90
  -9  -2  -1   29.60   21.40
  -9   2   1  -17.20   19.50
  -9  -2  -1   39.10   15.80
   9  -3  -1   13.50   12.50
   9  -3  -1   18.30   12.50
   9   3   1   24.60   12.60
   9   3   1    1.20   15.30
  -9  -3  -1   45.90   18.80
  -9  -3  -1   36.60   20.50
  -9   3   1   41.70   22.50
   9   4   1  -14.50   14.10
   9   4   1   34.60   18.40
   9  -4  -1   37.80   11.70
   9  -4  -1   35.50   13.40
  -9  -4  -1   31.80   18.80
  -9  -4  -1   19.20   22.00
  -9   4   1   19.30   20.70
   9  -5  -1   35.30   15.30
   9   5   1   31.90   16.00
  -9   5   1   57.79   25.20
  -9  -5  -1   36.30   22.40
   9  -6  -1   -8.60   15.00
   9   6   1   37.60   24.70
  -9   6   1   16.80   25.20
  -9  -6  -1   21.60   24.30
  -9  -6  -1    6.30   24.50
   9  -7  -1   -5.60   17.20
   9   7   1  -27.80   17.80
  -9   7   1  -35.30   25.60
  -9  -7  -1   51.59   30.00
  -9  -7  -1  -30.30   25.40
   9  -8  -1   33.40   22.00
  -9  -8  -1   21.20   28.90
  -9   8   1    9.40   29.10
  10   6  -1   59.59   30.80
  10  -6   1   20.20   19.50
 -10   6  -1   78.49   32.90
 -10  -6   1   80.49   30.40
 -10  -6   1   41.80   33.90
  10  -5   1    7.50   17.00
  10   5  -1    4.50   28.00
 -10  -5   1   49.10   31.30
 -10  -5   1   10.40   29.80
 -10   5  -1   31.60   30.20
  10   4  -1   13.30   18.30
  10   4  -1  -24.60   24.50
 -10  -4   1    8.10   25.70
 -10   4  -1  -34.20   28.40
 -10  -4   1   23.50   25.50
  10  -3   1   -8.20   15.00
  10   3  -1   23.60   22.10
  10   3  -1  -10.40   16.20
 -10  -3   1   13.70   23.30
 -10  -3   1    5.00   24.10
 -10   3  -1    8.00   26.70
  10   2  -1  -23.80   16.10
  10   2  -1   21.70   20.30
 -10   2  -1   18.80   26.20
 -10  -2   1    9.50   26.50
  10  -1   1   12.40   15.90
  10   1  -1   10.80   18.10
  10   1  -1   -2.30   15.60
 -10  -1   1  -16.50   22.90
 -10   1  -1   -3.90   25.60
  10   0  -1   -5.00   14.00
  10   0   1    7.30   13.90
  10   0  -1  -32.40   17.30
 -10   0  -1   10.60   23.30
 -10   0   1    4.30   25.20
  10  -1  -1    9.80   18.30
  10   1   1   17.50   19.30
  10   1   1   13.00   15.10
  10  -1  -1    8.80   15.30
 -10   1   1  -25.50   24.80
 -10  -1  -1  -14.50   26.40
  10  -2  -1   22.10   15.80
  10   2   1   13.00   19.30
  10   2   1   -0.60   15.80
 -10  -2  -1   21.90   25.60
 -10  -2  -1   -1.70   22.00
 -10   2   1   16.30   27.20
  10  -3  -1   -7.70   14.20
  10   3   1  -10.00   19.10
  10   3   1   -4.00   16.30
 -10  -3  -1   17.80   22.10
 -10   3   1  -21.90   26.60
 -10  -3  -1   44.00   27.70
  10  -4  -1  -32.20   14.10
  10   4   1  -21.00   19.80
 -10  -4  -1   17.50   27.40
 -10   4   1  -34.70   23.10
  10   5   1  -18.40   18.20
  10   5   1   24.90   25.50
  10  -5  -1   -4.10   17.50
 -10  -5  -1   -1.60   29.80
 -10   5   1   45.40   29.10
 -10  -5  -1   13.70   27.40
  10  -6  -1   -1.90   19.00
 -10   6   1  100.09   30.10
 -10  -6  -1  -12.10   30.60
 -10  -6  -1   34.60   30.40
  11  -4   1  -16.10   18.70
 -11  -4   1   49.99   35.40
 -11   4  -1   49.60   36.10
  11  -3   1   18.50   18.50
 -11  -3   1   34.00   34.90
 -11   3  -1   39.70   34.20
  11  -2   1   35.80   19.60
 -11  -2   1   12.70   37.10
 -11   2  -1    7.10   32.70
  11  -1   1   66.39   21.50
 -11  -1   1   67.79   38.20
 -11   1  -1   78.39   36.30
  11   0   1    6.40   19.40
  11   0  -1   23.30   19.10
 -11   0  -1  -20.50   33.60
 -11   0   1   -3.80   31.60
  11  -1  -1   95.89   22.30
  11   1   1   27.10   20.50
 -11   1   1   30.80   35.80
 -11  -1  -1  118.99   35.70
  11   2   1   55.29   22.10
  11  -2  -1   16.80   19.30
 -11  -2  -1   10.90   31.80
 -11   2   1   15.20   35.10
  11  -3  -1    6.30   19.40
 -11  -3  -1  -17.70   34.10
 -11   3   1   38.30   33.30
  11  -4  -1  -23.10   18.70
 -11  -4  -1    5.10   36.20
 -11   4   1    9.40   38.70
   0  12  -2   26.10   21.10
   0 -12   2   11.10   19.90
   0  11  -2   21.80   17.70
   0 -11   2  -19.20   18.10
   0 -10   2   -8.40   13.80
   0  10  -2   -7.70   13.70
   0   9  -2   -4.40   10.80
   0  -9   2   27.10   12.20
   0  -8   2    4.50    5.70
   0  -8   2   15.10    7.60
   0  -8   2    1.20   10.00
   0   8  -2    5.10    8.70
   0   7  -2  -11.50    7.50
   0  -7   2    8.20    8.50
   0  -7   2   -4.40    5.60
   0  -7   2    3.70    4.60
   0   6  -2  274.17   16.50
   0  -6   2  263.17   17.30
   0  -6   2  282.67   11.90
   0  -6   2  309.27   12.90
   0   5  -2   -5.50    4.40
   0   5  -2    2.20    3.00
   0  -5   2   -2.40    3.40
   0  -5   2   10.00    6.50
   0  -5   2    2.10    5.70
   0   5  -2  -13.20    6.90
   0  -5   2    4.80    3.20
   0  -5   2    1.30    5.90
   0  -4   2  133.09    9.10
   0  -4   2  118.99    9.60
   0   4  -2  124.79    8.80
   0  -4   2  118.89    6.70
   0  -4   2  131.79    6.30
   0   4  -2  122.29   10.30
   0  -4   2  100.89    9.60
   0   4  -2  116.29    6.30
   0   3  -2   -4.50    2.40
   0  -3   2   -1.20    3.10
   0  -3   2    0.50    2.80
   0  -3   2   -2.50    2.10
   0  -3   2   -1.30    3.10
   0  -3   2    0.90    1.90
   0   3  -2    0.80    3.80
   0   3  -2   -0.90    1.80
   0   2  -2 4418.06  124.09
   0  -2   2 4444.66  124.79
   0   2  -2 4330.27  122.69
   0  -2   2 4400.86  124.39
   0  -2   2 4444.36  124.09
   0   2  -2 4596.64  124.89
   0   2  -2 4312.77  124.49
   0  -1   2   -1.80    1.10
   0   1  -2   -0.50    1.10
   0   1  -2   -3.50    0.80
   0   1  -2   -1.20    0.90
   0  -1  -2   -2.20    1.10
   0   1   2   -1.90    1.00
   0   2   2 4315.67  124.79
   0  -2  -2 4467.15  124.79
   0   2   2 4564.54  125.49
   0  -2  -2 4421.96  125.19
   0   3   2   -5.30    2.60
   0  -3  -2    1.90    3.10
   0   3   2   -0.50    3.50
   0  -3  -2    1.00    3.20
   0  -4  -2  128.39    9.80
   0   4   2  119.69   10.50
   0   4   2  110.19    8.70
   0  -4  -2  112.99    9.30
   0  -5  -2   -0.10    7.10
   0  -5  -2    0.20    4.90
   0   5   2   -8.80    6.70
   0   5   2   -4.20    4.80
   0  -6  -2  259.67   16.50
   0   6   2  274.77   16.50
   0   7   2    5.90    7.60
   0  -7  -2   -3.00    7.30
   0   8   2   -7.00    8.70
   0  -8  -2   -7.30    8.30
   0  -9  -2   -4.80   11.50
   0   9   2    4.40   11.00
   0 -10  -2  -25.50   13.40
   0  10   2    6.30   14.10
   0  11   2   11.90   16.80
   0 -11  -2   17.10   17.90
   0 -12  -2    7.40   21.30
   0  12   2  -40.30   21.40
   1 -12   2   -7.70   18.40
   1  12  -2   27.20   22.80
  -1 -12   2   -6.80   22.40
  -1  12  -2   18.50   22.70
   1  11  -2   17.90   16.50
   1 -11   2   -0.90   16.10
  -1  11  -2   18.40   16.40
  -1 -11   2   -1.10   19.20
   1  10  -2  176.58   21.30
  -1 -10   2  200.18   24.30
  -1  10  -2  153.38   20.60
   1   9  -2   -4.40   11.10
   1  -9   2   -6.60   11.20
  -1   9  -2   -4.40   11.10
  -1  -9   2    2.30   12.70
   1   8  -2  148.49   18.20
   1  -8   2  156.78    9.90
   1  -8   2  139.79   17.00
   1  -8   2  170.68   16.00
  -1   8  -2  138.19   17.50
  -1  -8   2  163.68   19.80
  -1   8  -2  151.18   10.40
   1  -7   2   29.30    5.10
   1  -7   2   28.40    8.80
   1   7  -2   33.90    8.10
   1  -7   2   31.10    9.40
  -1  -7   2   36.10   10.70
  -1   7  -2   20.90    8.30
  -1   7  -2   25.10    5.20
  -1  -7   2   32.30    5.70
  -1  -7   2   37.10    6.80
   1   6  -2  333.27   18.20
   1  -6   2  312.17   18.20
   1  -6   2  389.86   16.50
  -1   6  -2  303.87   18.50
  -1  -6   2  344.47   20.10
  -1   6  -2  331.17   13.60
  -1  -6   2  337.17   13.50
  -1  -6   2  350.66   14.30
   1  -5   2   39.00    6.90
   1  -5   2   40.10    7.90
   1  -5   2   36.90    6.30
   1   5  -2   35.00    6.40
  -1  -5   2   45.20    5.20
  -1  -5   2   32.60    6.90
  -1  -5   2   31.30    6.90
  -1   5  -2   28.90    6.40
  -1  -5   2   43.70    4.90
  -1   5  -2   39.70    9.00
  -1   5  -2   40.60    5.10
   1   4  -2   15.50    3.20
   1   4  -2   14.30    6.60
   1   4  -2   23.00    4.90
   1   4  -2   16.90    5.30
   1  -4   2   19.90    4.50
   1  -4   2   22.10    5.10
   1  -4   2   16.30    4.60
   1  -4   2   13.40    5.20
  -1  -4   2   15.20    5.60
  -1  -4   2   13.00    5.90
  -1   4  -2   17.40    6.40
  -1  -4   2   21.70    3.80
  -1  -4   2   21.80    3.60
  -1   4  -2   18.90    3.90
  -1  -4   2   22.20    5.10
  -1   4  -2   11.80    4.60
   1   3  -2  279.97   13.10
   1  -3   2  301.17   12.70
   1  -3   2  270.57   11.40
   1   3  -2  265.07   10.10
   1  -3   2  268.67   11.90
   1   3  -2  284.17   12.10
  -1  -3   2  276.97   10.40
  -1   3  -2  276.97   12.40
  -1   3  -2  272.87   12.30
  -1  -3   2  283.97   11.90
  -1  -3   2  273.07   10.60
  -1  -3   2  278.07   13.50
  -1   3  -2  274.07   11.00
  -1  -3   2  274.77   12.90
   1   2  -2   28.00    3.50
   1   2  -2   30.60    4.10
   1   2  -2   25.70    3.30
   1  -2   2   29.90    3.80
   1  -2   2   31.00    4.00
   1  -2   2   28.80    3.60
  -1   2  -2   32.20    3.90
  -1   2  -2   32.50    4.00
  -1  -2   2   25.20    4.30
  -1  -2   2   37.70    4.60
  -1  -2   2   28.30    3.20
  -1   2  -2   31.60    3.90
  -1  -2   2   29.40    3.50
   1  -1   2   13.70    2.20
   1  -1   2   10.40    2.00
   1   1  -2    8.00    2.10
   1   1  -2    8.20    2.00
   1   1  -2    8.60    1.40
   1  -1   2    8.10    2.20
   1  -1   2    9.60    1.40
  -1   1  -2    8.90    1.80
  -1   1  -2    5.20    1.90
  -1  -1   2    9.70    1.50
  -1   1  -2    6.60    2.00
  -1   1  -2    9.30    1.60
  -1  -1   2   11.60    2.30
  -1  -1   2    8.60    2.20
   1   0   2    0.40    0.90
   1   0   2   -0.30    0.60
   1   0  -2   -1.00    0.60
   1   0  -2    0.60    0.80
  -1   0   2    0.00    0.70
  -1   0   2    0.30    1.40
  -1   0  -2   -1.80    1.50
   1  -1  -2    9.20    1.80
   1   1   2   11.20    2.40
   1   1   2    8.60    2.30
   1   1   2    7.70    1.90
   1  -1  -2   11.20    1.80
   1   1   2    9.50    1.90
  -1  -1  -2    7.80    2.00
  -1  -1  -2   10.40    2.30
  -1   1   2    7.70    1.70
  -1   1   2    9.50    1.80
  -1  -1  -2    8.00    1.80
  -1   1   2   11.90    2.30
  -1  -1  -2    6.80    2.00
   1  -2  -2   30.90    3.60
   1  -2  -2   31.70    4.20
   1  -2  -2   35.30    4.50
   1   2   2   30.30    3.30
   1   2   2   28.90    3.50
   1   2   2   37.70    4.90
  -1   2   2   30.20    3.80
  -1   2   2   31.90    4.30
  -1   2   2   31.70    3.60
  -1  -2  -2   27.60    3.50
  -1  -2  -2   32.70    4.40
  -1  -2  -2   33.20    3.90
  -1  -2  -2   31.00    4.20
   1  -3  -2  279.47   12.60
   1  -3  -2  272.57   12.10
   1   3   2  262.87    9.30
   1  -3  -2  282.57   10.90
   1   3   2  288.47   13.60
   1   3   2  281.17   12.20
  -1  -3  -2  266.97   12.90
  -1  -3  -2  283.67   12.10
  -1  -3  -2  260.67   13.10
  -1   3   2  261.37   12.20
  -1   3   2  271.37   12.50
  -1   3   2  269.97   10.40
  -1  -3  -2  286.57    9.80
   1  -4  -2   18.80    4.90
   1  -4  -2   20.60    5.20
   1   4   2   20.50    7.30
   1   4   2   16.80    4.40
   1  -4  -2   16.10    4.20
  -1   4   2   26.10    3.40
  -1  -4  -2   13.50    6.00
  -1   4   2   21.80    5.70
  -1  -4  -2    9.60    4.90
  -1   4   2   20.40    6.30
  -1  -4  -2   19.50    5.80
   1   5   2   42.50    7.10
   1  -5  -2   33.20    6.50
   1  -5  -2   33.40    5.30
  -1  -5  -2   41.80    8.50
  -1   5   2   41.90    4.90
  -1   5   2   18.60    8.00
  -1   5   2   26.50    6.50
   1  -6  -2  334.27   18.20
   1  -6  -2  348.07   13.80
   1   6   2  309.67   17.70
  -1   6   2  324.87   11.80
  -1   6   2  307.97   17.80
  -1  -6  -2  276.27   18.10
   1  -7  -2   30.10    8.30
   1   7   2   28.10    9.20
  -1   7   2   15.90    8.40
  -1  -7  -2   21.80    9.90
   1   8   2  199.68   18.80
   1  -8  -2  139.99   16.50
  -1  -8  -2  170.28   18.90
  -1   8   2  154.48   17.60
   1   9   2   12.10   11.30
   1  -9  -2   10.00   11.00
  -1  -9  -2   18.00   13.00
  -1   9   2    2.30   11.20
   1 -10  -2  170.38   21.40
   1  10   2  162.48   21.10
  -1 -10  -2  188.68   23.50
  -1  10   2  138.49   20.80
   1 -11  -2   42.20   17.20
   1  11   2  -22.10   16.50
  -1 -11  -2    6.00   18.90
  -1  11   2   -4.90   16.80
   1  12   2    8.60   22.00
   1 -12  -2  -25.70   19.50
  -1 -12  -2   10.50   20.70
  -1  12   2    8.70   21.80
   2 -12   2   10.80   20.10
   2  12  -2  -30.50   21.70
  -2 -12   2   22.30   25.20
  -2  12  -2    7.60   21.90
   2  11  -2   -3.70   17.70
   2 -11   2  -11.50   15.70
  -2 -11   2    6.10   18.40
  -2  11  -2    7.40   18.50
   2  10  -2   37.70   15.30
   2 -10   2   51.69   24.80
  -2 -10   2   22.60   18.00
  -2  10  -2   39.30   15.20
   2   9  -2   24.60   11.50
   2  -9   2  -17.20   10.70
   2  -9   2   -5.30    6.20
  -2  -9   2    4.40   13.60
  -2   9  -2   -1.00    6.70
  -2   9  -2   -4.70   11.70
   2  -8   2    6.70   13.00
   2   8  -2   15.60    9.30
   2  -8   2    4.10    9.40
  -2  -8   2   27.20   12.00
  -2  -8   2   29.90    7.20
  -2   8  -2    9.80    6.50
  -2   8  -2   11.10    9.70
  -2  -8   2   25.90    8.90
   2   7  -2  -15.70    7.80
   2  -7   2    4.70    9.60
  -2   7  -2   -1.00    7.30
  -2   7  -2   -4.10    5.80
  -2  -7   2    0.10    5.30
  -2  -7   2    4.90    6.80
  -2  -7   2   -2.40    9.30
   2  -6   2   34.50    9.10
   2  -6   2   38.60    8.00
   2   6  -2   37.80    8.30
   2   6  -2   35.30    5.70
  -2   6  -2   44.00    6.60
  -2  -6   2   47.70    5.90
  -2  -6   2   37.00    8.90
  -2   6  -2   34.50    8.50
  -2  -6   2   36.90    6.80
   2  -5   2  446.06   20.00
   2   5  -2  466.15   22.80
   2   5  -2  449.16   20.50
   2   5  -2  491.45   17.70
   2  -5   2  534.55   21.60
  -2  -5   2  487.15   21.30
  -2   5  -2  509.75   19.20
  -2  -5   2  508.65   18.10
  -2  -5   2  478.25   19.20
  -2   5  -2  460.65   21.50
  -2   5  -2  475.55   22.00
   2   4  -2  126.19    7.80
   2  -4   2  102.39    8.40
   2   4  -2   91.79    8.70
   2  -4   2  111.69   10.50
   2   4  -2  103.59   10.00
   2  -4   2   97.49    9.50
  -2  -4   2  110.99    9.80
  -2   4  -2   97.99    9.10
  -2  -4   2  107.09   10.20
  -2  -4   2   96.89    8.60
  -2   4  -2  103.79    8.20
  -2  -4   2   80.19   10.10
  -2   4  -2  105.69   10.30
   2  -3   2    3.10    4.60
   2   3  -2    1.30    3.50
   2   3  -2    2.70    3.10
   2  -3   2    4.50    3.80
   2  -3   2    4.80    3.30
   2   3  -2    3.30    4.10
   2  -3   2    8.20    3.20
  -2  -3   2    0.80    3.20
  -2   3  -2    7.30    3.70
  -2  -3   2    0.30    3.70
  -2  -3   2   -1.50    4.00
  -2   3  -2    0.20    4.00
  -2  -3   2   -0.30    4.50
  -2   3  -2    2.90    3.60
   2  -2   2  349.87   12.30
   2   2  -2  365.36   14.90
   2   2  -2  369.46   14.40
   2   2  -2  363.96   13.10
   2  -2   2  382.16   14.70
   2  -2   2  367.86   14.30
   2  -2   2  376.86   15.60
  -2  -2   2  374.76   14.90
  -2  -2   2  351.26   14.50
  -2   2  -2  348.17   14.80
  -2  -2   2  379.26   13.10
  -2   2  -2  353.66   14.30
  -2   2  -2  355.56   12.80
   2  -1   2   24.90    3.30
   2   1  -2   29.20    4.60
   2   1  -2   27.10    3.90
   2  -1   2   27.00    2.30
   2  -1   2   27.70    3.50
   2  -1   2   27.30    4.60
   2   1  -2   30.90    3.20
  -2  -1   2   29.40    4.70
  -2  -1   2   33.20    4.00
  -2   1  -2   25.90    3.60
  -2   1  -2   28.70    4.30
  -2   1  -2   31.80    2.60
  -2  -1   2   31.90    3.10
   2   0   2  258.37    9.90
   2   0  -2  260.77    9.10
   2   0   2  263.47   12.00
   2   0  -2  272.17   11.70
   2   0   2  260.27    8.90
   2   0  -2  254.27    9.60
  -2   0   2  259.67    9.20
  -2   0   2  268.37    9.50
  -2   0   2  247.78   11.40
  -2   0  -2  258.77   11.70
  -2   0  -2  264.47    8.80
  -2   0  -2  274.27   10.10
   2  -1  -2   28.30    3.00
   2  -1  -2   26.40    5.00
   2  -1  -2   27.50    3.40
   2   1   2   27.90    3.70
   2  -1  -2   31.10    3.40
   2   1   2   28.80    3.60
   2   1   2   34.70    5.00
  -2  -1  -2   29.00    3.80
  -2   1   2   33.10    4.80
  -2   1   2   32.30    3.50
  -2  -1  -2   24.90    4.00
  -2   1   2   27.90    3.30
  -2  -1  -2   30.70    3.60
   2  -2  -2  394.66   15.40
   2   2   2  368.26   14.60
   2   2   2  368.26   13.90
   2  -2  -2  366.56   13.30
   2   2   2  363.36   14.70
   2  -2  -2  366.86   14.40
  -2  -2  -2  381.66   14.00
  -2   2   2  368.26   13.70
  -2   2   2  359.06   15.00
  -2   2   2  384.56   14.40
  -2  -2  -2  358.26   14.50
  -2  -2  -2  368.56   15.00
  -2  -2  -2  356.86   14.50
   2   3   2   -5.50    4.70
   2  -3  -2   -0.10    4.70
   2  -3  -2   -0.50    3.70
   2   3   2   -0.30    2.90
   2  -3  -2   -5.10    2.50
   2   3   2   -1.20    3.90
   2   3   2    2.80    3.40
  -2  -3  -2    3.50    3.60
  -2  -3  -2    1.20    4.60
  -2   3   2    2.90    3.80
  -2  -3  -2    2.60    3.30
  -2   3   2    1.40    4.10
  -2  -3  -2    2.30    3.70
  -2   3   2   -3.10    3.10
   2   4   2   89.09   11.70
   2  -4  -2  107.09    8.90
   2   4   2  103.49    7.10
   2  -4  -2  122.89   10.20
   2  -4  -2   96.29    9.60
  -2   4   2  109.29   10.30
  -2  -4  -2   92.19    9.60
  -2  -4  -2   95.59    8.10
  -2   4   2  103.69    9.20
  -2   4   2   94.79    8.30
  -2  -4  -2   96.89   10.20
  -2  -4  -2  103.89    9.40
   2   5   2  456.95   20.60
   2   5   2  485.45   16.50
   2  -5  -2  519.85   20.10
   2  -5  -2  460.65   20.10
  -2   5   2  452.35   22.50
  -2  -5  -2  466.65   17.60
  -2   5   2  448.66   21.40
  -2  -5  -2  464.25   23.10
  -2   5   2  492.85   18.30
   2  -6  -2   42.00    8.10
   2  -6  -2   36.10    8.00
   2   6   2   39.40    8.20
  -2   6   2   31.00    8.40
  -2   6   2   44.00    6.10
  -2  -6  -2   38.70    5.60
  -2  -6  -2   29.50    9.00
  -2  -6  -2   41.90    4.90
   2   7   2   14.90    8.90
   2  -7  -2    3.50    7.90
   2  -7  -2    0.50    7.60
  -2   7   2   -4.40    7.50
  -2   7   2    9.60    5.10
  -2  -7  -2    6.30    8.90
   2   8   2   14.90    9.80
   2  -8  -2   14.00    9.50
   2  -8  -2   12.80    9.80
  -2   8   2   26.00    5.70
  -2   8   2    1.90   10.00
  -2  -8  -2    6.70   11.90
   2  -9  -2   -7.10   11.40
   2   9   2  -10.20   11.60
  -2  -9  -2    0.50   14.00
  -2   9   2    6.00   10.90
   2  10   2   50.39   15.80
   2 -10  -2   28.80   13.80
  -2  10   2   47.40   16.30
  -2 -10  -2   48.90   17.30
   2  11   2   20.20   18.50
   2 -11  -2   16.50   18.60
  -2 -11  -2   38.20   20.10
  -2  11   2   10.70   16.50
   2  12   2   24.80   22.70
   2 -12  -2    6.30   21.60
  -2  12   2    7.80   21.30
  -2 -12  -2   -5.20   23.90
   3 -12   2  -39.30   21.40
   3 -12   2    3.00   20.80
   3  12  -2  -16.10   23.30
  -3 -12   2   10.80   26.50
  -3  12  -2  -18.50   20.70
   3  11  -2   29.70   19.80
   3 -11   2   -6.70   17.40
   3 -11   2    1.90   19.20
  -3 -11   2   -1.70   23.90
  -3  11  -2   -2.50   17.50
   3  10  -2   21.90   15.70
   3 -10   2   13.00   16.40
  -3  10  -2    8.40   15.60
  -3 -10   2   10.50   19.80
   3   9  -2    9.40   13.00
   3  -9   2  -18.30   12.20
  -3  -9   2   14.10   15.60
  -3   9  -2    5.00    8.60
  -3  -9   2   13.20   11.30
  -3   9  -2   -5.50   12.40
   3  -8   2   79.69   17.50
   3  -8   2   45.20   11.40
   3   8  -2   52.19   12.20
  -3  -8   2   68.89    9.50
  -3   8  -2   67.79   12.50
  -3   8  -2   63.19    9.70
  -3  -8   2   37.90   15.00
  -3  -8   2   54.49   10.70
   3  -7   2   -1.70   13.30
   3  -7   2    4.70    7.80
   3   7  -2   10.80    7.30
   3   7  -2    6.10    8.00
  -3  -7   2    7.50    8.10
  -3   7  -2    4.50    7.40
  -3  -7   2   11.40    8.50
  -3  -7   2   18.90   10.60
  -3   7  -2   12.80    8.60
   3  -6   2   17.80    8.10
   3   6  -2   27.90    9.80
   3   6  -2   28.50    7.60
   3   6  -2   33.50    7.30
   3  -6   2   13.00    6.50
   3  -6   2   16.50   11.70
  -3  -6   2   34.20    9.60
  -3   6  -2   20.50    7.70
  -3   6  -2   12.60    7.80
  -3  -6   2   37.10    8.50
   3  -5   2  528.25   23.90
   3  -5   2  494.55   20.90
   3   5  -2  521.75   25.50
   3   5  -2  533.15   20.90
   3  -5   2  532.65   25.00
   3   5  -2  500.75   21.80
  -3  -5   2  504.75   25.20
  -3  -5   2  536.85   22.70
  -3   5  -2  512.75   23.50
  -3   5  -2  537.55   23.90
  -3  -5   2  568.24   26.30
   3   4  -2   69.79    9.50
   3   4  -2   67.79    7.70
   3   4  -2   76.89    8.30
   3  -4   2   74.79    9.40
   3  -4   2   62.39   10.10
   3  -4   2   67.59    7.20
  -3   4  -2   84.89    9.30
  -3   4  -2   53.59    7.70
  -3  -4   2   66.49    8.70
  -3  -4   2   71.99    8.60
  -3   4  -2   84.29    9.90
  -3  -4   2   49.40    9.10
   3  -3   2  268.07   13.80
   3  -3   2  282.87   16.00
   3   3  -2  244.98   13.60
   3   3  -2  245.38   11.90
   3  -3   2  268.07   10.90
   3  -3   2  242.58   13.70
  -3  -3   2  254.77   11.90
  -3   3  -2  237.48   13.20
  -3  -3   2  247.48   13.90
  -3  -3   2  273.57   14.40
  -3   3  -2  248.18   14.00
  -3   3  -2  270.07   12.20
   3  -2   2  355.06   15.10
   3  -2   2  379.96   15.30
   3   2  -2  368.26   13.80
   3   2  -2  349.47   16.40
   3   2  -2  357.66   15.60
   3  -2   2  346.57   17.70
   3  -2   2  353.66   12.40
  -3   2  -2  358.96   16.90
  -3  -2   2  359.56   13.50
  -3  -2   2  368.36   15.40
  -3   2  -2  345.77   15.60
  -3  -2   2  358.46   16.60
  -3   2  -2  367.76   13.10
   3   1  -2   30.40    5.70
   3  -1   2   36.20    3.40
   3  -1   2   34.90    4.90
   3  -1   2   36.10    4.70
   3   1  -2   34.00    4.80
   3  -1   2   28.30    6.70
   3   1  -2   32.40    3.80
  -3   1  -2   39.10    5.10
  -3  -1   2   28.20    5.60
  -3   1  -2   28.80    5.90
  -3   1  -2   32.80    3.40
  -3  -1   2   33.40    4.30
  -3  -1   2   35.90    4.50
   3   0  -2  201.88    8.90
   3   0   2  208.58   12.80
   3   0   2  199.38    9.40
   3   0  -2  202.38    8.70
   3   0   2  199.08    8.40
   3   0  -2  192.38   12.40
  -3   0  -2  188.98   11.90
  -3   0   2  199.78   11.90
  -3   0   2  207.28    9.00
  -3   0   2  202.18    8.80
  -3   0  -2  202.68    9.40
  -3   0  -2  207.68    8.00
   3  -1  -2   38.50    4.10
   3  -1  -2   24.80    5.90
   3  -1  -2   39.30    5.20
   3   1   2   31.60    4.00
   3  -1  -2   35.10    4.40
   3   1   2   34.00    4.50
   3   1   2   39.60    6.80
  -3   1   2   27.20    4.40
  -3   1   2   38.10    4.30
  -3  -1  -2   38.90    4.70
  -3  -1  -2   29.00    5.60
  -3   1   2   39.20    6.20
  -3  -1  -2   41.00    4.60
   3  -2  -2  348.57   14.80
   3   2   2  353.16   15.20
   3  -2  -2  359.56   15.90
   3  -2  -2  358.06   13.30
   3   2   2  355.06   15.30
   3   2   2  388.46   17.00
   3  -2  -2  362.26   17.20
  -3   2   2  355.26   14.50
  -3  -2  -2  348.17   16.20
  -3  -2  -2  373.66   15.30
  -3   2   2  352.16   16.60
  -3  -2  -2  357.96   14.40
  -3   2   2  384.36   14.00
  -3  -2  -2  345.67   15.50
   3  -3  -2  249.48   15.20
   3  -3  -2  250.97   13.60
   3   3   2  243.48   12.50
   3  -3  -2  255.57   13.30
   3   3   2  258.37   13.90
   3  -3  -2  249.08   11.30
   3   3   2  259.67   13.70
  -3  -3  -2  280.37   13.00
  -3   3   2  250.27   12.40
  -3  -3  -2  228.68   13.20
  -3   3   2  257.07   14.40
  -3  -3  -2  271.97   14.10
  -3  -3  -2  262.67   14.40
  -3   3   2  257.07   13.10
   3   4   2   67.99    9.10
   3  -4  -2   82.39   10.60
   3   4   2   54.39    8.80
   3   4   2   64.19    8.50
   3  -4  -2   80.49    7.70
   3  -4  -2   62.89    9.10
  -3   4   2   73.39    8.50
  -3  -4  -2   61.69    7.90
  -3  -4  -2   67.99    9.70
  -3  -4  -2   74.39    9.70
  -3   4   2   75.39    8.70
  -3   4   2   71.59    9.10
  -3  -4  -2   70.29    9.30
   3   5   2  496.65   22.60
   3   5   2  543.15   20.40
   3  -5  -2  562.24   24.50
   3  -5  -2  506.95   21.30
  -3   5   2  538.65   22.00
  -3  -5  -2  510.35   24.40
  -3  -5  -2  521.55   21.30
  -3   5   2  541.85   27.10
  -3   5   2  509.75   23.70
   3   6   2   39.20    8.10
   3   6   2   40.00    6.90
   3  -6  -2   19.80    6.70
   3  -6  -2   43.50   10.70
  -3  -6  -2   32.70    7.60
  -3   6   2   39.10    9.00
  -3   6   2   26.20    7.20
  -3  -6  -2   48.90   10.30
   3   7   2   12.70    8.60
   3  -7  -2    4.00    7.40
   3   7   2    9.40    6.40
   3  -7  -2   -2.80   10.70
  -3   7   2    6.90    7.10
  -3  -7  -2   -4.60    6.60
  -3   7   2    5.30    9.60
  -3  -7  -2    7.50   10.30
  -3  -7  -2    1.70    6.70
   3  -8  -2   61.59   12.00
   3  -8  -2   44.60   14.10
   3   8   2   67.99   13.50
  -3  -8  -2   76.69   15.40
  -3   8   2   62.59    9.50
  -3   8   2   59.59   11.90
   3   9   2  -10.90   11.80
   3  -9  -2  -10.10   10.90
  -3   9   2   12.90    8.40
  -3  -9  -2  -11.80   13.50
  -3   9   2   10.60   15.80
   3 -10  -2    6.20   14.10
   3  10   2  -12.40   15.90
  -3  10   2   19.70   15.30
  -3 -10  -2   17.00   18.00
   3  11   2   39.60   18.80
   3 -11  -2   40.00   16.90
  -3 -11  -2   26.00   21.10
  -3  11   2   29.90   19.90
   3 -12  -2  -30.70   20.00
   3  12   2  -37.80   20.90
  -3 -12  -2    6.30   26.60
  -3  12   2  -12.90   22.60
   4 -12   2   31.10   22.70
   4  12  -2   -8.30   23.90
   4 -12   2   32.60   23.80
  -4  12  -2    9.50   24.40
  -4 -12   2   17.80   30.10
   4 -11   2   26.00   17.00
   4 -11   2    1.80   18.50
   4  11  -2   18.80   20.20
  -4 -11   2   -0.50   23.10
  -4  11  -2   24.60   19.50
   4 -10   2   -8.80   16.10
   4 -10   2   24.60   17.00
   4  10  -2   20.80   16.30
  -4 -10   2   31.90   22.70
  -4  10  -2   21.80   16.10
   4   9  -2  -10.50   12.80
   4  -9   2   -1.10   13.80
   4  -9   2    6.00   11.40
  -4  -9   2   16.20   16.30
  -4   9  -2   17.00   14.00
  -4   9  -2   17.20   10.60
   4  -8   2    6.30    9.50
   4   8  -2    0.10   10.30
   4  -8   2    9.90   11.80
  -4  -8   2   10.20   14.20
  -4   8  -2   -6.20   11.00
  -4  -8   2   -2.30   10.20
  -4   8  -2  -17.40    9.30
   4   7  -2  150.38   16.00
   4  -7   2  140.59   17.00
   4  -7   2  149.39   13.70
   4   7  -2  120.99   15.70
  -4   7  -2  122.09   15.30
  -4  -7   2  121.39   16.40
  -4   7  -2  130.79   14.50
  -4  -7   2  146.19   18.60
   4   6  -2   14.60    8.60
   4  -6   2    2.20    6.30
   4  -6   2   18.80    8.60
   4   6  -2   19.20    8.40
   4   6  -2   14.80    9.70
  -4   6  -2   19.10    8.80
  -4  -6   2    5.50    8.90
  -4  -6   2   29.60   10.40
  -4   6  -2   14.90    8.30
   4  -5   2   63.99    8.10
   4  -5   2   49.00    9.50
   4   5  -2   74.19   11.90
   4   5  -2   59.39    8.90
   4   5  -2   65.29    9.90
  -4   5  -2   81.89   11.60
  -4  -5   2   66.69   11.70
  -4   5  -2   48.50    8.50
  -4   5  -2   57.79    9.60
  -4  -5   2   67.09   10.00
   4   4  -2  106.79   10.00
   4   4  -2  107.79   13.20
   4  -4   2  111.49   11.70
   4  -4   2  113.69    7.90
   4   4  -2  119.89   13.40
  -4  -4   2  106.89   13.10
  -4  -4   2  119.39   10.60
  -4   4  -2  117.19   13.00
  -4   4  -2  116.29   11.80
  -4  -4   2   96.19   10.80
  -4   4  -2  100.69   10.80
   4  -3   2  142.19   17.40
   4  -3   2  157.78   12.20
   4  -3   2  165.48    8.20
   4   3  -2  141.99   12.50
   4   3  -2  170.68   10.70
   4   3  -2  190.88   14.20
  -4  -3   2  152.48   13.40
  -4   3  -2  168.98   10.30
  -4  -3   2  169.88   12.70
  -4  -3   2  160.08    9.90
  -4   3  -2  139.99   13.80
   4  -2   2   22.50    5.40
   4   2  -2   32.40    7.30
   4  -2   2   30.90    4.10
   4  -2   2   26.90    8.90
   4  -2   2   28.80    6.00
   4   2  -2   22.00    7.90
   4   2  -2   25.90    4.80
  -4  -2   2   27.70    5.80
  -4  -2   2   33.20    4.80
  -4   2  -2    9.90    6.30
  -4  -2   2   14.20    6.70
  -4   2  -2   20.40    5.80
  -4   2  -2   25.00    4.30
   4  -1   2   10.20    3.00
   4   1  -2    7.60    3.40
   4  -1   2   10.20    4.70
   4   1  -2    3.10    4.00
   4   1  -2    4.60    6.40
   4  -1   2    4.80    8.00
   4  -1   2    6.10    3.70
  -4  -1   2    2.80    6.50
  -4   1  -2    9.00    4.80
  -4   1  -2    2.70    2.60
  -4  -1   2    6.60    3.90
  -4  -1   2    9.00    3.70
  -4   1  -2   -2.40    5.40
   4   0   2   35.20    8.00
   4   0  -2   41.10    5.60
   4   0  -2   37.80    5.00
   4   0   2   33.00    4.80
   4   0   2   40.40    5.30
   4   0  -2   30.50    8.20
  -4   0  -2   42.20    4.50
  -4   0   2   24.70    7.20
  -4   0   2   30.70    4.70
  -4   0  -2   39.20    5.50
  -4   0  -2   36.50    7.40
  -4   0   2   39.90    5.20
   4  -1  -2   -2.50    2.90
   4   1   2    9.30    4.10
   4  -1  -2    6.20    3.70
   4   1   2    8.60    4.10
   4   1   2    5.90    7.00
   4  -1  -2   14.60    7.50
   4  -1  -2   11.70    4.60
  -4   1   2    6.80    5.90
  -4  -1  -2    8.50    4.00
  -4   1   2    6.30    3.30
  -4  -1  -2    7.30    4.10
  -4  -1  -2    4.00    6.30
  -4   1   2    7.40    4.50
   4  -2  -2   30.80    8.70
   4   2   2   28.00    5.90
   4  -2  -2   21.30    5.70
   4   2   2   34.80    5.60
   4  -2  -2   18.30    4.90
   4  -2  -2   32.80    4.40
   4   2   2   22.20    8.40
  -4   2   2   21.60    5.00
  -4   2   2   26.20    7.10
  -4  -2  -2   33.40    6.00
  -4  -2  -2   28.00    5.90
   4   3   2  134.59   10.60
   4   3   2  161.08   12.00
   4  -3  -2  149.69   11.20
   4  -3  -2  164.58    8.90
   4  -3  -2  135.29   12.60
   4   3   2  188.58   13.90
   4  -3  -2  187.78   17.20
  -4  -3  -2  160.68   12.90
  -4  -3  -2  161.18   11.30
  -4  -3  -2  149.49   12.00
  -4   3   2  145.39   13.90
  -4   3   2  172.08   11.00
  -4   3   2  145.29   10.60
   4   4   2  105.69   10.90
   4   4   2   97.59   11.80
   4  -4  -2  128.39   16.30
   4  -4  -2  110.99    8.60
   4  -4  -2   91.99   11.50
   4   4   2  128.29   13.90
  -4   4   2  126.29   12.00
  -4   4   2   88.79   10.40
  -4  -4  -2  111.69   12.60
  -4   4   2  109.79   13.10
   4   5   2   82.59   10.40
   4   5   2   72.19   11.80
   4  -5  -2   68.29    8.70
   4   5   2   57.49    8.90
   4  -5  -2   83.99   13.90
   4  -5  -2   56.49    9.80
  -4   5   2   72.59   10.50
  -4   5   2   66.69    9.60
  -4  -5  -2   66.79   10.90
   4  -6  -2   22.80    7.90
   4   6   2   18.20    8.20
   4   6   2   22.40    8.40
   4  -6  -2   21.40    7.70
  -4  -6  -2   16.60    9.40
  -4   6   2   19.80    8.80
  -4  -6  -2    7.50    9.30
  -4   6   2   32.40    7.90
   4   7   2  131.39   13.90
   4   7   2  134.29   16.50
   4  -7  -2  127.39   15.60
   4  -7  -2  120.99   14.30
  -4   7   2  115.69   13.70
  -4  -7  -2  126.29   15.60
  -4   7   2  140.59   15.80
  -4  -7  -2  137.09   18.90
   4  -8  -2   -2.20   11.20
   4   8   2   10.10   11.30
   4  -8  -2    6.40    9.50
  -4   8   2  -15.60   11.10
  -4   8   2  -17.30    9.70
  -4  -8  -2   -7.70    9.10
  -4  -8  -2   -4.80   13.70
   4  -9  -2  -32.80   12.00
   4   9   2   22.50   14.30
   4  -9  -2   11.00   12.90
  -4  -9  -2   42.30   16.30
  -4   9   2   -3.70   10.10
  -4   9   2  -23.70   13.30
   4  10   2   17.70   15.70
   4 -10  -2  -14.50   14.10
   4 -10  -2   16.60   16.00
  -4  10   2   21.70   17.40
  -4 -10  -2  -14.40   21.60
   4  11   2    4.90   20.00
   4 -11  -2  -10.60   18.10
   4 -11  -2  -18.50   17.90
  -4 -11  -2  -13.40   24.30
  -4  11   2  -10.70   17.60
   4  12   2   44.50   24.40
   4 -12  -2   18.10   22.10
   4 -12  -2   54.49   23.40
  -4  12   2   37.10   23.60
  -4 -12  -2   10.90   30.60
   5  11  -2   28.60   21.00
   5 -11   2   -5.40   19.40
   5 -11   2    5.90   22.40
  -5 -11   2   11.80   26.60
  -5  11  -2   15.50   21.20
   5  10  -2   14.70   20.40
   5 -10   2   38.60   19.00
  -5  10  -2   45.80   19.20
  -5 -10   2   47.40   23.60
   5  -9   2  398.36   32.80
   5   9  -2  445.46   32.40
   5  -9   2  436.56   27.40
  -5  -9   2  456.95   37.80
  -5   9  -2  430.36   28.40
  -5   9  -2  454.15   32.30
   5   8  -2   -6.30   12.00
   5  -8   2    1.70    9.60
   5  -8   2    2.20   12.20
  -5  -8   2   34.70   13.80
  -5  -8   2   -1.30   16.80
  -5   8  -2    0.40   11.70
  -5   8  -2  -17.20   11.20
   5   7  -2   42.20   11.80
   5   7  -2   34.80   15.40
   5  -7   2   32.90   11.60
   5  -7   2   44.10    9.10
  -5   7  -2   38.40   11.70
  -5  -7   2   42.10   15.40
  -5  -7   2   15.00   12.50
  -5   7  -2   37.80   12.30
   5   6  -2  213.18   16.30
   5   6  -2  220.18   22.30
   5  -6   2  219.98   13.30
   5  -6   2  208.08   18.60
  -5   6  -2  214.88   18.80
  -5  -6   2  180.88   20.70
  -5  -6   2  211.58   19.70
  -5   6  -2  201.38   17.10
   5  -5   2    8.00    5.00
   5  -5   2  -11.80    7.50
   5   5  -2   -1.20    6.80
   5   5  -2    5.70   10.70
  -5   5  -2   14.20    9.80
  -5  -5   2    6.50    9.40
  -5  -5   2  -15.30    9.30
  -5   5  -2    7.50   10.70
  -5   5  -2  -12.90    6.90
   5  -4   2    7.30    4.10
   5   4  -2    8.80    8.40
   5   4  -2    2.50    5.90
   5  -4   2    4.30    6.10
  -5  -4   2    7.20    9.10
  -5   4  -2   15.20    8.90
  -5   4  -2   11.60    7.50
  -5  -4   2    4.90    8.40
   5  -3   2   55.69    9.00
   5   3  -2   55.39    7.00
   5  -3   2   58.19    6.40
   5   3  -2   46.30    9.50
  -5   3  -2   62.69   11.00
  -5  -3   2   42.60   10.20
  -5  -3   2   45.80    7.80
  -5   3  -2   53.79    7.30
   5  -2   2  188.68   12.80
   5   2  -2  200.08   13.80
   5   2  -2  198.68   11.70
   5  -2   2  212.78   10.00
  -5  -2   2  186.28   12.70
  -5  -2   2  216.18   11.90
  -5   2  -2  218.08   10.70
  -5  -2   2  191.68   16.10
  -5   2  -2  193.18   16.50
   5  -1   2    0.50    6.20
   5  -1   2   -0.70    3.70
   5  -1   2   -0.90    4.40
   5   1  -2    7.10    7.20
   5   1  -2   -1.40    4.40
  -5  -1   2    6.50    5.00
  -5  -1   2   -0.10    5.00
  -5  -1   2   -2.50    6.70
  -5   1  -2   -4.60    3.50
  -5   1  -2    9.10    6.20
  -5   1  -2    6.40    7.80
   5   0   2  223.18   11.60
   5   0  -2  200.48   11.80
   5   0  -2  226.58   11.80
   5   0   2  211.98   12.70
  -5   0   2  205.28   12.40
  -5   0  -2  192.68   12.80
  -5   0   2  204.98   17.00
  -5   0  -2  222.68   10.90
  -5   0   2  225.08   11.60
  -5   0  -2  220.08   16.20
   5   1   2    8.70    5.10
   5  -1  -2    6.00    6.30
   5   1   2    1.30    5.10
   5  -1  -2    4.80    4.50
  -5  -1  -2    2.40    4.30
  -5  -1  -2    5.70    7.50
  -5   1   2   -3.20    3.90
  -5   1   2   15.90    7.20
  -5  -1  -2   -2.10    5.20
  -5   1   2   12.20    5.80
   5  -2  -2  210.28   13.10
   5  -2  -2  193.18   14.40
   5   2   2  185.88   13.50
   5   2   2  191.78   12.40
   5  -2  -2  200.48   10.60
  -5  -2  -2  224.18   12.80
  -5   2   2  198.38   16.20
  -5  -2  -2  185.58   16.10
  -5   2   2  197.48   11.60
  -5  -2  -2  191.38   12.80
   5   3   2   51.59    7.60
   5   3   2   53.89    9.20
   5  -3  -2   54.89    8.00
  -5   3   2   64.99    8.20
  -5   3   2   31.20   10.20
  -5  -3  -2   50.59    9.50
  -5  -3  -2   58.09   10.00
   5  -4  -2    0.90    4.50
   5   4   2    9.00    6.40
   5  -4  -2    7.40    7.20
   5   4   2   11.60    7.80
  -5   4   2    2.80    8.70
  -5  -4  -2   -8.00    7.90
  -5   4   2    6.90    8.10
  -5   4   2    0.70    6.20
  -5  -4  -2   16.40    7.50
   5  -5  -2   -0.10    5.50
   5   5   2    6.90    9.10
   5   5   2   -5.80    7.40
   5  -5  -2    5.90    7.60
  -5   5   2    8.30    7.50
  -5  -5  -2   16.80    8.60
  -5   5   2    4.30    9.60
  -5  -5  -2    6.70    8.70
   5   6   2  216.78   17.60
   5  -6  -2  234.88   15.00
   5  -6  -2  233.38   18.60
  -5   6   2  219.68   19.20
  -5  -6  -2  240.58   21.40
  -5   6   2  245.28   20.00
  -5  -6  -2  244.38   19.20
   5   7   2   28.60   10.10
   5  -7  -2   52.99    9.80
   5  -7  -2   35.80   11.40
  -5  -7  -2   17.30   11.20
  -5  -7  -2   36.40   15.10
  -5   7   2   34.00   12.30
  -5   7   2   42.60   12.20
   5   8   2    1.00   11.40
   5  -8  -2    9.30    9.60
  -5  -8  -2   -1.20   11.60
  -5   8   2    7.50   11.70
   5  -9  -2  460.55   27.20
   5  -9  -2  412.06   32.40
   5   9   2  386.96   31.50
  -5  -9  -2  397.16   38.90
  -5   9   2  409.66   27.80
  -5   9   2  441.96   31.40
   5  10   2   64.89   21.00
   5 -10  -2   48.60   19.60
   5 -10  -2   37.10   15.30
  -5 -10  -2   18.70   22.70
  -5  10   2   54.39   19.30
   5 -11  -2   19.10   18.70
   5 -11  -2   13.50   21.10
   5  11   2  -29.60   22.90
  -5 -11  -2  -30.60   25.50
  -5  11   2   -3.40   21.50
   6 -11   2  -26.40   21.10
  -6 -11   2   63.89   32.20
   6  10  -2    2.80   20.50
   6 -10   2   51.79   16.00
   6 -10   2  -12.00   18.30
  -6 -10   2   51.19   25.30
  -6  10  -2  -12.10   19.00
   6   9  -2   29.60   17.70
   6  -9   2   29.80   12.60
   6  -9   2    3.50   14.70
  -6   9  -2   -1.00   17.00
  -6  -9   2   13.70   22.10
  -6   9  -2    3.80   16.50
   6   8  -2    3.60   13.40
   6  -8   2    2.40   14.60
   6  -8   2   -1.50    9.90
  -6  -8   2   20.30   16.70
  -6  -8   2  -29.30   17.10
  -6   8  -2   15.30   14.70
  -6   8  -2   -6.10   13.70
   6  -7   2  112.29   12.80
   6  -7   2   63.49   16.40
   6   7  -2   97.99   20.20
   6   7  -2   97.29   13.60
  -6   7  -2   61.39   14.80
  -6   7  -2   85.29   16.00
  -6  -7   2   76.29   18.80
  -6  -7   2   85.99   16.60
   6  -6   2    4.50    6.30
   6   6  -2   14.30    9.70
   6  -6   2    9.60   10.80
   6   6  -2   -3.90   14.00
  -6  -6   2   -5.60   14.10
  -6   6  -2   -3.30   11.30
  -6  -6   2   17.90   12.40
   6  -5   2   18.80    9.20
   6  -5   2    9.70    5.40
   6   5  -2   -6.80   11.40
   6   5  -2    1.20    8.10
  -6   5  -2   10.10   11.20
  -6  -5   2   -6.00   11.10
  -6  -5   2   11.60   11.40
   6   4  -2   59.89    9.30
   6  -4   2   91.49   12.20
   6  -4   2   61.99    8.30
   6   4  -2   70.59   12.90
  -6   4  -2   89.89   11.10
  -6  -4   2   81.49   13.50
  -6  -4   2   74.29   13.20
  -6   4  -2   72.79   14.60
   6  -3   2   -8.10    6.80
   6   3  -2    0.60    6.20
   6  -3   2    3.60    4.80
   6   3  -2    4.50    9.00
  -6   3  -2    7.60   10.30
  -6   3  -2   10.80    7.40
  -6  -3   2    7.20    9.50
   6   2  -2   88.39   11.90
   6  -2   2   92.29    8.70
   6  -2   2   82.99   10.20
   6   2  -2   83.79   10.70
  -6   2  -2   86.99    9.60
  -6   2  -2   95.09   13.90
  -6  -2   2   86.49   13.40
  -6  -2   2   92.79   11.20
   6   1  -2    0.60    5.20
   6   1  -2    1.80    6.30
   6  -1   2    6.60    5.60
   6  -1   2    7.20    5.10
  -6  -1   2    3.30    7.10
  -6   1  -2   -5.40    9.10
  -6   1  -2   -3.60    4.30
  -6  -1   2   12.30    9.20
   6   0   2    0.10    5.70
   6   0   2    8.30    5.90
   6   0  -2   11.40    6.20
   6   0  -2    3.00    5.20
  -6   0   2    2.60    8.80
  -6   0  -2  -12.90    5.50
  -6   0   2    6.20    7.20
  -6   0   2   16.50    6.70
  -6   0  -2   -1.10    9.30
   6   1   2    7.70    6.30
   6   1   2   -8.20    5.90
   6  -1  -2   -1.60    5.10
   6  -1  -2   -9.70    4.60
  -6   1   2   -2.20    9.30
  -6   1   2    5.30    5.90
  -6  -1  -2   -3.00    8.60
  -6  -1  -2    2.10    6.10
   6   2   2   94.79   11.50
   6  -2  -2   79.19    9.40
   6  -2  -2   88.19    8.80
   6   2   2   82.19   10.80
  -6  -2  -2   90.39   12.70
  -6   2   2   92.79    9.80
  -6   2   2  111.59   14.80
   6  -3  -2    0.10    7.30
   6  -3  -2    5.30    5.40
   6   3   2    4.50    8.00
   6   3   2    4.60    7.40
  -6   3   2   -3.00    7.70
  -6  -3  -2    7.30    8.60
  -6   3   2   14.10   10.90
  -6  -3  -2    6.60    9.10
   6  -4  -2   78.59   10.50
   6  -4  -2   67.29    8.70
   6   4   2   93.09   12.60
   6   4   2   68.49   10.30
  -6  -4  -2   63.99   11.70
  -6  -4  -2   87.09   13.90
  -6   4   2   77.09   12.80
   6   5   2   21.20    9.20
   6   5   2   -0.10   11.10
   6  -5  -2    9.50    5.50
   6  -5  -2    3.30    9.20
  -6   5   2    4.30   10.40
  -6  -5  -2   -7.70   10.80
  -6  -5  -2   12.00   11.30
   6  -6  -2    0.60    6.20
   6  -6  -2   -2.00   10.00
   6   6   2   10.70    9.50
  -6   6   2   10.40   12.80
  -6  -6  -2   -7.60   11.40
  -6  -6  -2   -1.40   11.60
  -6   6   2    0.10    9.30
   6   7   2   94.69   15.20
   6  -7  -2   60.79   14.80
   6  -7  -2   92.69   12.20
  -6   7   2   78.99   14.20
  -6  -7  -2   90.19   15.10
  -6  -7  -2   86.09   17.50
  -6   7   2   92.69   16.50
   6   8   2    3.40   13.40
   6  -8  -2    9.20   14.10
   6  -8  -2    7.00   10.50
  -6   8   2   -2.30   12.90
  -6   8   2  -11.00   14.40
  -6  -8  -2  -11.40   14.60
  -6  -8  -2   14.20   16.60
   6  -9  -2   20.50   16.60
   6  -9  -2   -1.70   12.80
   6   9   2    1.30   16.50
  -6   9   2    9.20   15.60
  -6  -9  -2   23.80   20.20
  -6   9   2  -15.70   17.20
   6 -10  -2   49.50   17.10
   6  10   2   55.99   22.00
   6 -10  -2   72.79   21.00
  -6  10   2   26.20   20.00
  -6 -10  -2  102.29   28.80
   6 -11  -2   42.70   23.40
  -6 -11  -2   21.50   27.60
   7 -10   2   21.00   22.50
   7  10  -2   22.60   23.20
  -7 -10   2  -20.20   28.50
   7   9  -2   10.90   20.20
   7  -9   2   37.70   19.70
  -7  -9   2   40.00   23.80
   7  -8   2   18.70   14.90
   7  -8   2   -2.90   10.10
   7   8  -2   15.70   16.40
  -7  -8   2  -41.30   19.90
  -7   8  -2   -6.80   17.10
  -7  -8   2   29.30   23.10
   7   7  -2   19.90   13.30
   7   7  -2   38.30   18.40
   7  -7   2   43.80    9.80
   7  -7   2   33.20   15.50
  -7   7  -2   33.40   16.70
  -7  -7   2   67.89   16.50
  -7  -7   2   44.00   21.10
   7  -6   2    5.50   11.30
   7  -6   2   -0.80    7.00
   7   6  -2    3.90   17.30
   7   6  -2   12.60   11.40
  -7  -6   2  -12.80   15.00
  -7   6  -2   15.20   16.30
  -7  -6   2   22.70   16.20
   7  -5   2    3.40    6.10
   7  -5   2   -7.60   10.10
   7   5  -2   -1.20    9.50
   7   5  -2   10.30   13.40
  -7   5  -2   18.00   14.70
  -7  -5   2    7.20   14.00
  -7  -5   2   -5.40   13.70
   7  -4   2   -1.70    9.60
   7   4  -2   20.00   12.40
   7  -4   2   -9.60    6.10
   7   4  -2    8.60    8.90
  -7   4  -2   27.00   10.90
  -7  -4   2   20.80   13.20
  -7   4  -2    4.20   14.20
  -7  -4   2   -1.40   12.20
   7  -3   2   49.40    7.90
   7  -3   2   47.80    9.80
   7   3  -2   44.20   13.10
   7   3  -2   38.20    9.30
  -7   3  -2   51.69    9.90
  -7  -3   2   34.20   13.10
  -7   3  -2   33.00   13.20
   7   2  -2  629.24   26.60
   7  -2   2  626.74   27.80
   7   2  -2  627.44   29.50
  -7  -2   2  614.04   33.70
  -7   2  -2  617.64   24.20
  -7   2  -2  596.14   33.50
   7  -1   2  250.97   16.80
   7   1  -2  241.58   18.80
   7   1  -2  268.67   16.70
  -7  -1   2  280.07   22.20
  -7   1  -2  241.68   23.60
  -7   1  -2  238.68   14.50
   7   0  -2    6.00    8.00
   7   0   2    3.10    7.20
   7   0   2    4.30    7.50
   7   0  -2   -2.70    6.90
  -7   0  -2   20.00    8.00
  -7   0   2   -9.40   12.40
  -7   0  -2    8.40   11.80
   7  -1  -2  258.17   16.30
   7   1   2  251.27   16.70
   7   1   2  241.78   16.40
   7  -1  -2  256.77   16.50
  -7   1   2  274.77   23.90
  -7  -1  -2  276.47   23.70
   7   2   2  620.54   28.50
   7  -2  -2  618.34   25.30
   7   2   2  607.24   27.60
   7  -2  -2  616.24   27.30
  -7   2   2  638.24   33.80
  -7  -2  -2  644.14   33.10
   7  -3  -2   50.59    8.20
   7   3   2   46.50    9.50
   7  -3  -2   28.40    9.10
   7   3   2   48.30   11.60
  -7  -3  -2   43.30   13.10
  -7   3   2   41.30   14.00
  -7  -3  -2   29.10   12.00
   7  -4  -2    6.00    9.70
   7   4   2   -1.70   11.50
   7  -4  -2   12.80    6.60
   7   4   2   -7.10    9.00
  -7   4   2   -2.50   13.50
  -7  -4  -2  -20.20   11.20
  -7  -4  -2    8.10   12.70
   7   5   2   -0.80   10.00
   7  -5  -2    0.00    6.70
   7   5   2   -3.30   13.90
   7  -5  -2  -10.10    9.40
  -7  -5  -2    9.40   12.80
  -7  -5  -2  -15.70   12.00
  -7   5   2   -7.90   13.00
   7  -6  -2   -1.50    7.50
   7   6   2    6.40   11.10
   7  -6  -2   23.40   12.00
  -7  -6  -2   25.40   15.70
  -7  -6  -2   -2.70   15.20
  -7   6   2   26.60   15.20
   7  -7  -2   34.60   10.20
   7  -7  -2   17.00   14.20
   7   7   2   43.20   13.90
  -7  -7  -2   33.00   17.70
  -7  -7  -2    7.50   18.00
  -7   7   2   39.10   18.10
   7  -8  -2   -1.90   16.00
   7  -8  -2  -16.80   10.60
   7   8   2   -8.80   16.00
  -7  -8  -2  -14.80   19.90
  -7  -8  -2    9.90   17.70
  -7   8   2  -17.10   18.00
   7  -9  -2   15.70   23.50
   7   9   2   13.60   18.90
   7  -9  -2   -1.50   19.20
  -7   9   2   12.80   19.60
  -7  -9  -2   27.60   24.40
  -7   9   2    9.20   20.70
   7 -10  -2  -14.30   22.80
   7  10   2   -9.30   23.50
  -7  10   2   -8.40   21.70
  -7 -10  -2   66.99   29.50
   8  -9   2    4.00   20.20
   8   9  -2  -25.60   24.60
  -8  -9   2   -3.60   28.10
  -8   9  -2  -23.80   24.50
   8   8  -2   36.30   19.70
   8  -8   2  -14.40   16.70
  -8  -8   2    6.20   24.30
  -8  -8   2    4.60   24.30
  -8   8  -2   -0.90   22.20
   8   7  -2   49.20   25.60
   8  -7   2   47.30   16.90
   8   7  -2   21.10   15.60
  -8   7  -2   41.90   20.30
  -8  -7   2   29.90   22.00
  -8  -7   2   55.29   23.50
   8   6  -2   25.20   13.00
   8  -6   2   10.20   13.20
   8  -6   2   15.20   10.10
   8   6  -2   -3.50   18.90
  -8  -6   2  -15.40   20.10
  -8  -6   2    6.70   20.30
  -8   6  -2    2.00   18.60
   8   5  -2   24.70   17.30
   8  -5   2   12.80    8.50
   8   5  -2   31.60   13.40
   8  -5   2   24.80   13.80
  -8  -5   2   54.99   20.20
  -8  -5   2   30.40   18.00
   8   4  -2   27.30   16.20
   8   4  -2   16.30   11.20
   8  -4   2   11.00   10.70
   8  -4   2   27.00    8.80
  -8  -4   2   13.30   15.80
  -8  -4   2   -4.60   15.40
  -8   4  -2   26.30   18.80
   8   3  -2   58.39   11.90
   8  -3   2   65.49   10.50
   8   3  -2   73.59   15.80
   8  -3   2   57.39   12.40
  -8  -3   2   86.39   19.30
  -8   3  -2   55.79   16.40
   8   2  -2   51.29   11.50
   8   2  -2   49.60   13.80
   8  -2   2   72.59   10.90
   8  -2   2   49.70   10.50
  -8   2  -2   67.29   16.90
  -8  -2   2   47.20   18.70
   8  -1   2   46.60   10.50
   8   1  -2   34.20   12.10
   8   1  -2   26.90    9.90
   8  -1   2   41.60   10.80
  -8  -1   2   15.70   16.90
  -8   1  -2   25.10   15.40
   8   0  -2  128.79   15.10
   8   0  -2  121.69   13.90
   8   0   2   79.39   12.60
   8   0   2  114.99   13.10
  -8   0  -2  108.09   19.30
  -8   0   2  102.89   18.80
   8  -1  -2   34.30   10.60
   8   1   2   28.20   10.40
   8  -1  -2   33.90   10.60
   8   1   2   37.90   11.30
  -8   1   2   38.10   15.50
  -8  -1  -2   31.20   15.00
   8   2   2   59.79   12.70
   8  -2  -2   36.60   10.20
   8  -2  -2   44.20    9.60
   8   2   2   53.19   11.60
  -8  -2  -2   35.10   15.80
  -8   2   2   52.19   18.30
  -8  -2  -2   79.39   13.90
   8   3   2   42.00   12.80
   8   3   2   60.19   12.40
   8  -3  -2   74.59   12.20
   8  -3  -2   71.59   10.50
  -8   3   2   69.69   18.20
  -8  -3  -2   49.30   18.80
  -8  -3  -2   62.99   15.40
   8   4   2    3.80   11.20
   8  -4  -2    7.80   11.10
   8  -4  -2   16.80    8.10
   8   4   2   38.50   14.40
  -8  -4  -2   10.20   14.80
  -8  -4  -2    9.90   16.60
  -8   4   2   41.20   20.20
   8  -5  -2   25.00   12.20
   8   5   2   37.30   16.90
   8  -5  -2   29.00    9.90
   8   5   2  -13.20   12.40
  -8   5   2   48.40   19.70
  -8  -5  -2   14.50   18.10
  -8  -5  -2   12.20   15.60
   8   6   2   18.10   14.20
   8  -6  -2   39.50   14.40
   8  -6  -2    7.10    9.10
  -8  -6  -2   -1.50   19.20
  -8   6   2   22.20   19.60
   8  -7  -2   41.90   11.80
   8  -7  -2   53.79   16.20
  -8  -7  -2   57.39   22.30
  -8  -7  -2   63.09   21.20
  -8   7   2   54.49   23.10
   8  -8  -2   11.80   18.20
   8   8   2  -31.30   17.20
  -8   8   2  -13.00   21.70
  -8  -8  -2   21.30   25.40
   8   9   2   25.50   24.40
   8  -9  -2   29.20   21.20
  -8  -9  -2   30.70   30.60
   9  -8   2   27.40   22.20
  -9  -8   2  -31.50   27.30
  -9   8  -2  -26.60   26.70
   9  -7   2  -11.60   20.10
   9   7  -2   56.39   30.30
  -9  -7   2    0.10   30.40
  -9   7  -2   14.00   24.90
  -9  -7   2   56.49   28.70
   9   6  -2  -29.00   23.00
   9   6  -2    2.60   16.80
   9  -6   2  -10.90   15.10
  -9  -6   2  -48.10   24.40
  -9  -6   2   22.80   25.90
  -9   6  -2   32.30   23.90
   9   5  -2   32.20   22.40
   9  -5   2   40.40   15.00
   9   5  -2   46.60   20.50
  -9   5  -2   53.79   24.00
  -9  -5   2   44.00   22.00
  -9  -5   2   -9.10   23.50
   9   4  -2   60.99   15.30
   9   4  -2   13.00   17.30
   9  -4   2   22.10   14.30
  -9  -4   2   41.30   21.00
  -9   4  -2   31.60   22.40
  -9  -4   2   58.29   21.30
   9   3  -2   71.09   20.10
   9  -3   2   36.10   13.30
   9  -3   2   45.50   15.40
   9   3  -2   38.50   13.70
  -9  -3   2   45.40   20.00
  -9   3  -2   52.29   22.60
  -9  -3   2   87.39   19.10
   9  -2   2   72.59   14.80
   9   2  -2   71.49   17.60
   9  -2   2   65.69   13.30
   9   2  -2   26.80   12.60
  -9   2  -2   49.20   21.20
  -9  -2   2   64.69   23.60
   9   1  -2   15.50   11.70
   9  -1   2   36.00   13.60
   9  -1   2   20.80   13.60
   9   1  -2   16.50   14.60
  -9  -1   2   29.80   19.50
  -9   1  -2   20.00   18.30
   9   0   2   63.19   14.70
   9   0  -2   62.79   13.40
   9   0   2   67.49   13.90
   9   0  -2   70.69   15.30
  -9   0  -2   25.70   21.80
  -9   0   2   72.99   23.20
   9  -1  -2   26.90   13.80
   9   1   2   15.30   12.60
   9  -1  -2   16.30   13.30
   9   1   2   11.20   13.00
  -9  -1  -2   23.00   19.90
  -9   1   2   38.60   21.10
   9  -2  -2   42.60   13.40
   9   2   2   55.69   13.70
   9   2   2   50.49   15.70
   9  -2  -2   65.69   13.30
  -9   2   2   65.29   21.50
  -9  -2  -2   45.60   16.30
  -9  -2  -2   59.19   20.40
   9   3   2   38.20   14.50
   9  -3  -2   19.60   12.80
   9  -3  -2   40.80   13.00
   9   3   2   53.09   16.30
  -9  -3  -2   61.29   18.40
  -9  -3  -2   14.00   18.90
  -9   3   2   55.79   22.80
   9   4   2    6.70   14.40
   9   4   2   39.40   18.60
   9  -4  -2   30.40   12.10
   9  -4  -2   41.50   13.90
  -9   4   2   59.69   24.10
  -9  -4  -2    0.30   18.30
  -9  -4  -2   43.00   22.30
   9   5   2    8.20   15.90
   9  -5  -2   34.30   15.70
   9   5   2   40.50   20.40
   9  -5  -2   38.70   15.80
  -9  -5  -2   29.40   22.10
  -9   5   2   55.59   22.60
  -9  -5  -2   28.40   20.90
   9   6   2    8.30   16.80
   9  -6  -2  -19.80   15.70
  -9  -6  -2   46.40   26.30
  -9   6   2    8.20   22.80
  -9  -6  -2    9.80   24.00
   9  -7  -2   17.20   18.40
   9   7   2   32.60   19.70
  -9  -7  -2   -1.60   24.70
  -9   7   2   -3.70   26.30
  -9  -7  -2  -10.00   26.60
   9   8   2  -43.20   21.60
   9  -8  -2   25.40   20.60
  -9   8   2  -34.90   26.80
  -9  -8  -2   52.39   32.30
  10   6  -2    5.20   27.80
  10  -6   2   18.60   19.00
 -10  -6   2   18.70   32.90
 -10  -6   2  -35.70   31.30
 -10   6  -2  -19.70   30.30
  10  -5   2   11.00   16.70
  10   5  -2   40.10   26.20
 -10  -5   2  -15.40   29.30
 -10   5  -2   10.70   25.70
 -10  -5   2   -1.90   39.40
  10  -4   2  -18.40   14.90
  10   4  -2   23.90   23.30
  10   4  -2   10.90   21.90
 -10   4  -2   36.40   27.60
 -10  -4   2  -20.80   24.90
 -10  -4   2   -4.60   25.10
  10  -3   2   42.70   15.90
  10   3  -2   20.10   15.90
  10   3  -2   71.19   24.40
 -10  -3   2   21.50   24.60
 -10  -3   2   32.80   28.50
 -10   3  -2   70.19   29.00
  10  -2   2   15.70   16.00
  10   2  -2   25.90   20.20
  10   2  -2   38.40   17.00
 -10  -2   2    0.00   26.20
 -10   2  -2   22.90   23.50
  10   1  -2   -3.80   15.20
  10   1  -2   20.40   19.00
  10  -1   2   12.20   16.00
 -10   1  -2    4.50   23.70
 -10  -1   2   -5.70   25.00
  10   0  -2   15.80   19.00
  10   0   2   22.70   14.70
  10   0  -2    5.90   14.30
 -10   0   2   10.60   24.00
 -10   0  -2   43.30   24.00
  10   1   2   37.40   18.20
  10  -1  -2    5.70   15.40
  10  -1  -2   14.80   17.50
  10   1   2   15.00   14.70
 -10   1   2   41.10   26.50
 -10  -1  -2   -2.30   24.00
  10   2   2   26.40   16.00
  10   2   2    9.70   18.00
  10  -2  -2   34.00   15.80
 -10   2   2   -4.70   25.90
 -10  -2  -2   39.50   23.30
 -10  -2  -2   30.00   26.50
  10  -3  -2   11.50   16.40
  10   3   2    8.50   23.20
  10   3   2   36.90   17.20
 -10  -3  -2   15.30   20.70
 -10   3   2    9.60   27.00
 -10  -3  -2   26.50   27.40
  10  -4  -2  -17.10   14.50
  10   4   2   -2.20   22.70
  10   4   2  -38.00   20.30
 -10  -4  -2   -9.50   26.30
 -10   4   2   19.90   28.20
 -10  -4  -2  -33.20   26.20
  10  -5  -2  -33.40   17.00
  10   5   2  -16.90   20.40
  10   5   2    1.10   28.20
 -10  -5  -2   21.10   27.00
 -10   5   2   36.80   30.00
 -10  -5  -2   18.60   32.90
  10  -6  -2   24.70   19.50
  10   6   2   42.30   22.20
 -10  -6  -2    1.50   30.30
 -10  -6  -2   -6.50   29.40
 -10   6   2   57.59   31.00
  11  -4   2   17.90   19.30
  11   4  -2   -1.00   32.00
 -11   4  -2   13.80   34.90
 -11  -4   2   21.00   35.90
 -11  -4   2   27.00   42.30
  11  -3   2    5.20   20.10
 -11  -3   2   24.70   35.80
 -11   3  -2   59.89   35.60
  11  -2   2   33.00   19.20
 -11  -2   2   80.39   32.70
 -11   2  -2   57.49   33.90
  11  -1   2   68.59   20.40
 -11   1  -2   76.79   37.00
 -11  -1   2   69.39   37.70
  11   0   2    1.30   19.00
 -11   0  -2  -22.10   33.90
 -11   0   2    7.80   37.80
  11  -1  -2   38.00   20.60
  11   1   2   34.60   20.90
 -11  -1  -2  120.69   35.40
 -11   1   2   76.19   38.60
  11  -2  -2   44.40   19.80
  11   2   2   49.60   21.50
 -11   2   2   82.89   41.80
 -11  -2  -2  102.39   35.60
  11  -3  -2   -7.60   18.60
  11   3   2   -9.70   27.60
 -11   3   2  -49.70   32.90
 -11  -3  -2   22.30   34.90
  11  -4  -2  -18.30   18.60
 -11  -4  -2  -32.70   34.10
 -11   4   2   20.10   34.30
   0  12  -3   13.10   21.60
   0 -12   3   23.10   22.20
   0  11  -3    0.20   16.00
   0 -11   3    7.60   17.80
   0 -10   3   14.30   13.90
   0  10  -3    2.60   13.80
   0  -9   3  -11.80   11.90
   0   9  -3   -1.50   11.10
   0   8  -3   10.90   10.00
   0  -8   3   13.20   10.30
   0  -8   3   13.10    8.50
   0  -8   3   19.40    6.60
   0  -7   3   -4.60    4.50
   0  -7   3   -2.90    8.20
   0  -7   3   -5.70    5.90
   0   7  -3    7.10    6.80
   0  -6   3   17.40    5.10
   0  -6   3   25.30    7.70
   0  -6   3   16.60    4.50
   0   6  -3   10.70    6.30
   0   5  -3   -2.90    7.80
   0   5  -3   -0.50    4.80
   0  -5   3   -7.40    5.50
   0  -5   3    3.50    3.20
   0   5  -3   -7.50    2.90
   0  -5   3    8.70    6.20
   0  -5   3    0.70    3.80
   0  -5   3   -0.10    5.40
   0   4  -3  306.67   15.90
   0   4  -3  288.77   11.30
   0  -4   3  296.67   14.30
   0  -4   3  298.57   11.30
   0   4  -3  303.97   14.20
   0  -4   3  312.37   15.00
   0  -4   3  291.37   14.80
   0  -4   3  296.47   11.70
   0   3  -3    1.90    2.70
   0  -3   3   -2.70    1.80
   0  -3   3    0.00    3.30
   0  -3   3   -0.70    2.80
   0  -3   3    2.50    2.30
   0  -3   3    2.20    3.60
   0   3  -3    1.80    4.00
   0   3  -3   -0.50    2.10
   0   2  -3 3125.19   86.29
   0  -2   3 3068.79   85.59
   0   2  -3 2952.40   85.99
   0   2  -3 2971.40   85.59
   0   2  -3 2914.11   84.49
   0  -2   3 2999.00   86.19
   0  -2   3 3067.99   85.99
   0  -2   3 2995.90   84.59
   0  -1   3  -13.90    1.20
   0  -1   3  -14.50    1.10
   0   1  -3  -12.00    1.40
   0   1  -3  -12.30    1.10
   0  -1   3  -13.20    1.00
   0   1  -3  -12.00    1.20
   0   1   3  -13.50    0.60
   0  -1  -3  -12.50    1.40
   0  -1  -3  -13.70    0.70
   0  -1  -3  -12.70    1.20
   0   1   3  -14.00    1.10
   0   1   3  -13.90    0.80
   0   1   3  -14.20    1.30
   0  -2  -3 2891.51   85.49
   0  -2  -3 3108.19   85.39
   0   2   3 2968.00   85.69
   0   2   3 3006.40   85.39
   0  -3  -3   -1.20    3.20
   0  -3  -3   -1.30    2.60
   0   3   3    0.20    2.60
   0   3   3    4.00    3.70
   0   4   3  303.77   14.40
   0   4   3  289.67   15.10
   0  -4  -3  283.87   14.20
   0  -4  -3  292.67   14.50
   0  -5  -3    4.50    4.80
   0   5   3   -5.10    4.10
   0   6   3   11.60    7.60
   0  -6  -3   20.00    7.50
   0   7   3    2.50    6.80
   0  -7  -3   -5.30    6.70
   0   8   3   26.00   10.20
   0  -8  -3   16.00    9.80
   0   9   3   10.90   12.60
   0  -9  -3   -6.20   10.40
   0  10   3  -12.60   13.20
   0 -10  -3    0.70   13.70
   0  11   3    8.70   18.30
   0 -11  -3   -4.20   16.30
   0 -12  -3   34.00   21.50
   1 -12   3   17.70   21.80
   1  12  -3   58.79   24.20
  -1  12  -3   36.80   22.90
  -1 -12   3   17.30   24.50
   1 -11   3   10.70   17.30
   1  11  -3   12.50   18.10
  -1 -11   3   15.40   18.20
  -1  11  -3   29.00   17.20
   1  10  -3   17.40   15.10
  -1 -10   3   11.00   15.80
  -1  10  -3    8.50   14.20
   1  -9   3   86.09   14.50
   1   9  -3   82.09   14.70
   1  -9   3  115.09   10.80
  -1   9  -3  128.39   16.50
  -1  -9   3  111.19   18.00
   1  -8   3   48.80   11.40
   1   8  -3   60.19   11.70
   1  -8   3   59.09    7.10
   1  -8   3   65.69   12.20
  -1   8  -3   30.20   10.90
  -1  -8   3   68.99    8.90
  -1  -8   3   70.19    8.00
  -1   8  -3   38.70    6.90
  -1  -8   3   70.09   14.10
   1  -7   3   -1.80    7.90
   1  -7   3    4.80    7.00
   1   7  -3   22.30    8.10
   1  -7   3    0.80    4.20
  -1  -7   3    5.80    5.70
  -1  -7   3   -7.50    8.80
  -1  -7   3   -0.10    5.10
  -1   7  -3    1.40    7.60
  -1   7  -3   -1.70    4.70
   1  -6   3  220.58   15.50
   1  -6   3  233.78   14.20
   1   6  -3  224.78   14.40
  -1  -6   3  235.58   11.30
  -1   6  -3  240.48   11.10
  -1   6  -3  203.18   15.40
  -1  -6   3  212.68   16.90
  -1  -6   3  236.48   11.80
   1   5  -3  708.23   27.90
   1  -5   3  765.62   29.30
   1  -5   3  805.92   26.40
   1  -5   3  687.23   28.10
  -1  -5   3  768.12   25.10
  -1  -5   3  746.73   28.40
  -1   5  -3  785.22   25.20
  -1   5  -3  777.12   30.20
  -1  -5   3  737.23   30.10
  -1  -5   3  787.92   24.50
  -1   5  -3  706.23   28.50
   1  -4   3   56.49    7.20
   1   4  -3   40.60    5.10
   1   4  -3   51.49    6.30
   1  -4   3   45.80    6.40
   1  -4   3   55.49    6.30
   1  -4   3   59.59    7.90
   1   4  -3   50.39    8.90
  -1   4  -3   50.29    5.50
  -1  -4   3   49.90    5.60
  -1  -4   3   56.09    5.40
  -1  -4   3   38.90    8.10
  -1   4  -3   39.70    6.90
  -1   4  -3   62.29    7.90
  -1  -4   3   53.99    7.30
  -1  -4   3   51.59    6.60
   1  -3   3 1141.29   37.00
   1  -3   3 1152.68   36.40
   1   3  -3 1125.09   37.60
   1   3  -3 1166.48   34.60
   1  -3   3 1185.98   36.60
   1  -3   3 1198.98   35.90
   1   3  -3 1136.99   36.10
  -1  -3   3 1170.08   36.00
  -1  -3   3 1154.28   38.20
  -1  -3   3 1171.28   34.80
  -1   3  -3 1175.58   37.10
  -1   3  -3 1185.68   36.90
  -1  -3   3 1165.88   37.50
  -1  -3   3 1159.18   35.10
  -1   3  -3 1137.19   35.30
   1   2  -3  415.56   15.20
   1  -2   3  402.46   13.80
   1   2  -3  389.76   13.60
   1  -2   3  407.16   14.90
   1  -2   3  393.76   14.20
   1   2  -3  388.66   13.50
   1  -2   3  405.66   14.60
  -1   2  -3  408.06   14.70
  -1  -2   3  401.66   15.10
  -1   2  -3  379.86   13.90
  -1  -2   3  394.36   13.60
  -1   2  -3  398.16   14.00
  -1  -2   3  386.56   13.80
   1  -1   3   83.29    4.60
   1   1  -3   78.29    4.70
   1  -1   3   75.39    4.80
   1   1  -3   74.19    4.50
   1   1  -3   75.19    3.40
   1  -1   3   71.09    3.30
   1  -1   3   72.89    4.50
  -1   1  -3   71.69    4.70
  -1   1  -3   82.69    4.70
  -1  -1   3   73.39    4.50
  -1  -1   3   76.29    3.40
  -1  -1   3   81.99    4.70
  -1   1  -3   72.59    4.50
  -1   1  -3   72.29    3.50
   1   0  -3    1.60    1.00
   1   0   3   -0.20    1.10
   1   0  -3   -0.30    0.50
   1   0   3   -0.40    0.80
   1   0  -3   -3.60    1.60
   1   0   3    1.70    1.60
  -1   0  -3    0.30    1.20
  -1   0   3    2.00    0.70
  -1   0   3    2.10    1.80
  -1   0  -3   -1.30    1.30
  -1   0  -3    0.30    0.60
  -1   0   3   -1.00    1.10
   1   1   3   79.69    4.70
   1  -1  -3   60.49    4.60
   1   1   3   61.39    4.90
   1  -1  -3   73.99    3.90
   1  -1  -3   70.59    4.20
  -1  -1  -3   77.69    4.40
  -1   1   3   79.39    4.90
  -1   1   3   73.79    4.00
  -1  -1  -3   77.09    4.50
  -1  -1  -3   77.29    4.50
  -1   1   3   77.09    4.20
  -1  -1  -3   76.09    4.40
   1  -2  -3  390.16   13.80
   1  -2  -3  398.66   14.30
   1  -2  -3  396.26   14.40
   1   2   3  394.96   14.50
   1   2   3  407.56   15.40
   1   2   3  406.06   13.00
  -1  -2  -3  400.46   15.10
  -1  -2  -3  406.36   14.50
  -1  -2  -3  393.86   15.00
  -1   2   3  389.76   13.70
  -1   2   3  394.76   14.50
  -1   2   3  398.96   14.50
  -1  -2  -3  398.76   13.10
   1  -3  -3 1163.38   34.40
   1   3   3 1111.69   36.40
   1  -3  -3 1119.39   36.30
   1   3   3 1179.38   37.90
   1  -3  -3 1190.48   37.00
  -1   3   3 1183.18   34.40
  -1  -3  -3 1175.48   36.50
  -1  -3  -3 1137.09   37.60
  -1  -3  -3 1153.98   37.30
  -1  -3  -3 1144.19   33.40
  -1   3   3 1124.19   36.70
  -1   3   3 1162.08   36.90
   1   4   3   74.69    9.80
   1  -4  -3   51.39    5.80
   1  -4  -3   44.40    6.60
   1  -4  -3   50.69    6.70
   1   4   3   53.39    6.40
  -1  -4  -3   57.49    7.00
  -1   4   3   46.20    4.80
  -1   4   3   40.80    7.20
  -1  -4  -3   47.10    6.80
  -1   4   3   50.09    7.70
   1  -5  -3  740.13   22.70
   1   5   3  678.03   27.10
   1  -5  -3  693.33   27.30
  -1   5   3  695.43   27.40
  -1  -5  -3  676.53   28.30
  -1   5   3  741.73   21.90
   1   6   3  221.08   15.30
   1  -6  -3  197.38   14.20
  -1   6   3  194.28   14.50
  -1  -6  -3  199.38   15.60
   1  -7  -3   -1.30    7.40
   1   7   3   11.30    7.80
  -1  -7  -3   -3.60    8.60
  -1   7   3    2.60    7.30
   1   8   3   35.00   11.40
   1  -8  -3   47.90   11.80
  -1   8   3   48.10   10.90
  -1  -8  -3   78.69   13.10
   1   9   3   99.39   15.60
   1  -9  -3  106.59   16.10
  -1   9   3  113.49   16.40
  -1  -9  -3  123.79   17.40
   1 -10  -3   11.80   12.80
   1  10   3   -3.00   13.80
  -1  10   3    1.60   13.30
  -1 -10  -3   -2.30   15.00
   1 -11  -3   22.70   18.30
   1  11   3   18.90   17.00
  -1  11   3   17.10   18.80
  -1 -11  -3   56.39   19.30
   1 -12  -3   58.79   21.70
   1  12   3   86.19   23.90
  -1  12   3   44.00   20.10
  -1 -12  -3   22.10   22.90
   2 -12   3   -2.60   19.90
   2  12  -3    4.00   20.90
  -2 -12   3   44.10   25.70
  -2  12  -3   51.29   23.40
   2 -11   3    0.20   15.50
   2  11  -3    6.00   17.80
  -2  11  -3   31.60   17.40
  -2 -11   3   30.40   21.70
   2 -10   3  107.79   19.70
   2  10  -3   95.79   17.90
  -2  10  -3   70.29   16.00
  -2 -10   3  111.29   21.30
   2  -9   3   26.70   11.70
   2   9  -3   17.30   12.40
   2  -9   3   17.30    7.10
  -2  -9   3   41.30   16.10
  -2   9  -3    7.60    7.10
  -2   9  -3   30.90   13.40
   2  -8   3   32.90   10.90
   2   8  -3   49.40   10.70
   2  -8   3   43.30   13.60
  -2  -8   3   47.30    9.80
  -2   8  -3   59.19   12.50
  -2  -8   3   40.70   13.90
  -2  -8   3   51.09    8.00
  -2   8  -3   47.90    7.60
   2  -7   3  177.58   15.20
   2   7  -3  158.48   16.20
   2  -7   3  175.98   17.80
  -2   7  -3  217.58   18.00
  -2  -7   3  178.78   14.10
  -2  -7   3  201.28   11.80
  -2  -7   3  201.88   19.40
  -2   7  -3  198.98   12.80
   2  -6   3  117.29   12.30
   2   6  -3   82.09    8.50
   2   6  -3   87.09   10.50
   2  -6   3   98.39   10.90
  -2   6  -3   85.99   10.00
  -2  -6   3   78.79   10.20
  -2   6  -3  100.39   12.10
  -2  -6   3   91.19   12.00
  -2  -6   3  106.39    9.30
   2   5  -3    6.20    4.50
   2   5  -3   10.20    6.90
   2  -5   3    9.90    7.20
   2   5  -3    3.30    5.50
   2  -5   3    7.10    4.70
  -2   5  -3    0.80    8.10
  -2  -5   3    2.70    4.40
  -2  -5   3   -6.00    6.00
  -2   5  -3    6.70    4.80
  -2  -5   3    2.10    6.10
  -2   5  -3    7.00    5.40
  -2  -5   3    9.10    5.10
   2   4  -3   84.19    7.50
   2  -4   3   87.79    9.50
   2  -4   3   80.69    7.80
   2   4  -3   66.39    7.90
   2  -4   3   87.99   10.30
   2   4  -3   71.59    9.50
  -2   4  -3   86.99    8.00
  -2   4  -3   80.89    9.30
  -2  -4   3   97.49    8.50
  -2   4  -3   81.99    9.60
  -2  -4   3   84.49   10.60
  -2  -4   3   82.59    9.60
  -2  -4   3   94.59    9.20
   2  -3   3    0.50    2.70
   2   3  -3    2.30    4.10
   2  -3   3    1.70    3.30
   2   3  -3    7.60    3.10
   2  -3   3    0.90    3.60
   2  -3   3   -3.00    4.40
   2   3  -3    5.20    3.90
  -2  -3   3   -2.40    3.10
  -2  -3   3   -3.00    4.30
  -2  -3   3   -1.40    3.50
  -2   3  -3   -6.80    3.60
  -2   3  -3   -1.50    3.70
  -2  -3   3   -9.00    3.80
  -2   3  -3    7.00    3.90
   2  -2   3   38.80    3.70
   2   2  -3   39.60    5.00
   2  -2   3   47.10    5.20
   2   2  -3   39.70    4.20
   2  -2   3   40.00    5.90
   2   2  -3   48.20    5.70
   2  -2   3   43.80    5.20
  -2  -2   3   45.20    5.60
  -2  -2   3   45.70    4.20
  -2   2  -3   51.39    6.20
  -2   2  -3   32.40    4.40
  -2   2  -3   43.20    5.10
  -2   2  -3   41.70    5.10
  -2  -2   3   45.40    5.50
   2  -1   3  933.41   29.90
   2  -1   3  891.61   28.00
   2   1  -3  887.61   26.30
   2   1  -3  880.41   28.90
   2   1  -3  876.51   28.20
   2  -1   3  872.61   28.00
   2  -1   3  902.01   25.50
  -2  -1   3  914.91   28.00
  -2   1  -3  897.81   25.70
  -2   1  -3  892.11   29.40
  -2  -1   3  892.21   26.40
  -2   1  -3  925.31   28.40
  -2  -1   3  860.81   29.00
   2   0  -3   -1.30    1.40
   2   0   3   -4.00    3.00
   2   0   3   -0.60    1.80
   2   0  -3    1.40    3.40
   2   0   3   -2.30    1.40
   2   0  -3   -0.10    1.80
  -2   0  -3    0.60    2.00
  -2   0  -3    3.10    3.10
  -2   0   3   -3.70    1.60
  -2   0   3   -1.70    1.80
  -2   0  -3   -0.80    1.30
  -2   0   3   -2.40    2.80
   2   1   3  898.41   29.00
   2  -1  -3  872.31   27.10
   2  -1  -3  892.81   27.00
   2  -1  -3  886.51   28.90
   2  -1  -3  894.11   26.90
   2   1   3  860.81   27.20
   2   1   3  890.21   27.50
  -2  -1  -3  867.21   27.10
  -2   1   3  877.41   26.90
  -2  -1  -3  919.01   27.50
  -2  -1  -3  871.91   27.50
  -2   1   3  920.91   27.00
  -2  -1  -3  849.12   28.60
  -2   1   3  860.21   28.90
   2  -2  -3   37.00    4.20
   2   2   3   42.90    5.80
   2   2   3   45.00    5.20
   2   2   3   46.30    4.90
   2  -2  -3   48.50    5.50
   2   2   3   44.70    5.90
   2  -2  -3   43.40    5.70
  -2  -2  -3   44.20    5.20
  -2  -2  -3   39.60    5.20
  -2   2   3   43.50    4.80
  -2   2   3   39.10    5.10
  -2   2   3   33.50    5.20
  -2  -2  -3   37.30    5.20
  -2  -2  -3   40.30    5.30
   2  -3  -3   -1.40    3.50
   2   3   3    5.90    5.20
   2  -3  -3   -2.30    4.40
   2   3   3   -0.20    2.90
   2  -3  -3    1.50    3.40
   2   3   3   -0.10    3.50
  -2  -3  -3    6.00    4.40
  -2  -3  -3    2.80    3.50
  -2   3   3   -5.80    3.50
  -2   3   3    9.10    4.10
  -2   3   3   -6.70    3.00
  -2  -3  -3   -0.10    4.00
  -2  -3  -3   -0.10    3.10
   2  -4  -3   75.09    7.80
   2   4   3   79.29    6.80
   2   4   3   71.19    8.80
   2  -4  -3   95.29    9.50
   2   4   3   82.59   10.50
   2  -4  -3   87.69    9.00
  -2  -4  -3   75.79    9.50
  -2  -4  -3   68.29    8.90
  -2  -4  -3   71.19    7.10
  -2   4   3   79.79    7.70
  -2   4   3   82.59    9.70
  -2   4   3   72.29    8.50
  -2  -4  -3   75.29    9.60
   2  -5  -3    7.10    5.80
   2  -5  -3    1.60    5.70
   2   5   3    0.90    4.90
   2   5   3    6.10    3.50
  -2   5   3   -1.30    4.40
  -2   5   3   14.50    8.60
  -2  -5  -3   -5.10    4.00
  -2   5   3    2.50    5.30
  -2  -5  -3   -0.70    6.30
   2  -6  -3   94.59    9.70
   2  -6  -3   91.09   10.40
   2   6   3   90.99   11.80
  -2   6   3   85.69   11.30
  -2  -6  -3  100.69   13.30
  -2   6   3   95.39    8.60
   2   7   3  197.38   17.00
   2  -7  -3  188.08   15.50
   2  -7  -3  209.38   14.70
  -2  -7  -3  162.98   17.70
  -2   7   3  199.98   11.20
  -2   7   3  159.28   17.70
   2  -8  -3   61.89    9.50
   2   8   3   46.00   11.30
   2  -8  -3   45.70   11.50
  -2   8   3   37.00   12.20
  -2  -8  -3   25.50   12.70
   2   9   3    0.00   13.40
   2  -9  -3   29.80   11.40
  -2  -9  -3   33.50   13.70
  -2   9   3    8.40   12.30
   2 -10  -3  110.89   18.80
   2  10   3  102.29   17.50
  -2 -10  -3   90.29   19.80
  -2  10   3  110.59   18.70
   2 -11  -3    4.60   17.60
   2  11   3   20.50   18.50
  -2 -11  -3   -4.20   21.50
  -2  11   3   25.80   19.00
   2  12   3   18.70   21.60
   2 -12  -3   40.00   21.90
  -2 -12  -3    7.50   25.00
  -2  12   3    0.20   22.30
   3 -12   3   35.80   22.50
   3  12  -3   49.99   23.80
   3 -12   3   37.30   20.30
  -3  12  -3   25.10   21.70
  -3 -12   3   42.80   27.50
   3 -11   3  -43.80   16.80
   3  11  -3  -39.50   18.60
   3 -11   3   -2.80   17.30
  -3 -11   3    8.20   23.50
  -3  11  -3    6.10   19.00
   3 -10   3  -10.20   14.90
   3  10  -3   38.40   15.10
   3 -10   3    7.80   14.40
  -3  10  -3   20.20   14.80
  -3 -10   3   55.69   18.90
   3  -9   3   83.79   13.50
   3   9  -3   63.09   14.40
   3  -9   3   60.09   16.80
  -3  -9   3   66.99   12.80
  -3   9  -3   38.10   10.00
  -3  -9   3   54.09   17.90
  -3   9  -3   44.70   13.80
   3  -8   3   90.99   13.20
   3   8  -3   72.79   13.50
   3  -8   3   77.09   14.90
  -3  -8   3  118.89   13.20
  -3   8  -3   88.39   14.30
  -3  -8   3   97.59   13.10
  -3   8  -3   89.79   11.20
  -3  -8   3   89.69   16.50
   3   7  -3   99.19   12.10
   3   7  -3   94.39   11.80
   3  -7   3   86.89   11.60
   3  -7   3   85.79   15.80
   3  -7   3   76.79   12.20
  -3   7  -3   66.69   11.20
  -3  -7   3   92.19   11.10
  -3   7  -3   85.39   10.20
  -3  -7   3   61.49   13.10
  -3  -7   3   92.29   12.20
   3  -6   3   51.69    9.80
   3   6  -3   57.79   11.60
   3  -6   3   86.69   13.80
   3  -6   3   65.59    8.60
   3   6  -3   64.79    9.90
   3   6  -3   73.29    8.80
  -3  -6   3   82.09   10.60
  -3  -6   3   75.79    8.80
  -3   6  -3   76.29   10.60
  -3   6  -3   67.39    8.90
  -3  -6   3   89.99   13.90
   3   5  -3  223.48   13.90
   3   5  -3  251.07   13.40
   3  -5   3  235.28   18.30
   3   5  -3  212.18   16.60
   3  -5   3  217.68   15.80
   3  -5   3  204.18   12.60
  -3   5  -3  197.98   15.10
  -3  -5   3  225.88   14.50
  -3  -5   3  200.18   15.60
  -3   5  -3  207.68   14.60
  -3   5  -3  232.28   16.40
  -3  -5   3  237.48   14.80
   3   4  -3    8.60    4.90
   3   4  -3   15.90    6.10
   3  -4   3   20.30    8.80
   3   4  -3   12.10    6.30
   3  -4   3   17.60    4.30
   3  -4   3    5.30    5.80
  -3  -4   3   18.10    6.30
  -3   4  -3   17.00    6.90
  -3   4  -3   16.60    5.70
  -3  -4   3   12.20    6.90
  -3   4  -3   12.20    6.30
  -3  -4   3   18.90    5.60
   3   3  -3    0.40    5.20
   3  -3   3   12.50    3.30
   3  -3   3   -1.60    6.40
   3  -3   3    7.30    4.60
   3   3  -3   10.10    3.90
   3   3  -3    6.40    5.20
   3  -3   3    3.10    5.00
  -3   3  -3    8.00    4.40
  -3  -3   3    8.20    5.20
  -3   3  -3    5.70    3.80
  -3   3  -3    7.40    5.10
  -3  -3   3    6.60    3.90
  -3  -3   3    5.40    5.30
   3  -2   3  195.08   10.60
   3  -2   3  201.08    7.90
   3   2  -3  207.78   11.70
   3   2  -3  196.98   12.30
   3  -2   3  206.88   11.00
   3   2  -3  205.38    9.30
   3  -2   3  235.28   13.90
  -3   2  -3  205.48    8.70
  -3  -2   3  195.68   12.50
  -3  -2   3  204.48    9.00
  -3   2  -3  200.78   11.10
  -3  -2   3  204.78   10.80
  -3   2  -3  196.88   12.10
   3  -1   3   11.90    2.10
   3   1  -3   11.30    3.30
   3   1  -3    8.30    4.70
   3   1  -3   10.00    2.50
   3  -1   3    2.80    5.00
   3  -1   3    7.30    2.90
  -3   1  -3    7.60    2.00
  -3   1  -3    9.10    3.50
  -3   1  -3    7.80    4.30
  -3  -1   3   10.30    2.50
  -3  -1   3   12.10    3.40
  -3  -1   3    4.90    4.50
   3   0  -3    1.50    2.30
   3   0   3   -2.60    2.30
   3   0  -3   -1.40    4.70
   3   0  -3   -0.50    2.20
   3   0   3   -4.20    4.90
   3   0   3    1.50    2.20
  -3   0  -3   -0.60    1.90
  -3   0  -3    1.70    2.80
  -3   0   3   -2.60    2.40
  -3   0   3   -3.00    2.20
  -3   0  -3   -5.40    4.00
  -3   0   3   -2.20    4.00
   3   1   3   11.60    3.50
   3  -1  -3    8.10    2.60
   3   1   3   13.10    5.60
   3  -1  -3    3.00    3.20
   3   1   3   11.40    3.20
   3  -1  -3    1.30    5.50
   3  -1  -3   10.20    3.00
  -3   1   3    8.30    3.40
  -3  -1  -3    9.00    3.40
  -3  -1  -3    8.60    4.90
  -3  -1  -3    9.90    3.40
  -3   1   3   14.20    3.00
  -3   1   3    5.60    4.70
   3   2   3  197.78   10.60
   3  -2  -3  210.78    9.20
   3   2   3  226.68   12.70
   3   2   3  217.18   10.60
   3  -2  -3  196.78   13.30
   3  -2  -3  201.48   10.30
   3  -2  -3  187.88   10.40
  -3   2   3  201.58   10.30
  -3  -2  -3  201.48   11.30
  -3   2   3  201.08   12.30
  -3  -2  -3  195.98   11.80
  -3  -2  -3  194.98   10.80
  -3  -2  -3  201.68   10.20
  -3   2   3  208.78    9.90
   3  -3  -3   11.40    3.90
   3   3   3   12.90    4.90
   3  -3  -3    3.90    6.40
   3  -3  -3   10.50    3.80
   3   3   3    6.00    3.50
   3   3   3   16.80    5.80
   3  -3  -3   15.90    5.50
  -3   3   3    9.70    4.80
  -3   3   3   -0.50    5.30
  -3  -3  -3   11.70    5.40
  -3  -3  -3   10.30    4.50
  -3  -3  -3    9.00    5.40
  -3   3   3    8.00    3.90
   3  -4  -3    2.30    6.10
   3  -4  -3   16.40    7.50
   3   4   3   21.60    6.30
   3   4   3    9.70    5.00
   3  -4  -3   22.50    6.00
  -3   4   3   15.20    6.50
  -3  -4  -3    7.00    5.30
  -3  -4  -3   11.10    7.00
  -3   4   3    7.80    5.80
  -3  -4  -3   12.20    5.90
  -3   4   3   14.70    5.50
  -3  -4  -3   22.70    6.60
   3   5   3  209.68   14.00
   3  -5  -3  238.78   16.30
   3  -5  -3  215.68   13.20
   3   5   3  217.68   12.20
  -3  -5  -3  206.08   12.60
  -3   5   3  210.08   14.00
  -3   5   3  212.88   15.10
  -3  -5  -3  223.18   15.80
   3   6   3   66.69    9.70
   3  -6  -3   67.29   11.80
   3  -6  -3   76.69   10.00
   3   6   3   76.29    7.90
  -3   6   3   89.79    9.30
  -3  -6  -3   70.99   12.20
  -3  -6  -3   55.69    8.30
  -3   6   3   71.69   10.70
   3   7   3   86.89   12.10
   3  -7  -3  102.89   13.70
   3  -7  -3   88.49   11.40
   3   7   3   77.49    8.90
  -3   7   3   77.39   12.50
  -3  -7  -3   77.59   13.40
  -3  -7  -3   70.49    9.70
  -3  -7  -3   81.69    8.90
  -3   7   3   90.29   11.60
   3   8   3   76.79   13.60
   3  -8  -3   86.59   14.80
   3  -8  -3   88.39   13.80
  -3  -8  -3   73.49   16.80
  -3   8   3  103.49   15.20
  -3   8   3   98.99   11.70
   3   9   3   67.09   15.80
   3  -9  -3   49.90   13.10
  -3   9   3   84.79   11.40
  -3  -9  -3   80.89   20.90
  -3   9   3   58.29   17.80
   3  10   3   -1.90   14.80
   3 -10  -3   20.40   13.40
  -3 -10  -3   42.50   18.90
  -3  10   3    7.90   16.40
   3 -11  -3  -10.40   15.20
   3  11   3   22.80   18.30
  -3 -11  -3    3.10   20.30
  -3  11   3   18.50   18.00
   3 -12  -3    1.40   20.20
   3  12   3   12.30   22.50
  -3  12   3   11.90   23.00
  -3 -12  -3    8.20   28.20
   4 -12   3   71.79   21.70
   4 -12   3   21.10   25.00
   4  12  -3   16.10   24.10
  -4  12  -3   15.70   25.60
  -4 -12   3    2.90   30.60
   4  11  -3    9.10   19.90
   4 -11   3   20.80   16.30
   4 -11   3   33.10   19.20
  -4 -11   3   11.20   24.50
  -4  11  -3  -33.40   19.70
   4  10  -3    7.50   16.40
   4 -10   3    9.50   14.90
   4 -10   3   -1.80   15.60
  -4  10  -3    0.90   15.60
  -4 -10   3  -12.20   20.30
   4   9  -3   -5.10   13.50
   4  -9   3   29.50   13.00
   4  -9   3   13.50   13.50
  -4  -9   3    6.80   13.30
  -4   9  -3   15.90   14.00
  -4   9  -3   19.20   11.50
  -4  -9   3   30.40   18.00
   4  -8   3   15.40   11.40
   4  -8   3   16.10    9.70
   4   8  -3   21.20   10.70
  -4   8  -3  -10.90    9.90
  -4  -8   3   11.80   11.40
  -4   8  -3   13.90   10.60
  -4  -8   3   -0.10   13.00
   4  -7   3    3.70    7.30
   4   7  -3    7.10    8.90
   4   7  -3   -6.90    8.70
   4  -7   3   10.50    9.60
  -4  -7   3   -3.60    9.40
  -4   7  -3   -1.70    9.50
  -4  -7   3   -2.50   11.00
  -4   7  -3    2.40    9.00
   4   6  -3   24.90    8.80
   4  -6   3    7.70    6.30
   4   6  -3   15.40    8.00
   4   6  -3   11.00   10.80
   4  -6   3   17.30    8.20
  -4  -6   3   -2.90    9.50
  -4   6  -3   12.00    8.60
  -4  -6   3    6.70    8.60
  -4   6  -3   -1.90    7.10
   4   5  -3    0.50    8.60
   4  -5   3   -7.30    4.30
   4   5  -3   -8.20    5.40
   4  -5   3    6.30    6.90
   4   5  -3   -2.50    7.90
  -4   5  -3    6.20    6.30
  -4  -5   3    5.10    8.20
  -4  -5   3    2.90    7.50
  -4   5  -3    4.40    8.00
  -4   5  -3    1.10    9.80
   4  -4   3   72.39    9.40
   4   4  -3   77.79   10.20
   4   4  -3   83.29   11.00
   4   4  -3   65.99    9.50
   4  -4   3   69.29    7.00
  -4  -4   3   68.69    9.90
  -4   4  -3   84.69   11.30
  -4  -4   3   86.89    9.90
  -4   4  -3   69.19    9.20
  -4   4  -3   96.99   12.80
  -4  -4   3   84.89   11.60
   4   3  -3    1.20    4.50
   4  -3   3    4.60    4.90
   4  -3   3   -9.80    9.30
   4  -3   3    4.90    3.00
   4   3  -3   17.10    6.50
   4   3  -3   -2.20    7.50
  -4  -3   3   -0.10    7.90
  -4   3  -3    3.50    4.70
  -4  -3   3    8.60    6.50
  -4   3  -3    9.80    6.60
  -4  -3   3    3.80    4.00
   4   2  -3  594.24   28.10
   4  -2   3  708.33   21.60
   4   2  -3  678.73   27.70
   4   2  -3  699.33   23.30
   4  -2   3  681.83   25.50
   4  -2   3  702.33   30.00
   4  -2   3  655.43   25.40
  -4  -2   3  620.54   27.20
  -4   2  -3  703.43   21.90
  -4  -2   3  709.83   25.10
  -4   2  -3  686.63   26.00
  -4   2  -3  635.24   27.70
  -4  -2   3  706.23   23.10
   4  -1   3  571.14   18.60
   4   1  -3  574.64   24.60
   4   1  -3  602.44   19.90
   4  -1   3  580.64   25.90
   4  -1   3  557.44   21.20
   4   1  -3  580.74   21.70
  -4  -1   3  560.84   20.70
  -4   1  -3  597.94   18.40
  -4  -1   3  562.44   19.60
  -4   1  -3  580.14   22.00
  -4  -1   3  507.85   24.30
  -4   1  -3  531.25   24.30
   4   0   3    2.60    7.20
   4   0   3   -5.70    3.10
   4   0  -3   -0.70    2.90
   4   0   3    4.80    3.10
   4   0  -3   -5.00    3.10
   4   0  -3    4.80    7.20
  -4   0   3    0.40    6.00
  -4   0  -3    2.80    2.90
  -4   0  -3    5.10    4.20
  -4   0  -3    3.80    6.00
  -4   0   3    2.80    3.70
  -4   0   3   -8.00    3.10
   4   1   3  556.14   20.50
   4  -1  -3  574.44   20.40
   4  -1  -3  581.54   26.00
   4  -1  -3  598.54   20.20
   4  -1  -3  571.04   20.90
   4   1   3  591.44   25.40
   4   1   3  601.14   21.50
  -4  -1  -3  570.14   19.90
  -4  -1  -3  598.14   21.30
  -4   1   3  508.55   24.00
  -4   1   3  569.94   20.80
  -4   1   3  581.14   19.90
  -4  -1  -3  474.05   26.30
   4   2   3  734.13   29.00
   4   2   3  682.63   25.40
   4  -2  -3  707.53   29.30
   4  -2  -3  696.93   23.60
   4  -2  -3  703.53   24.90
   4   2   3  705.43   25.60
   4  -2  -3  692.63   25.40
  -4   2   3  619.74   27.50
  -4  -2  -3  690.93   25.00
  -4  -2  -3  707.73   25.00
  -4  -2  -3  697.23   26.10
  -4   2   3  710.03   24.10
   4   3   3    0.30    8.10
   4   3   3   -5.10    4.60
   4  -3  -3    1.60    4.70
   4  -3  -3    3.50    3.40
   4  -3  -3   -7.00    9.20
   4  -3  -3   11.50    7.00
   4   3   3    3.50    5.60
  -4  -3  -3    8.80    5.40
  -4  -3  -3   15.90    7.00
  -4   3   3    8.80    6.40
  -4   3   3   -2.50    4.10
  -4  -3  -3    3.00    6.20
  -4   3   3    8.10    5.20
   4   4   3   84.59   11.10
   4  -4  -3   85.69   12.60
   4   4   3   82.69   10.70
   4  -4  -3   90.39   10.40
   4  -4  -3   87.09    7.90
   4   4   3   70.29    8.70
  -4   4   3   91.59   10.50
  -4  -4  -3   70.09   11.30
  -4  -4  -3   66.79   10.10
  -4   4   3   73.19    9.80
  -4   4   3   74.49   10.40
   4   5   3    0.50    8.20
   4  -5  -3   12.20    6.90
   4   5   3    2.80    6.00
   4  -5  -3    9.20    5.20
   4  -5  -3   20.20   11.60
  -4  -5  -3   -9.20    7.00
  -4  -5  -3   18.40    9.40
  -4   5   3   -4.00    7.10
  -4   5   3   -0.90    6.30
   4   6   3   14.80    7.50
   4  -6  -3   12.70    6.60
   4   6   3   -2.90    7.60
   4  -6  -3   -3.80    7.10
  -4   6   3   -4.70    7.30
  -4   6   3   19.00    8.20
  -4  -6  -3   -0.40    7.70
  -4  -6  -3   10.40   10.10
   4  -7  -3    7.10   11.00
   4   7   3   16.70    9.20
   4   7   3    1.50    8.20
   4  -7  -3    0.80    7.50
  -4   7   3   -5.80    9.80
  -4   7   3   -8.50    9.50
  -4  -7  -3  -18.40   12.40
  -4  -7  -3    1.20    8.80
   4   8   3   22.30   11.40
   4  -8  -3   14.50   10.30
  -4   8   3    4.50   11.70
  -4  -8  -3    9.50    9.60
  -4  -8  -3   12.80   12.90
  -4   8   3  -13.10    9.50
   4  -9  -3   21.20   12.60
   4   9   3   29.80   16.10
  -4   9   3   10.80   10.40
  -4   9   3   -8.40   13.90
  -4  -9  -3   29.70   16.90
   4 -10  -3   -6.90   13.50
   4  10   3    5.70   15.60
   4 -10  -3  -20.10   16.60
  -4 -10  -3  -20.70   18.40
  -4  10   3  -12.90   16.30
   4 -11  -3    5.50   17.80
   4  11   3   -7.50   20.10
  -4  11   3  -18.70   20.10
  -4 -11  -3   -1.20   23.60
   4  12   3   71.69   23.90
   4 -12  -3   26.80   22.50
   4 -12  -3  -12.60   22.60
  -4 -12  -3   20.40   33.10
  -4  12   3   57.29   23.60
   5  11  -3   48.80   24.60
   5 -11   3   43.90   20.80
   5 -11   3   96.19   23.50
  -5  11  -3   69.89   25.00
  -5 -11   3  142.39   30.20
   5 -10   3  -36.00   16.40
   5  10  -3  -16.80   20.20
   5 -10   3   -2.40   17.70
  -5  10  -3    0.30   16.40
  -5 -10   3   20.40   22.00
   5   9  -3   -4.20   14.70
   5  -9   3    6.90   12.10
   5  -9   3   27.90   14.80
  -5   9  -3  -11.90   12.50
  -5   9  -3   10.70   14.80
  -5  -9   3   14.80   18.40
   5  -8   3   98.89   13.60
   5  -8   3  106.89   15.50
   5   8  -3   68.09   14.80
  -5  -8   3   70.99   16.00
  -5   8  -3  103.49   16.40
  -5  -8   3   75.09   18.80
  -5   8  -3   81.29   15.50
   5  -7   3   34.40   12.30
   5  -7   3   29.10    8.10
   5   7  -3   35.60   10.80
   5   7  -3   12.70   14.10
  -5  -7   3    6.60   11.40
  -5   7  -3   18.60   11.80
  -5  -7   3   35.90   15.30
  -5   7  -3   32.00   11.00
   5   6  -3    2.40    7.80
   5   6  -3   14.90   13.20
   5  -6   3   23.40    6.50
   5  -6   3   10.00    9.30
  -5  -6   3    7.90   11.20
  -5   6  -3   17.30   11.00
  -5  -6   3   15.90   11.40
  -5   6  -3    5.10    9.60
   5  -5   3    6.90    4.80
   5  -5   3    3.40    7.90
   5   5  -3   12.60    9.10
   5   5  -3   13.70    7.00
  -5  -5   3   -3.20    9.60
  -5   5  -3   14.00   10.10
  -5   5  -3   18.60   10.80
  -5  -5   3    1.60    9.80
  -5   5  -3   -7.20    7.30
   5  -4   3    8.60    4.30
   5  -4   3    5.00    6.70
   5   4  -3   16.00    6.60
   5   4  -3   18.10    8.80
  -5   4  -3    5.00    8.80
  -5  -4   3   13.30    8.30
  -5  -4   3    5.10    6.50
  -5   4  -3   11.30    7.50
  -5  -4   3    4.30    8.90
   5   3  -3  104.59   11.80
   5  -3   3   99.99    7.30
   5  -3   3   93.49   11.70
  -5  -3   3   87.99    9.80
  -5  -3   3   89.99   11.70
  -5   3  -3   91.29    9.40
  -5   3  -3   97.09   12.70
   5   2  -3   85.79   10.90
   5  -2   3   74.99    9.10
   5  -2   3   86.49    6.70
   5   2  -3   84.09    8.40
  -5  -2   3   53.19   10.80
  -5  -2   3   84.89    8.50
  -5   2  -3   83.69    7.50
  -5   2  -3   83.49   11.90
   5   1  -3   -2.60    5.00
   5  -1   3   -1.30    4.80
   5   1  -3    2.50    4.20
   5  -1   3    4.00    3.90
  -5  -1   3    2.10    4.70
  -5  -1   3    7.00    5.20
  -5   1  -3   -4.90    3.40
  -5   1  -3   12.60    7.10
  -5   1  -3    0.20    7.30
  -5  -1   3  -10.30    7.40
   5   0   3   -5.20    4.70
   5   0   3    4.30    4.40
   5   0  -3   -2.90    3.70
   5   0  -3   -1.30    4.90
  -5   0   3   -1.40    4.90
  -5   0   3   -3.90    6.50
  -5   0   3   -2.60    5.10
  -5   0  -3   -4.50    5.20
  -5   0  -3    1.30    4.00
  -5   0  -3    0.00    7.70
   5   1   3    0.60    4.90
   5  -1  -3    0.60    3.70
   5  -1  -3   -0.30    4.40
   5  -1  -3   10.20    6.10
   5   1   3    3.90    4.60
  -5   1   3   -1.30    4.40
  -5   1   3    1.80    7.00
  -5  -1  -3   -5.50    5.20
  -5  -1  -3   -6.90    4.40
  -5  -1  -3   -1.10    6.60
  -5   1   3   -3.40    5.60
   5  -2  -3   81.09    8.50
   5   2   3   73.29    9.00
   5  -2  -3   92.79    9.70
   5  -2  -3   78.59    9.60
  -5   2   3   84.49   11.40
  -5  -2  -3   84.29   10.20
  -5   2   3   72.19    8.70
  -5  -2  -3   62.59   10.30
  -5  -2  -3   82.99   10.10
   5  -3  -3   96.09    8.30
   5   3   3  108.89   11.60
   5   3   3  113.79   10.70
   5  -3  -3  113.19   11.20
  -5   3   3   94.39   12.70
  -5  -3  -3   97.69   11.70
  -5  -3  -3   96.49   12.60
  -5   3   3  100.49    9.80
   5   4   3   14.70    6.90
   5  -4  -3   12.00    5.10
   5  -4  -3   11.70    7.10
   5   4   3    0.00    7.90
  -5  -4  -3   -3.80    8.40
  -5   4   3    5.30    9.50
  -5   4   3    7.10    6.00
  -5  -4  -3    8.50    8.10
   5  -5  -3    6.10    7.80
   5  -5  -3   -3.80    5.40
   5   5   3   10.40    9.40
   5   5   3   -0.50    6.80
  -5   5   3   -8.40    8.90
  -5  -5  -3    1.30    8.20
  -5   5   3    4.40    7.40
  -5  -5  -3    0.90    8.60
   5   6   3   18.80    9.30
   5  -6  -3    8.40    6.50
   5  -6  -3   24.30    9.90
  -5   6   3   18.40    9.20
  -5  -6  -3   28.80   11.10
  -5  -6  -3   33.50   10.20
  -5   6   3   21.20   11.40
   5  -7  -3   33.90   11.40
   5  -7  -3   28.80    8.90
   5   7   3   13.10   10.50
  -5  -7  -3   40.80   11.20
  -5   7   3   11.20   11.50
  -5  -7  -3   21.20   14.50
  -5   7   3   33.40   12.20
   5  -8  -3   84.39   13.30
   5   8   3   78.29   14.90
  -5   8   3   76.29   14.60
  -5  -8  -3   94.49   14.00
   5   9   3   -7.00   13.70
   5  -9  -3   -3.10   14.70
   5  -9  -3    9.40   11.90
  -5   9   3   33.90   14.80
  -5   9   3  -20.00   12.80
  -5  -9  -3   33.10   18.50
   5  10   3   25.20   18.60
   5 -10  -3   41.30   14.90
   5 -10  -3    4.70   16.40
  -5  10   3   11.00   17.70
  -5 -10  -3  -40.00   20.60
   5 -11  -3  119.29   20.60
   5 -11  -3   64.79   22.00
   5  11   3   11.30   22.50
  -5  11   3   10.50   21.90
  -5 -11  -3   64.99   32.10
   6 -11   3   23.80   24.60
   6 -10   3   76.79   21.40
   6  10  -3   42.40   21.90
  -6  10  -3   63.09   19.30
  -6 -10   3  105.79   30.90
   6  -9   3   24.10   16.20
   6  -9   3   12.60   12.40
  -6   9  -3   -6.90   14.30
  -6  -9   3    2.50   19.60
  -6   9  -3  -38.40   23.70
   6  -8   3   65.79   12.20
   6  -8   3   32.00   15.10
   6   8  -3   51.59   14.60
  -6  -8   3   22.40   17.60
  -6   8  -3   69.39   16.90
  -6  -8   3   47.50   18.80
  -6   8  -3   49.90   15.90
   6  -7   3   13.90    7.60
   6  -7   3  -24.50   19.90
   6   7  -3    0.40   15.70
   6   7  -3    6.80   12.50
  -6   7  -3    7.70   13.50
  -6  -7   3   -3.80   15.60
  -6  -7   3    2.90   14.60
   6   6  -3   74.49   15.80
   6  -6   3   63.69    8.50
   6  -6   3   68.79   12.20
   6   6  -3   73.79   12.80
  -6  -6   3   37.30   14.20
  -6  -6   3   49.40   16.20
  -6   6  -3   41.40   14.50
   6  -5   3   47.20   10.60
   6   5  -3   32.30    9.30
   6   5  -3   36.40   12.90
   6  -5   3   30.80    6.30
  -6   5  -3   48.90   13.00
  -6  -5   3   51.69   14.50
  -6   5  -3   47.70   11.50
  -6  -5   3   48.50   13.70
   6   4  -3    8.80    7.60
   6  -4   3    8.20    5.20
   6   4  -3   14.10    9.80
   6  -4   3    9.00    7.60
  -6   4  -3   19.60    9.00
  -6   4  -3   28.50   11.50
  -6  -4   3    0.20    9.90
  -6  -4   3   10.50    9.30
   6   3  -3  157.78   16.00
   6   3  -3  116.19   11.70
   6  -3   3  147.29    9.60
   6  -3   3  103.19   12.30
  -6   3  -3  124.29   15.80
  -6   3  -3  103.79   11.20
  -6  -3   3  118.99   13.70
  -6  -3   3  107.79   15.30
   6  -2   3   14.40    5.10
   6   2  -3   22.40    8.80
   6   2  -3   21.40    6.00
   6  -2   3   18.30    7.50
  -6  -2   3   24.00    6.80
  -6  -2   3    2.50    9.90
  -6   2  -3    7.30   10.20
  -6   2  -3   23.50    6.10
   6   1  -3   18.10    6.00
   6  -1   3   17.40    5.90
   6   1  -3    4.10    6.80
   6  -1   3   10.00    6.00
  -6  -1   3   11.40    6.40
  -6  -1   3   -0.50    9.20
  -6   1  -3    6.70    5.20
  -6   1  -3   -1.20    9.10
   6   0  -3   14.30    7.80
   6   0   3    1.50    5.80
   6   0   3   -6.10    5.50
   6   0  -3   -0.40    5.20
   6   0  -3    2.30    6.20
  -6   0  -3   -6.90    5.30
  -6   0   3    2.30    8.90
  -6   0  -3   -2.50    9.10
  -6   0   3    8.50    7.30
  -6   0   3   18.00    6.80
   6  -1  -3   11.20    5.40
   6   1   3   13.80   11.80
   6  -1  -3   10.40    5.60
   6   1   3    6.10    6.50
  -6  -1  -3    3.90    9.70
  -6   1   3    7.30    7.90
  -6   1   3   11.60    6.10
  -6   1   3   18.10    9.10
  -6  -1  -3    8.70    6.20
   6  -2  -3   10.40    6.60
   6   2   3   19.60    7.40
   6  -2  -3   16.00    5.80
   6   2   3    3.40    6.30
  -6  -2  -3   18.60    7.60
  -6   2   3    6.30   10.00
  -6  -2  -3   22.10    9.10
  -6   2   3   13.50    6.50
  -6  -2  -3   15.10    7.00
   6   3   3  119.79   13.10
   6  -3  -3  105.99    9.60
   6   3   3  106.29   12.80
   6  -3  -3  126.99   12.80
  -6  -3  -3  108.99   13.90
  -6   3   3  127.69   16.10
  -6  -3  -3  103.69   12.90
   6   4   3   -2.10    7.50
   6   4   3   15.40   10.10
   6  -4  -3   -3.10    5.20
   6  -4  -3    8.40    7.80
  -6  -4  -3   -8.40    9.50
  -6   4   3   -0.30   10.90
  -6  -4  -3   28.90   11.00
   6  -5  -3   25.90    7.00
   6  -5  -3   36.30   10.70
   6   5   3   32.40    9.50
   6   5   3   29.00   12.30
  -6  -5  -3   23.80   11.50
  -6   5   3   34.70   12.40
  -6  -5  -3   20.30   11.30
   6  -6  -3   67.99   12.60
   6   6   3   64.29   13.00
   6  -6  -3   62.19    9.60
  -6   6   3   87.89   15.70
  -6  -6  -3   73.19   13.60
  -6  -6  -3   78.69   15.10
  -6   6   3   67.09   11.80
   6  -7  -3   -5.10   11.30
   6   7   3   -1.00   11.70
   6  -7  -3    7.60    8.90
  -6   7   3   13.30   12.90
  -6  -7  -3    1.90   12.50
  -6   7   3  -12.60    9.70
  -6  -7  -3  -13.10   13.70
   6  -8  -3   62.99   14.70
   6   8   3   64.49   14.60
   6  -8  -3   56.09   11.70
  -6  -8  -3   56.79   19.80
  -6   8   3   59.39   15.00
  -6   8   3   53.59   16.40
  -6  -8  -3   64.39   16.30
   6  -9  -3   30.70   16.30
   6  -9  -3  -10.80   13.00
   6   9   3   32.10   18.00
  -6   9   3    6.00   16.20
  -6   9   3   -8.60   16.30
  -6  -9  -3    9.60   22.80
   6  10   3   81.39   24.20
   6 -10  -3   98.09   19.10
   6 -10  -3   72.69   21.60
  -6 -10  -3   54.99   25.20
  -6  10   3   98.69   23.40
   6 -11  -3   86.69   25.50
   7 -10   3    5.20   21.30
   7  10  -3   -1.90   23.70
  -7 -10   3   31.10   31.60
   7  -9   3   26.40   18.50
   7   9  -3  -12.60   20.70
  -7   9  -3  -21.40   29.00
  -7  -9   3    8.00   23.00
   7  -8   3   13.90   15.40
   7   8  -3   11.00   16.00
   7  -8   3   -6.70   10.20
  -7  -8   3  -23.50   20.30
  -7   8  -3  -32.50   17.50
  -7  -8   3   18.30   19.20
   7  -7   3   79.39   17.40
   7  -7   3   77.79   10.80
   7   7  -3   71.19   15.50
   7   7  -3   74.79   21.80
  -7  -7   3   95.49   20.30
  -7   7  -3   77.79   19.60
  -7  -7   3   63.49   19.50
   7   6  -3   76.69   18.80
   7  -6   3   47.30   14.80
   7   6  -3   32.00   12.00
   7  -6   3   38.50    8.30
  -7   6  -3   60.79   16.30
  -7  -6   3   63.19   18.00
  -7  -6   3   35.50   17.80
   7   5  -3   64.09   11.00
   7   5  -3   64.39   15.90
   7  -5   3   75.69   14.00
   7  -5   3   77.09   10.10
  -7   5  -3   86.59   16.20
  -7  -5   3   55.59   16.60
  -7  -5   3   61.39   17.10
   7   4  -3   75.29   15.30
   7  -4   3   29.50   10.10
   7  -4   3   48.70    8.00
   7   4  -3   65.99   10.70
  -7  -4   3   54.49   16.80
  -7   4  -3   46.30   12.20
  -7   4  -3   70.09   16.10
  -7  -4   3   54.29   14.80
   7   3  -3  410.16   25.00
   7  -3   3  460.45   19.10
   7   3  -3  398.76   21.30
   7  -3   3  400.46   23.60
  -7   3  -3  404.46   29.00
  -7  -3   3  438.96   30.20
  -7   3  -3  407.76   20.10
   7  -2   3  246.38   17.40
   7   2  -3  264.97   20.40
   7   2  -3  247.68   16.60
   7  -2   3  271.07   15.30
  -7  -2   3  245.58   23.70
  -7   2  -3  272.57   14.90
  -7   2  -3  263.07   23.70
   7   1  -3  175.98   14.60
   7  -1   3  223.18   14.70
   7  -1   3  184.28   15.50
   7   1  -3  211.38   17.30
  -7   1  -3  192.08   22.20
  -7   1  -3  174.08   12.90
  -7  -1   3  209.68   21.20
   7   0   3    0.60    7.60
   7   0  -3    8.80    6.80
   7   0  -3   10.20    8.30
   7   0   3    6.90    6.90
  -7   0  -3    9.20   11.40
  -7   0  -3    4.50    7.90
  -7   0   3   -6.30   11.10
   7   1   3  192.28   15.80
   7   1   3  185.08   15.40
   7  -1  -3  188.38   14.90
   7  -1  -3  162.48   14.10
  -7  -1  -3  204.68   22.10
  -7   1   3  203.88   22.30
  -7  -1  -3  193.18   15.20
   7  -2  -3  259.77   16.90
   7   2   3  230.48   17.10
   7   2   3  245.38   17.50
   7  -2  -3  252.97   15.60
  -7  -2  -3  264.87   23.00
  -7   2   3  303.57   25.40
  -7  -2  -3  270.77   19.30
   7  -3  -3  395.36   22.40
   7   3   3  411.86   22.70
   7   3   3  415.66   23.00
   7  -3  -3  397.76   19.20
  -7  -3  -3  394.96   23.70
  -7   3   3  430.86   29.40
  -7  -3  -3  451.55   28.50
   7   4   3   56.19   13.60
   7  -4  -3   54.69    8.20
   7  -4  -3   57.19   11.60
   7   4   3   41.10   10.80
  -7   4   3   59.99   16.40
  -7  -4  -3   57.99   13.50
  -7  -4  -3   75.69   14.10
   7  -5  -3   84.59   11.20
   7  -5  -3   62.89   12.10
   7   5   3   80.99   14.40
   7   5   3   66.69   13.10
  -7   5   3   65.79   17.00
  -7  -5  -3   70.79   15.30
  -7  -5  -3   56.09   15.80
   7  -6  -3   44.60    9.10
   7  -6  -3   61.39   12.80
   7   6   3   49.30   13.40
  -7   6   3   81.49   18.30
  -7  -6  -3   77.59   17.20
  -7  -6  -3   40.10   15.50
   7   7   3   55.09   15.10
   7  -7  -3   57.29   16.20
   7  -7  -3   92.49   12.40
  -7  -7  -3   88.39   20.70
  -7  -7  -3   89.89   18.30
  -7   7   3   80.89   18.00
   7  -8  -3   -2.70   10.60
   7  -8  -3   -7.30   16.70
   7   8   3  -28.50   14.70
  -7   8   3  -15.70   15.00
  -7   8   3   37.60   18.70
  -7  -8  -3  -11.70   20.70
  -7  -8  -3    6.20   19.10
   7  -9  -3  -14.90   18.00
   7   9   3   14.10   18.90
   7  -9  -3    1.10   14.80
  -7   9   3  -15.70   18.60
  -7  -9  -3   -0.30   25.00
   7 -10  -3  -18.40   21.50
   7  10   3  -25.40   22.80
   7 -10  -3    8.70   17.50
  -7 -10  -3  -10.10   32.50
  -7  10   3  -35.80   21.00
   8  -9   3   29.70   21.60
  -8   9  -3  -66.59   25.60
  -8  -9   3   16.00   28.00
   8   8  -3  -19.00   22.30
   8  -8   3    6.30   18.30
  -8   8  -3   -8.50   21.60
  -8  -8   3   18.50   27.10
   8   7  -3   29.40   22.30
   8   7  -3  -26.20   15.10
   8  -7   3   30.20   15.70
  -8  -7   3   -8.30   23.60
  -8  -7   3   -9.20   21.70
  -8   7  -3   -3.50   20.90
   8   6  -3  104.89   23.80
   8  -6   3   67.99   17.00
   8   6  -3   72.39   15.20
  -8  -6   3   52.39   21.00
  -8  -6   3   99.49   22.50
  -8   6  -3   63.79   20.50
   8   5  -3   74.89   13.20
   8  -5   3   90.99   10.70
   8   5  -3   75.29   19.10
  -8   5  -3   74.39   21.90
  -8  -5   3   39.40   18.10
  -8  -5   3  115.99   20.30
   8  -4   3   26.20   11.90
   8   4  -3   40.90   11.40
   8  -4   3   53.69    9.80
   8   4  -3   40.10   16.70
  -8  -4   3   55.89   18.10
  -8  -4   3   34.00   17.60
  -8   4  -3   66.09   19.00
   8  -3   3   10.30   10.40
   8  -3   3  -11.70    8.30
   8   3  -3   -4.60   13.60
   8   3  -3    3.90    9.80
  -8   3  -3   11.00   14.60
  -8  -3   3   13.60   15.40
   8  -2   3   29.10    9.60
   8   2  -3   20.70    9.90
   8   2  -3    9.90   12.00
   8  -2   3   18.70    9.40
  -8   2  -3   11.60   14.50
  -8  -2   3   17.10   15.70
   8   1  -3  222.18   18.00
   8  -1   3  249.97   20.10
   8  -1   3  208.98   17.30
   8   1  -3  240.98   21.00
  -8  -1   3  247.88   27.10
  -8   1  -3  224.08   26.90
   8   0   3   -0.30    9.50
   8   0   3   -0.20    9.60
   8   0  -3    8.30    9.50
   8   0  -3    9.30   11.00
  -8   0  -3   -3.80   14.50
  -8   0   3    8.30   13.30
   8   1   3  202.58   18.60
   8   1   3  233.18   19.60
   8  -1  -3  230.78   18.80
   8  -1  -3  229.08   18.60
  -8  -1  -3  250.27   26.30
  -8   1   3  219.38   25.30
   8   2   3   37.20   11.90
   8  -2  -3   17.40    9.40
   8  -2  -3    6.30    9.10
   8   2   3   34.30   11.00
  -8  -2  -3   17.60   13.10
  -8  -2  -3    9.40   15.60
  -8   2   3  -10.40   16.00
   8  -3  -3   26.60    8.90
   8   3   3    4.00   11.90
   8  -3  -3    6.60   10.00
   8   3   3   15.70   11.00
  -8   3   3   12.30   14.80
  -8  -3  -3    4.20   14.60
  -8  -3  -3   26.30   13.60
   8   4   3   49.00   12.80
   8   4   3   18.70   15.20
   8  -4  -3   31.60    9.60
   8  -4  -3   32.60   11.70
  -8   4   3   27.60   17.70
  -8  -4  -3   32.40   15.90
  -8  -4  -3   22.60   16.90
   8  -5  -3   87.49   12.50
   8   5   3   63.59   15.30
   8  -5  -3   83.49   14.60
   8   5   3   84.59   18.80
  -8   5   3   77.79   21.10
  -8  -5  -3   75.59   17.50
  -8  -5  -3   82.19   20.00
   8  -6  -3   84.79   15.50
   8  -6  -3   78.09   12.00
   8   6   3   79.09   16.20
  -8  -6  -3   69.09   20.50
  -8   6   3  106.99   26.20
  -8  -6  -3   73.89   21.80
   8   7   3    3.10   16.30
   8  -7  -3    8.20   14.70
   8  -7  -3    0.80   11.00
  -8  -7  -3    9.50   21.50
  -8   7   3   23.60   20.00
  -8  -7  -3   -7.00   20.20
   8  -8  -3   -2.80   14.40
   8   8   3  -20.00   17.70
   8  -8  -3   21.70   18.90
  -8   8   3   13.10   22.50
  -8  -8  -3    9.20   24.90
   8  -9  -3   65.39   22.30
   8   9   3   12.20   23.70
  -8  -9  -3  -32.50   27.90
   9  -8   3   17.80   22.10
  -9  -8   3   68.89   34.00
  -9   8  -3   28.60   27.40
   9   7  -3   17.70   28.10
   9  -7   3   -5.00   19.10
  -9   7  -3    5.80   24.00
  -9  -7   3   37.70   28.10
  -9  -7   3   22.10   28.90
   9  -6   3  -18.10   15.70
   9   6  -3  -15.70   25.90
   9   6  -3    4.90   17.50
  -9  -6   3   -9.90   24.30
  -9   6  -3    7.90   22.20
  -9  -6   3  -40.50   25.10
   9   5  -3    2.20   14.70
   9   5  -3   34.30   21.80
   9  -5   3   11.70   14.60
  -9  -5   3    7.30   23.10
  -9   5  -3   40.70   21.20
  -9  -5   3   -9.40   20.90
   9   4  -3   -9.80   19.70
   9  -4   3    1.90   12.60
   9   4  -3    4.30   13.50
  -9  -4   3   -9.80   20.50
  -9   4  -3    8.30   20.00
  -9  -4   3   -3.60   20.20
   9   3  -3   18.50   18.30
   9   3  -3   19.60   12.50
   9  -3   3   24.90   11.80
  -9  -3   3    1.00   19.80
  -9   3  -3   53.89   21.10
   9  -2   3   57.79   13.60
   9   2  -3   45.80   16.70
   9   2  -3   24.10   11.90
   9  -2   3   53.49   13.80
  -9  -2   3   31.50   20.10
  -9   2  -3   37.90   20.40
   9   1  -3   67.59   15.50
   9  -1   3   69.69   14.90
   9   1  -3   40.40   11.90
   9  -1   3   70.89   13.80
  -9   1  -3   63.09   21.30
  -9  -1   3    1.20   21.00
   9   0  -3   -8.80   11.60
   9   0   3   18.40   12.50
   9   0  -3   17.80   14.70
   9   0   3    0.50   12.00
  -9   0   3   10.80   18.90
  -9   0  -3   -5.70   19.90
   9   1   3   54.79   13.70
   9  -1  -3   66.09   15.00
   9  -1  -3   49.99   13.60
   9   1   3   69.09   14.40
  -9   1   3   48.90   21.80
  -9  -1  -3   23.10   19.20
   9  -2  -3   35.40   11.90
   9   2   3   32.30   13.00
   9  -2  -3   36.10   13.20
   9   2   3   25.00   14.40
  -9  -2  -3   35.00   20.30
  -9   2   3   24.90   22.20
  -9  -2  -3   23.00   16.20
   9  -3  -3   20.60   11.90
   9   3   3   29.00   13.80
   9   3   3   12.90   16.10
   9  -3  -3   17.30   12.40
  -9  -3  -3   32.80   21.20
  -9  -3  -3   21.30   16.70
  -9   3   3   34.80   21.80
   9  -4  -3   -0.30   11.20
   9   4   3    3.30   17.60
   9  -4  -3  -22.10   12.10
   9   4   3   -5.70   14.10
  -9  -4  -3   -0.20   18.60
  -9  -4  -3   18.60   21.30
  -9   4   3   34.00   24.40
   9  -5  -3   -0.30   14.30
   9  -5  -3   23.00   12.30
   9   5   3   21.00   17.50
   9   5   3   26.20   22.40
  -9  -5  -3   12.30   22.10
  -9  -5  -3  -33.60   22.00
  -9   5   3   16.40   21.20
   9   6   3   11.50   16.10
   9  -6  -3   -9.60   15.30
  -9   6   3   17.70   24.10
  -9  -6  -3   -3.80   22.00
  -9  -6  -3  -33.50   21.70
   9   7   3   49.99   19.50
   9  -7  -3   16.70   19.20
  -9  -7  -3   45.90   27.50
  -9  -7  -3   37.00   24.30
  -9   7   3   85.49   26.70
   9  -8  -3    5.10   19.80
   9   8   3   42.50   23.30
  -9   8   3   32.00   28.30
  -9  -8  -3   -3.90   33.50
  10   6  -3    1.30   33.60
  10  -6   3   32.90   20.50
 -10  -6   3   -7.20   32.90
 -10   6  -3   11.70   28.00
 -10  -6   3   79.39   33.00
  10  -5   3   61.09   18.90
  10   5  -3  147.39   33.00
 -10   5  -3  129.09   32.50
 -10  -5   3   81.99   30.60
 -10  -5   3  103.29   31.50
  10   4  -3  -26.40   23.40
  10  -4   3   20.60   15.50
 -10  -4   3   77.99   28.20
 -10   4  -3   38.00   27.30
 -10  -4   3   24.30   26.10
  10  -3   3   12.30   15.20
  10   3  -3    5.10   16.30
  10   3  -3   24.20   24.30
 -10  -3   3   65.09   28.50
 -10  -3   3   11.50   25.80
 -10   3  -3    8.20   26.20
  10   2  -3   18.30   15.80
  10  -2   3   25.70   17.50
  10   2  -3  -19.00   18.50
 -10   2  -3    7.70   24.80
 -10  -2   3  -12.00   24.90
  10   1  -3   36.30   20.40
  10   1  -3   41.50   14.80
 -10   1  -3   35.50   25.40
 -10  -1   3   36.60   25.70
  10   0   3    1.40   14.40
  10   0  -3   23.60   19.10
  10   0  -3   -1.10   14.50
 -10   0   3    7.30   25.20
 -10   0  -3   17.10   24.30
  10   1   3   36.40   16.80
  10  -1  -3   73.19   17.40
  10  -1  -3   80.59   20.60
 -10  -1  -3  113.99   27.10
 -10   1   3   93.19   26.00
  10   2   3   -1.00   15.90
  10  -2  -3   -4.50   16.90
  10  -2  -3    6.00   15.50
  10   2   3    3.70   18.20
 -10  -2  -3   -0.30   21.30
 -10   2   3   35.90   28.00
 -10  -2  -3   43.20   25.40
  10   3   3    0.20   21.60
 -10  -3  -3   17.20   26.50
 -10  -3  -3  -41.10   21.70
 -10   3   3   18.10   26.90
  10   4   3   -7.40   18.00
  10   4   3   27.10   22.30
  10  -4  -3   10.20   15.10
 -10   4   3   -8.60   28.20
 -10  -4  -3   14.40   24.30
 -10  -4  -3   22.80   26.30
  10  -5  -3   60.39   18.50
  10   5   3   33.90   21.00
 -10  -5  -3   48.50   27.00
 -10  -5  -3   81.39   29.90
 -10   5   3   64.79   33.30
  10   6   3   48.90   21.60
  10  -6  -3    2.00   19.40
 -10   6   3   58.49   31.90
 -10  -6  -3   63.79   28.20
 -10  -6  -3   79.49   32.30
  11   4  -3    8.80   32.40
  11  -4   3   15.10   19.90
 -11  -4   3   17.40   34.00
 -11  -4   3   30.70   35.10
 -11   4  -3  -12.90   32.70
  11   3  -3   10.20   30.60
  11  -3   3    7.00   20.20
 -11  -3   3   40.70   36.60
 -11   3  -3   37.10   33.90
 -11  -3   3  -41.20   38.70
  11  -2   3    8.10   19.10
 -11   2  -3   49.60   35.00
 -11  -2   3   31.30   35.00
  11  -1   3    1.10   19.30
 -11  -1   3   36.10   33.00
 -11   1  -3  -35.40   33.70
  11   0   3   -1.90   18.50
 -11   0   3   37.90   37.00
 -11   0  -3   -5.10   32.20
  11   1   3  -12.90   19.60
 -11  -1  -3   -7.80   32.50
 -11   1   3  -35.10   31.20
  11  -2  -3   18.30   20.70
  11   2   3  -16.10   20.80
 -11   2   3   63.99   38.20
 -11  -2  -3  -43.90   31.90
  11   3   3  -19.70   21.30
  11  -3  -3   11.70   20.00
 -11   3   3   -7.50   37.50
 -11  -3  -3   -9.40   34.20
  11  -4  -3   18.80   19.20
 -11   4   3   20.00   35.50
 -11  -4  -3    6.00   43.70
   0  12  -4   26.50   21.00
   0 -12   4   12.00   21.50
   0  11  -4   14.20   17.10
   0 -11   4    0.50   18.90
   0 -10   4   16.90   15.00
   0  10  -4   30.90   15.20
   0   9  -4    7.50   11.90
   0  -9   4    1.80   11.30
   0  -9   4   -6.40    7.20
   0  -8   4    6.00    6.20
   0  -8   4    0.80    7.90
   0  -8   4    6.10   10.70
   0   8  -4    1.30    8.40
   0   7  -4    1.60    7.70
   0  -7   4    0.30    4.90
   0  -7   4   -1.20    6.20
   0  -7   4   -3.40    8.00
   0   6  -4   54.79    6.60
   0  -6   4   53.49    6.80
   0   6  -4   50.09    8.90
   0  -6   4   53.59   10.10
   0  -6   4   65.59    8.20
   0  -5   4   10.00    5.80
   0  -5   4    3.40    4.00
   0   5  -4   -2.90    3.40
   0  -5   4    1.00    3.40
   0  -5   4   -2.00    5.30
   0  -5   4   -0.20    6.60
   0   5  -4   11.70    8.30
   0   5  -4   -1.90    4.90
   0  -4   4    6.60    4.40
   0  -4   4   -0.10    4.40
   0  -4   4    4.70    3.00
   0   4  -4    0.90    3.80
   0   4  -4   -0.40    6.00
   0   4  -4    3.00    3.00
   0  -4   4    3.20    5.00
   0  -4   4    2.00    2.80
   0  -3   4    7.60    3.40
   0  -3   4    0.10    2.50
   0   3  -4    3.30    3.00
   0   3  -4   -4.60    3.70
   0  -3   4    4.60    2.90
   0  -3   4   -1.90    2.00
   0   3  -4    4.30    2.20
   0  -3   4   -2.40    3.20
   0   3  -4    1.60    3.30
   0  -2   4 1353.86   40.70
   0  -2   4 1368.16   39.40
   0   2  -4 1337.27   39.40
   0   2  -4 1324.47   39.90
   0   2  -4 1313.87   40.30
   0  -2   4 1365.06   40.00
   0  -2   4 1348.67   40.30
   0  -1   4   -7.30    1.00
   0   1  -4   -6.20    1.40
   0  -1   4   -7.20    1.30
   0  -1   4   -5.50    1.30
   0   1  -4   -6.90    1.10
   0   1  -4   -6.30    1.40
   0   1   4   -7.20    0.90
   0  -1  -4   -6.80    1.00
   0   1   4   -8.10    0.90
   0   1   4   -4.10    1.60
   0  -1  -4   -6.40    1.40
   0   1   4   -8.00    1.10
   0  -1  -4   -6.60    1.40
   0   2   4 1307.47   40.10
   0  -2  -4 1356.16   40.10
   0  -2  -4 1356.16   40.60
   0   2   4 1348.77   40.70
   0   3   4    2.90    2.90
   0  -3  -4   -3.30    3.20
   0  -3  -4    0.90    3.00
   0   3   4   -1.40    3.30
   0   4   4   -2.60    5.40
   0  -4  -4   -2.30    3.20
   0  -4  -4    8.80    4.60
   0   4   4    0.90    4.00
   0   5   4    4.00    4.50
   0  -5  -4   -7.40    4.50
   0  -6  -4   51.79    9.50
   0   6   4   30.20    8.00
   0   7   4    2.90    6.90
   0  -7  -4    3.60    7.10
   0  -8  -4   11.30   10.10
   0   8   4   16.10    9.20
   0   9   4    4.80   11.30
   0  -9  -4   -9.10   11.80
   0  10   4    0.50   13.90
   0 -10  -4  -18.50   13.60
   0 -11  -4    7.40   17.20
   0  11   4   10.50   17.00
   0  12   4   22.40   21.20
   0 -12  -4   15.10   20.50
   1  12  -4   -6.60   22.30
   1 -12   4   -4.50   19.70
  -1 -12   4   42.00   24.70
  -1  12  -4   13.70   22.70
   1  11  -4   31.00   20.40
   1 -11   4   30.90   17.40
  -1 -11   4   53.59   20.20
  -1  11  -4   39.50   18.60
   1  10  -4   -6.90   13.70
  -1  10  -4   -8.20   12.50
  -1 -10   4  -13.10   15.60
   1  -9   4   51.19    8.10
   1  -9   4   24.00   11.30
   1   9  -4   61.59   13.70
  -1   9  -4   31.90   12.10
  -1  -9   4   23.70   13.30
  -1  -9   4   59.89   10.10
   1  -8   4  197.08   18.00
   1  -8   4  204.18   12.00
   1  -8   4  207.38   18.20
   1   8  -4  188.18   18.80
  -1   8  -4  218.28   19.60
  -1   8  -4  187.18   12.50
  -1  -8   4  212.28   14.10
  -1  -8   4  217.98   13.60
  -1  -8   4  192.28   20.40
   1  -7   4   50.79    9.30
   1  -7   4   56.29    6.50
   1  -7   4   47.80    9.60
   1   7  -4   38.20    9.30
  -1  -7   4   55.89    7.30
  -1   7  -4   52.99    9.50
  -1  -7   4   41.00   11.10
  -1  -7   4   66.09    7.40
  -1   7  -4   56.89    7.00
   1   6  -4   14.60    6.40
   1  -6   4   -1.90    6.10
   1  -6   4   -6.80    6.30
  -1  -6   4    1.50    7.50
  -1  -6   4    2.80    5.10
  -1   6  -4    5.50    4.60
  -1   6  -4    2.00    5.80
  -1  -6   4   -4.00    4.50
   1   5  -4   26.40    6.10
   1  -5   4   23.30    6.20
   1  -5   4   20.60    7.50
   1  -5   4   33.50    6.60
  -1  -5   4   19.10    7.10
  -1   5  -4   23.30    8.50
  -1   5  -4   21.70    6.00
  -1  -5   4   20.80    4.50
  -1  -5   4   34.80    6.70
  -1  -5   4   28.40    5.30
  -1   5  -4   30.20    5.30
   1  -4   4  126.19    9.80
   1  -4   4  126.09    9.40
   1  -4   4  135.39   10.20
   1   4  -4  151.88   14.90
   1  -4   4  142.19    9.20
   1   4  -4  135.09    9.60
  -1  -4   4  143.69    9.70
  -1   4  -4  126.69   10.90
  -1  -4   4  131.49   11.00
  -1  -4   4  144.99    7.90
  -1   4  -4  144.29   11.00
  -1  -4   4  125.59    8.00
  -1   4  -4  135.99    8.20
   1  -3   4    1.70    3.30
   1   3  -4    7.20    3.10
   1  -3   4    3.70    3.10
   1  -3   4    1.00    3.10
   1  -3   4   -1.80    3.00
   1   3  -4   -0.30    2.70
   1   3  -4   -3.20    3.40
  -1  -3   4    0.20    2.60
  -1   3  -4    3.50    3.20
  -1  -3   4    4.30    3.10
  -1   3  -4    0.10    2.80
  -1  -3   4    1.70    3.70
  -1  -3   4    0.10    4.00
  -1  -3   4   -0.60    2.90
  -1   3  -4    3.10    4.00
   1  -2   4    9.30    3.00
   1  -2   4   11.00    2.80
   1  -2   4   10.60    2.60
   1  -2   4    8.40    2.60
   1   2  -4    9.10    3.10
   1   2  -4    7.40    2.30
   1  -2   4   17.70    3.30
   1   2  -4   13.80    2.90
  -1   2  -4    7.50    2.70
  -1  -2   4    8.00    2.70
  -1   2  -4   11.20    3.00
  -1  -2   4    9.30    2.30
  -1   2  -4   13.70    3.10
  -1  -2   4   18.10    3.70
   1  -1   4  301.67    9.60
   1  -1   4  302.87   11.10
   1  -1   4  310.57    9.60
   1   1  -4  290.57    9.50
   1   1  -4  301.57   11.10
   1  -1   4  314.87   11.00
   1   1  -4  307.47   11.10
   1  -1   4  322.77   11.70
  -1   1  -4  318.37   11.20
  -1   1  -4  302.87   11.30
  -1  -1   4  305.07    9.50
  -1  -1   4  294.07   11.20
  -1  -1   4  320.27   11.20
   1   0  -4 4090.89  118.39
   1   0   4 4128.99  118.59
   1   0   4 4340.37  117.29
   1   0   4 4378.46  119.39
   1   0  -4 4320.87  119.09
  -1   0   4 4229.78  116.99
  -1   0   4 4251.97  119.19
  -1   0  -4 4262.77  118.59
  -1   0   4 4295.87  118.39
  -1   0  -4 4274.17  119.19
   1  -1  -4  319.47   10.90
   1  -1  -4  316.07   11.20
   1  -1  -4  309.27   10.60
   1   1   4  311.77   11.10
   1   1   4  317.37   11.10
   1   1   4  302.07   11.90
  -1  -1  -4  307.87   11.00
  -1  -1  -4  303.57   10.80
  -1   1   4  322.17   11.00
  -1   1   4  313.27   11.20
  -1  -1  -4  304.97   10.90
  -1   1   4  308.07   10.60
   1  -2  -4    9.50    3.00
   1   2   4   11.10    3.60
   1  -2  -4   10.30    2.90
   1   2   4   10.20    2.90
   1   2   4   11.10    2.50
   1  -2  -4    8.20    2.70
  -1  -2  -4   13.80    3.60
  -1   2   4   12.90    2.80
  -1  -2  -4   14.10    3.20
  -1   2   4   11.50    3.10
  -1  -2  -4    9.90    2.20
  -1   2   4    6.70    2.70
   1  -3  -4   -1.10    3.20
   1   3   4   -1.10    3.80
   1   3   4    2.70    2.90
   1  -3  -4    2.30    2.70
   1  -3  -4   -1.90    3.20
  -1  -3  -4    5.40    3.90
  -1   3   4    5.40    3.50
  -1  -3  -4    2.30    3.50
  -1   3   4   -2.80    2.50
  -1   3   4    2.30    3.20
  -1  -3  -4    0.00    2.00
   1   4   4  139.69   11.60
   1  -4  -4  155.58   10.80
   1  -4  -4  130.09    9.50
   1  -4  -4  136.29    7.40
  -1  -4  -4  129.79   10.00
  -1   4   4  129.09    6.80
  -1   4   4  125.29   10.20
  -1  -4  -4  138.99   10.80
   1  -5  -4   19.80    5.70
   1   5   4   32.10    6.70
  -1   5   4   14.30    5.90
  -1  -5  -4   17.70    6.30
   1   6   4   -1.30    6.60
   1  -6  -4   -1.60    6.30
  -1  -6  -4    1.40    6.50
  -1   6   4   -5.50    5.40
   1   7   4   46.80    9.20
   1  -7  -4   57.39   10.20
  -1  -7  -4   55.89   11.20
  -1   7   4   47.40    9.00
   1  -8  -4  205.48   19.00
   1   8   4  164.18   19.00
  -1   8   4  178.78   18.60
  -1  -8  -4  222.48   20.10
   1   9   4   37.90   12.30
   1  -9  -4   43.30   12.50
  -1  -9  -4   20.00   12.30
  -1   9   4   60.49   14.00
   1  10   4   16.70   14.50
   1 -10  -4  -10.40   13.60
  -1  10   4    1.60   13.90
  -1 -10  -4  -23.10   14.60
   1  11   4   31.80   18.20
   1 -11  -4   23.50   19.90
  -1 -11  -4   20.80   18.90
  -1  11   4   21.00   19.60
   1  12   4   60.89   22.10
   1 -12  -4   -0.40   19.30
  -1  12   4   29.00   23.30
  -1 -12  -4   22.50   22.30
   2  12  -4  -29.00   21.10
   2 -12   4   11.70   20.00
  -2  12  -4   13.40   23.90
  -2 -12   4   52.09   27.30
   2 -11   4   58.79   17.40
   2  11  -4   67.09   20.40
  -2 -11   4   93.69   24.20
  -2  11  -4   56.09   21.10
   2  10  -4  -23.20   13.90
   2 -10   4    9.10   14.00
  -2 -10   4  -23.50   16.40
  -2  10  -4    1.60   13.90
   2  -9   4   83.89   14.70
   2   9  -4   87.09   15.50
   2  -9   4   88.99   10.70
  -2  -9   4   95.89   12.00
  -2  -9   4  115.99   19.50
  -2   9  -4   92.59   11.00
  -2   9  -4   86.29   14.80
   2  -8   4   68.79   11.60
   2   8  -4   84.79   13.10
   2  -8   4   62.79   14.60
  -2  -8   4   74.79   10.50
  -2  -8   4   67.09    9.20
  -2   8  -4   47.00   12.30
  -2  -8   4   89.49   16.10
   2  -7   4   48.00   12.00
   2   7  -4   51.99    9.90
   2  -7   4   60.09   10.60
  -2  -7   4   59.19   12.30
  -2   7  -4   65.79    8.30
  -2  -7   4   56.59    9.20
  -2   7  -4   40.30   10.40
  -2  -7   4   57.39    7.60
   2  -6   4    4.10    6.00
   2   6  -4    1.10    6.90
   2   6  -4   18.70    9.00
   2  -6   4    9.60    8.80
  -2   6  -4   22.00    8.20
  -2  -6   4   26.30    7.10
  -2  -6   4    9.70    7.50
  -2   6  -4    2.50    6.50
   2  -5   4    8.40    5.50
   2  -5   4   19.10    6.70
   2   5  -4   21.20    5.60
   2   5  -4   20.70    6.10
   2   5  -4   15.50    7.40
   2  -5   4   -3.20    7.10
  -2   5  -4   18.50    5.30
  -2  -5   4   14.80    5.80
  -2  -5   4    9.10    7.20
  -2   5  -4   13.70    8.60
  -2  -5   4   15.50    6.70
  -2   5  -4    4.30    5.60
  -2  -5   4    7.10    5.30
   2  -4   4   25.70    5.50
   2   4  -4   32.90    5.10
   2  -4   4   21.70    6.40
   2  -4   4   22.00    6.00
   2  -4   4   20.30    5.00
   2   4  -4   22.50    5.00
   2   4  -4   27.20    6.80
  -2   4  -4   31.00    6.90
  -2   4  -4   26.70    5.70
  -2  -4   4   33.70    5.80
  -2  -4   4   13.50    6.20
  -2   4  -4   32.30    5.40
  -2  -4   4   25.50    7.30
  -2  -4   4   23.90    5.60
   2  -3   4   -4.70    3.00
   2   3  -4    1.50    3.90
   2  -3   4    0.30    3.00
   2   3  -4   -1.40    3.40
   2  -3   4   -1.90    4.60
   2  -3   4   -0.50    3.80
   2   3  -4   10.50    4.70
  -2   3  -4   -6.90    3.80
  -2   3  -4    0.10    3.40
  -2  -3   4   -6.90    4.00
  -2  -3   4    0.40    3.50
  -2  -3   4    0.90    3.80
  -2   3  -4    0.30    3.60
   2  -2   4    8.00    2.20
   2   2  -4    5.90    3.50
   2  -2   4   10.40    4.20
   2  -2   4    7.80    3.30
   2   2  -4    8.70    2.50
   2   2  -4    0.50    3.30
   2  -2   4    5.10    3.00
  -2  -2   4   12.70    3.70
  -2  -2   4    8.00    3.60
  -2   2  -4    8.10    2.80
  -2   2  -4    8.50    3.10
  -2   2  -4   10.40    4.00
  -2  -2   4    2.90    2.20
  -2   2  -4    1.00    3.40
   2   1  -4  638.14   21.20
   2  -1   4  645.34   21.30
   2   1  -4  646.04   21.90
   2  -1   4  682.33   23.00
   2   1  -4  641.74   19.00
  -2  -1   4  656.03   21.00
  -2   1  -4  627.54   22.30
  -2  -1   4  554.24   19.40
  -2   1  -4  639.14   21.20
  -2  -1   4  628.84   22.30
  -2   1  -4  644.24   18.40
   2   0   4  597.34   20.50
   2   0   4  541.55   16.70
   2   0  -4  569.64   16.90
   2   0  -4  503.85   17.10
   2   0  -4  535.05   18.10
   2   0   4  557.74   18.40
   2   0  -4  573.74   20.00
  -2   0   4  550.64   20.00
  -2   0  -4  550.34   16.40
  -2   0  -4  570.14   18.60
  -2   0   4  554.74   17.00
  -2   0   4  572.24   18.10
  -2   0  -4  558.44   20.10
   2  -1  -4  663.83   22.80
   2  -1  -4  656.33   20.90
   2   1   4  626.04   20.90
   2   1   4  686.43   23.00
   2   1   4  661.23   21.50
   2  -1  -4  670.43   20.80
   2  -1  -4  655.13   20.90
  -2   1   4  630.64   20.60
  -2   1   4  664.03   20.90
  -2  -1  -4  653.13   22.50
  -2  -1  -4  650.63   20.90
  -2  -1  -4  685.13   21.60
  -2  -1  -4  645.54   21.20
  -2   1   4  639.14   22.70
   2  -2  -4    7.00    2.70
   2  -2  -4    6.70    4.00
   2   2   4    8.90    3.80
   2   2   4    4.60    2.80
   2  -2  -4    8.20    3.00
   2   2   4    1.70    4.20
  -2  -2  -4    6.70    3.30
  -2  -2  -4    5.60    3.00
  -2  -2  -4    1.90    3.00
  -2   2   4    4.10    2.90
  -2   2   4    6.40    3.00
  -2  -2  -4   -1.10    3.30
  -2   2   4    8.30    4.00
   2  -3  -4    4.10    3.70
   2   3   4    3.20    4.00
   2  -3  -4    0.00    2.90
   2   3   4    2.90    3.20
   2  -3  -4   -3.80    4.60
   2   3   4   -0.50    4.80
  -2  -3  -4   -0.30    4.00
  -2   3   4   -1.80    3.30
  -2  -3  -4   -3.50    3.10
  -2  -3  -4   -4.80    4.00
  -2   3   4    4.20    3.80
  -2  -3  -4    3.40    3.60
   2   4   4   33.40    4.40
   2   4   4   25.30    5.50
   2   4   4   39.60    7.80
   2  -4  -4   23.70    6.10
   2  -4  -4   31.00    6.00
  -2  -4  -4   16.20    4.20
  -2   4   4   31.80    5.60
  -2   4   4   23.70    5.60
  -2  -4  -4   25.90    5.80
  -2  -4  -4   24.60    5.90
  -2   4   4   30.80    6.50
  -2  -4  -4   19.80    6.40
   2   5   4   12.10    3.60
   2  -5  -4   16.60    6.60
   2   5   4    1.00    5.60
   2  -5  -4   14.60    6.00
  -2  -5  -4    7.30    4.10
  -2   5   4   18.70    6.00
  -2  -5  -4   15.00    8.00
  -2   5   4   14.90    4.90
   2  -6  -4   17.80    7.40
   2  -6  -4    2.90    6.60
   2   6   4   19.10    6.90
  -2  -6  -4   10.60    8.60
  -2   6   4   23.50    5.20
  -2   6   4    7.20    6.80
   2  -7  -4   55.79   10.70
   2   7   4   41.80   10.00
   2  -7  -4   85.09   11.50
  -2   7   4   53.39   10.30
  -2   7   4   62.39    7.90
  -2  -7  -4   43.80   11.90
   2  -8  -4   45.30   12.20
   2   8   4   68.79   12.70
  -2   8   4   55.29   12.30
  -2  -8  -4   78.59   14.20
   2  -9  -4  100.79   16.50
   2   9   4   87.29   15.40
  -2   9   4  115.39   17.50
  -2  -9  -4   90.09   17.90
   2  10   4   18.00   16.00
   2 -10  -4  -24.90   13.60
  -2  10   4   18.10   13.90
  -2 -10  -4   22.60   15.20
   2  11   4  112.29   21.30
   2 -11  -4   66.69   18.80
  -2 -11  -4   74.49   22.00
  -2  11   4   89.09   21.50
   2  12   4   43.10   23.80
   2 -12  -4   24.50   19.70
  -2 -12  -4  -29.50   23.90
  -2  12   4    3.20   21.70
   3 -12   4   57.49   24.40
   3 -12   4   -2.00   21.10
   3  12  -4   61.89   27.80
  -3  12  -4   44.20   23.90
  -3 -12   4   26.60   29.10
   3 -11   4   43.40   19.30
   3  11  -4   12.60   19.70
   3 -11   4   -6.80   17.00
  -3  11  -4   55.29   20.60
  -3 -11   4   -0.30   22.60
   3 -10   4   50.39   15.20
   3  10  -4   30.30   16.30
   3 -10   4   22.10   14.60
  -3  10  -4   53.29   15.70
  -3 -10   4   70.99   22.30
   3  -9   4   50.49   14.30
   3   9  -4   67.29   14.10
   3  -9   4   28.60   13.10
  -3  -9   4   55.09   17.80
  -3   9  -4   25.00   13.10
  -3   9  -4   24.20   10.00
   3  -8   4   23.20    9.90
   3  -8   4    8.60    9.30
   3   8  -4   21.90   12.00
  -3  -8   4   50.29   14.00
  -3  -8   4   41.60    9.50
  -3   8  -4   38.10    9.10
  -3   8  -4   22.10   11.30
   3  -7   4    0.40    8.20
   3   7  -4    1.80    8.60
   3   7  -4   14.10    7.40
   3  -7   4    1.30   17.40
   3  -7   4    2.10    7.60
  -3  -7   4   22.00   10.30
  -3   7  -4   -5.40    6.60
  -3   7  -4   -5.00    8.60
  -3  -7   4   -2.40    8.00
   3   6  -4   30.80    7.40
   3   6  -4   40.20    8.70
   3  -6   4   31.50   12.20
   3  -6   4   30.90    8.90
   3   6  -4   23.30   10.10
   3  -6   4   31.40    7.30
  -3  -6   4   33.10    9.80
  -3  -6   4   41.60    8.30
  -3  -6   4   45.50    9.10
  -3   6  -4   36.30    7.60
  -3   6  -4   33.10    8.00
   3   5  -4  110.39   11.40
   3  -5   4  117.29   16.00
   3   5  -4  131.09   11.20
   3  -5   4  130.49   13.30
   3   5  -4  145.39   14.70
  -3   5  -4  150.78   14.70
  -3  -5   4  149.49   15.10
  -3  -5   4  175.58   12.90
  -3  -5   4  143.79   12.80
  -3   5  -4  135.79   11.40
  -3   5  -4  132.99   12.10
   3  -4   4   -6.70    7.60
   3   4  -4    2.50    6.00
   3  -4   4    2.30    3.80
   3   4  -4    1.20    4.30
   3  -4   4   -2.40    4.90
   3   4  -4    0.80    5.80
  -3   4  -4   -1.10    5.10
  -3   4  -4   -6.00    6.30
  -3  -4   4   -0.10    5.80
  -3  -4   4   -1.80    4.80
  -3  -4   4    4.20    5.10
   3  -3   4  278.97   14.50
   3  -3   4  274.37   11.00
   3   3  -4  257.47   14.80
   3  -3   4  272.27   14.50
   3   3  -4  301.87   14.30
   3   3  -4  280.67   12.40
   3  -3   4  301.47   16.80
  -3  -3   4  299.87   15.20
  -3   3  -4  273.07   14.90
  -3   3  -4  297.37   12.60
  -3  -3   4  285.27   14.90
  -3  -3   4  276.97   12.40
  -3   3  -4  266.97   13.60
   3   2  -4    5.70    3.00
   3  -2   4   -2.20    3.80
   3   2  -4   -3.70    4.70
   3  -2   4    1.50    5.80
   3  -2   4    6.40    3.20
   3   2  -4   -6.50    3.70
   3  -2   4   -0.20    2.00
  -3  -2   4    2.60    2.60
  -3   2  -4    4.90    4.00
  -3  -2   4    0.20    4.40
  -3   2  -4    7.90    2.90
  -3   2  -4    3.00    4.30
  -3  -2   4    3.00    3.80
   3  -1   4  254.97    8.60
   3   1  -4  270.37   13.60
   3   1  -4  249.38    9.70
   3  -1   4  255.87   11.50
   3   1  -4  255.07   11.70
   3  -1   4  257.77   14.10
  -3   1  -4  232.18   11.50
  -3  -1   4  261.77   11.20
  -3   1  -4  247.38   13.30
  -3  -1   4  248.38   13.90
  -3  -1   4  255.37    9.60
   3   0   4    5.10    5.40
   3   0  -4    9.20    2.60
   3   0  -4    2.30    4.90
   3   0  -4    6.70    3.00
   3   0   4   11.60    2.70
   3   0   4   16.90    3.40
  -3   0  -4   13.00    3.30
  -3   0  -4   10.30    2.20
  -3   0   4   11.60    3.30
  -3   0   4   12.50    2.90
  -3   0   4    9.00    4.40
  -3   0  -4   10.20    4.80
   3  -1  -4  248.58   14.00
   3  -1  -4  250.77   10.50
   3  -1  -4  243.58   10.50
   3  -1  -4  251.07   10.90
   3   1   4  251.97   10.90
   3   1   4  258.47   11.50
   3   1   4  273.87   14.30
  -3   1   4  264.27   10.80
  -3  -1  -4  245.18   10.50
  -3  -1  -4  250.87   11.30
  -3  -1  -4  253.27   13.50
  -3   1   4  246.08   13.80
  -3  -1  -4  260.77   11.30
   3   2   4    0.20    3.80
   3   2   4    8.80    5.70
   3  -2  -4    1.70    2.60
   3  -2  -4   -2.10    5.60
   3  -2  -4    6.60    3.40
   3  -2  -4    2.50    4.00
   3   2   4    8.00    3.40
  -3   2   4    4.30    3.20
  -3  -2  -4    6.60    4.30
  -3  -2  -4    6.20    4.20
  -3   2   4    8.60    5.20
  -3  -2  -4    2.20    3.40
  -3   2   4    1.40    3.20
  -3  -2  -4    6.20    4.40
   3   3   4  298.07   15.10
   3   3   4  262.57   15.30
   3  -3  -4  302.87   12.80
   3  -3  -4  278.77   14.30
   3   3   4  279.97   15.30
   3  -3  -4  295.97   16.40
  -3   3   4  302.27   14.10
  -3   3   4  313.67   14.20
  -3   3   4  260.37   14.90
  -3  -3  -4  251.47   14.10
  -3  -3  -4  299.27   15.20
  -3  -3  -4  275.67   14.60
  -3  -3  -4  298.37   13.90
   3  -4  -4   -7.70    5.80
   3  -4  -4    3.80    4.00
   3   4   4    0.10    5.20
   3  -4  -4    5.30    7.20
   3   4   4    0.20    4.60
  -3   4   4    4.10    6.60
  -3   4   4    2.60    5.90
  -3   4   4   -1.60    4.40
  -3  -4  -4   -6.10    5.30
  -3  -4  -4   -2.40    4.80
  -3  -4  -4   -7.50    5.40
  -3  -4  -4    4.10    6.90
   3   5   4  156.98   12.10
   3  -5  -4  148.79   11.10
   3  -5  -4  150.98   14.80
   3   5   4  142.29   10.70
  -3   5   4  131.09   12.30
  -3  -5  -4  135.89   14.50
  -3   5   4  150.08   12.30
  -3  -5  -4  106.89   10.70
   3  -6  -4   23.70   10.30
   3   6   4   19.70    7.80
   3  -6  -4   41.80    7.90
   3   6   4   40.10    6.50
  -3   6   4   30.30    7.80
  -3  -6  -4   31.90    6.90
  -3  -6  -4   20.20    9.30
  -3   6   4   29.10    8.00
   3  -7  -4   11.80   10.70
   3  -7  -4   10.10    7.60
   3   7   4   -5.00    8.10
   3   7   4    2.50    5.20
  -3  -7  -4   16.50   10.60
  -3   7   4   13.40    8.20
  -3  -7  -4    9.20    5.80
  -3  -7  -4   -4.40    6.50
  -3   7   4    7.70    7.00
   3  -8  -4   25.60   13.10
   3   8   4   24.60   11.10
   3  -8  -4   15.80   10.00
  -3   8   4   49.20    8.50
  -3   8   4   42.00   11.70
  -3  -8  -4   19.10   12.10
   3  -9  -4   42.20   11.80
   3   9   4   34.90   14.60
  -3   9   4   30.90   16.40
  -3  -9  -4   61.99   18.80
   3  10   4   33.60   16.50
   3 -10  -4   38.80   15.00
  -3 -10  -4   27.80   19.00
  -3  10   4   63.29   18.20
   3  11   4    1.20   18.90
   3 -11  -4   16.80   16.30
  -3 -11  -4   51.69   23.30
  -3  11   4  -12.90   18.80
   3 -12  -4   97.69   21.20
   3  12   4   73.19   24.80
  -3 -12  -4    5.80   25.50
  -3  12   4   58.09   23.40
   4 -12   4   28.50   21.30
   4 -12   4   24.10   24.50
  -4 -12   4   55.09   31.20
   4 -11   4  -10.20   16.20
   4  11  -4  -11.90   20.50
   4 -11   4    2.80   18.20
  -4  11  -4    8.70   21.10
  -4 -11   4   27.40   24.60
   4 -10   4   33.40   15.30
   4 -10   4   28.70   16.40
   4  10  -4   30.80   18.00
  -4  10  -4   21.20   17.30
  -4 -10   4   57.39   20.30
   4  -9   4   17.30   12.90
   4  -9   4   26.70   12.20
   4   9  -4   23.10   15.60
  -4   9  -4   12.60   11.70
  -4  -9   4    9.40   13.50
  -4  -9   4   36.90   18.30
  -4   9  -4   11.80   14.30
   4  -8   4   51.79   10.10
   4  -8   4   53.19   12.70
   4   8  -4   38.40   12.10
  -4  -8   4   53.99   12.50
  -4   8  -4   41.00   13.40
  -4  -8   4   36.30   14.40
  -4   8  -4   46.70   11.10
   4  -7   4   -2.20    8.90
   4  -7   4    6.10    7.00
   4   7  -4   13.30    9.70
   4   7  -4    5.10   13.20
  -4  -7   4    8.80   11.60
  -4   7  -4   -8.40    8.80
  -4   7  -4    2.10    8.70
  -4  -7   4    6.80   10.70
   4   6  -4   25.50    8.40
   4  -6   4   17.50    6.50
   4   6  -4   18.70   11.70
   4  -6   4   11.90    8.00
  -4  -6   4   -0.40   10.60
  -4   6  -4   18.10    8.50
  -4  -6   4   21.50    9.40
  -4   6  -4   10.90    8.40
   4   5  -4   -2.60    7.40
   4   5  -4    4.20    8.40
   4   5  -4   -0.80    5.80
   4  -5   4    1.40    6.80
  -4   5  -4    7.60    7.50
  -4   5  -4   10.00    6.40
  -4  -5   4    6.00    8.10
  -4   5  -4    3.40   10.00
  -4  -5   4    1.60    8.60
   4   4  -4   -4.90    6.20
   4   4  -4   11.10    7.00
   4   4  -4   12.50    8.10
   4  -4   4   -4.60    3.50
   4  -4   4    3.10    6.20
  -4   4  -4    8.40    6.60
  -4   4  -4    7.70    7.10
  -4  -4   4    7.20    6.40
  -4  -4   4    0.20    6.70
  -4  -4   4   13.80    5.70
  -4   4  -4    4.40    5.60
   4   3  -4  364.56   19.10
   4   3  -4  399.76   16.00
   4  -3   4  379.96   13.80
   4   3  -4  383.86   19.90
   4  -3   4  388.46   18.60
  -4  -3   4  386.06   20.10
  -4   3  -4  405.46   15.50
  -4   3  -4  358.36   20.10
  -4  -3   4  380.46   15.30
   4  -2   4   74.99    8.30
   4   2  -4  116.89   12.40
   4   2  -4   79.99   10.00
   4  -2   4   87.39   12.10
   4  -2   4   98.09    5.50
   4   2  -4   82.89    6.90
   4  -2   4   87.09    9.60
  -4  -2   4   84.29    6.90
  -4   2  -4   95.79    9.80
  -4  -2   4   70.49    9.80
  -4  -2   4   85.89    9.00
  -4   2  -4   96.79    6.60
  -4   2  -4   87.59   11.30
   4   1  -4  617.94   26.00
   4  -1   4  668.33   28.10
   4   1  -4  618.84   23.20
   4  -1   4  647.74   20.00
   4   1  -4  665.73   21.20
  -4   1  -4  595.94   23.10
  -4   1  -4  585.74   26.30
  -4  -1   4  635.14   22.40
  -4  -1   4  548.55   25.50
  -4   1  -4  658.43   19.70
  -4  -1   4  630.74   21.10
   4   0  -4   32.80    7.60
   4   0  -4   44.70    5.40
   4   0   4   38.80    5.10
   4   0   4   49.60    9.10
   4   0   4   46.80    5.60
   4   0  -4   46.80    5.80
  -4   0   4   40.40    5.50
  -4   0   4   48.40    5.20
  -4   0  -4   44.10    4.70
  -4   0  -4   49.00    6.30
  -4   0  -4   39.20    7.70
  -4   0   4   30.50    7.50
   4   1   4  665.63   23.30
   4   1   4  609.44   21.90
   4  -1  -4  629.54   22.10
   4  -1  -4  640.94   21.80
   4  -1  -4  626.14   21.70
   4   1   4  621.14   27.20
   4  -1  -4  647.84   27.10
  -4   1   4  641.24   21.60
  -4  -1  -4  645.84   21.40
  -4  -1  -4  532.55   25.60
  -4   1   4  645.54   22.70
  -4   1   4  548.85   25.40
  -4  -1  -4  618.34   22.80
   4   2   4   75.89    9.70
   4   2   4  105.19   12.90
   4  -2  -4   91.29    7.10
   4  -2  -4   99.49   11.80
   4   2   4   89.79    8.50
   4  -2  -4  104.39    8.80
   4  -2  -4   85.99    9.40
  -4  -2  -4   97.79    9.70
  -4  -2  -4   94.79    9.30
  -4   2   4   77.29    7.90
  -4   2   4   85.69   11.00
  -4  -2  -4  103.19    9.20
   4  -3  -4  371.86   17.50
   4   3   4  408.76   21.10
   4   3   4  373.66   17.70
   4  -3  -4  393.66   18.40
   4   3   4  361.06   17.90
   4  -3  -4  399.76   21.80
  -4   3   4  371.26   17.00
  -4   3   4  352.96   19.30
  -4  -3  -4  376.36   18.20
  -4  -3  -4  364.46   18.40
  -4   3   4  395.06   17.20
  -4  -3  -4  389.96   17.60
   4  -4  -4    7.50    4.40
   4  -4  -4   -7.60   10.30
   4  -4  -4   -4.60    5.50
   4   4   4   13.90    8.10
   4   4   4    4.80    5.60
  -4   4   4   -2.00    7.30
  -4   4   4   -7.10    5.00
  -4  -4  -4   -2.30    7.50
  -4   4   4   -1.00    6.60
  -4  -4  -4   -3.90    6.50
   4  -5  -4   11.50   12.00
   4  -5  -4    5.50    5.30
   4  -5  -4    6.20    6.20
   4   5   4    0.40    6.60
   4   5   4   15.60    8.30
  -4  -5  -4    5.70    7.10
  -4   5   4    0.90    6.40
  -4   5   4   13.10    7.60
  -4  -5  -4   13.30    8.60
   4   6   4    9.30    7.40
   4  -6  -4   17.70    7.10
   4   6   4   33.20    8.40
   4  -6  -4   38.60   15.80
   4  -6  -4   17.70    9.50
  -4  -6  -4   20.40   10.80
  -4   6   4   23.30    9.00
  -4   6   4    4.90    8.70
  -4  -6  -4    5.60    7.50
   4   7   4    2.90    8.90
   4  -7  -4   -2.60    8.10
   4   7   4   -0.20    8.20
  -4   7   4   10.40    8.90
  -4   7   4   20.30    9.90
  -4  -7  -4    8.30    8.40
  -4  -7  -4    2.00   10.40
   4  -8  -4   38.30   11.00
   4   8   4   28.40   13.10
  -4   8   4   43.10   10.60
  -4   8   4   40.30   13.70
  -4  -8  -4   45.10   10.10
  -4  -8  -4   65.19   16.10
   4  -9  -4    0.70   12.70
  -4  -9  -4   -7.00   16.40
  -4   9   4   19.60   15.30
  -4   9   4   16.20   13.20
   4 -10  -4   38.30   15.60
   4  10   4   47.70   16.80
  -4 -10  -4   19.70   19.50
  -4  10   4   42.10   17.70
   4 -11  -4    0.80   21.80
   4 -11  -4    7.50   17.60
   4  11   4  -52.29   19.80
  -4  11   4  -25.20   19.50
  -4 -11  -4   34.10   23.40
   4 -12  -4  -21.30   21.80
   4 -12  -4  -11.70   21.00
  -4 -12  -4   64.49   29.70
   5  11  -4   47.00   23.20
   5 -11   4   32.10   20.70
   5 -11   4  -19.40   18.30
  -5 -11   4   20.40   27.70
  -5  11  -4   61.69   22.20
   5 -10   4   78.49   17.20
   5  10  -4   99.29   20.70
   5 -10   4   97.39   20.00
  -5 -10   4  122.79   28.30
  -5  10  -4  110.09   19.70
   5  -9   4   40.00   16.70
   5  -9   4   40.60   13.20
   5   9  -4   43.80   16.50
  -5   9  -4   53.89   15.40
  -5  -9   4   62.69   20.30
  -5  -9   4   45.80   18.50
  -5   9  -4   45.00   15.40
   5  -8   4  500.95   25.30
   5   8  -4  536.65   29.20
   5  -8   4  476.35   31.00
  -5  -8   4  407.56   29.50
  -5   8  -4  479.85   30.40
  -5   8  -4  438.86   28.60
  -5  -8   4  520.55   33.30
   5   7  -4   87.39   12.80
   5   7  -4   98.19   17.30
   5  -7   4   99.09   12.10
   5  -7   4   87.49   14.60
  -5  -7   4  104.59   18.40
  -5   7  -4   78.09   13.80
  -5  -7   4   95.89   15.00
  -5   7  -4   82.09   13.60
   5  -6   4  258.07   14.20
   5   6  -4  255.97   17.30
   5  -6   4  270.97   20.60
   5   6  -4  295.17   23.40
  -5  -6   4  226.68   20.90
  -5   6  -4  230.98   19.40
  -5  -6   4  203.58   22.20
  -5   6  -4  233.88   20.40
   5   5  -4   54.99   11.80
   5  -5   4   58.59    7.00
   5  -5   4   35.40    9.90
   5   5  -4   54.69    8.90
  -5   5  -4   60.39   12.30
  -5  -5   4   69.69   13.20
  -5   5  -4   73.09   12.10
  -5  -5   4   63.39   12.20
   5   4  -4  236.18   14.00
   5  -4   4  252.07   11.30
   5   4  -4  257.27   18.90
   5  -4   4  249.88   17.50
  -5  -4   4  230.58   19.20
  -5  -4   4  249.08   14.50
  -5   4  -4  249.78   18.50
  -5   4  -4  271.07   15.40
   5   3  -4   14.70    5.50
   5  -3   4    7.20    6.80
   5   3  -4    4.50    7.20
   5  -3   4    7.40    3.50
  -5  -3   4   10.90    5.50
  -5  -3   4   -4.20    8.60
  -5   3  -4   13.40    5.40
  -5   3  -4    5.00    8.40
   5   2  -4    8.50    6.80
   5  -2   4    4.10    3.30
   5  -2   4    1.70    4.90
   5   2  -4    4.70    4.40
  -5  -2   4    4.80    4.30
  -5  -2   4   -1.90    7.90
  -5   2  -4   -6.00    3.70
  -5   2  -4   -2.10    7.00
   5  -1   4   10.00    5.10
   5   1  -4   20.70    6.00
   5  -1   4   21.00    4.40
   5   1  -4   12.30    4.70
  -5  -1   4   31.00    9.10
  -5   1  -4   24.30    4.00
  -5   1  -4   25.50    8.70
  -5  -1   4   35.70    6.60
  -5  -1   4   20.00    5.30
   5   0  -4  130.09    9.40
   5   0   4  136.29   10.40
   5   0   4  130.09    9.00
   5   0  -4  113.49   10.10
  -5   0   4  102.19   13.50
  -5   0  -4  135.99   11.40
  -5   0   4  151.38   11.00
  -5   0  -4  131.99    8.10
  -5   0  -4  129.79   13.50
  -5   0   4  135.19   10.10
   5   1   4   22.90    6.00
   5   1   4   17.00    5.60
   5  -1  -4   19.50    5.10
   5  -1  -4   24.10    6.50
  -5   1   4   14.70    7.20
  -5   1   4   31.20    5.60
  -5  -1  -4   15.30    4.90
  -5   1   4   23.70    6.20
  -5  -1  -4   29.30    8.90
  -5  -1  -4   17.00    5.80
   5   2   4    3.40    5.50
   5  -2  -4    2.40    7.20
   5  -2  -4   -1.20    4.50
   5  -2  -4   -1.90    4.80
   5   2   4    1.40    5.10
  -5  -2  -4    4.70    6.10
  -5  -2  -4    4.90    7.00
  -5   2   4   -0.40    5.00
  -5  -2  -4    7.30    7.10
  -5   2   4    4.60    7.50
   5  -3  -4   11.70    5.90
   5   3   4    9.00    5.90
   5   3   4   12.10    6.60
   5  -3  -4    6.50    4.40
  -5  -3  -4   12.90    8.70
  -5   3   4   16.10    6.70
  -5   3   4   13.40    8.40
  -5  -3  -4    4.70    6.70
  -5  -3  -4    9.90    8.00
   5   4   4  237.48   15.40
   5  -4  -4  235.38   13.00
   5   4   4  240.88   17.70
   5  -4  -4  226.98   15.90
  -5   4   4  240.08   15.00
  -5  -4  -4  232.48   16.90
  -5   4   4  239.68   19.30
  -5  -4  -4  240.58   17.40
   5  -5  -4   56.29    8.20
   5   5   4   66.99   10.00
   5  -5  -4   53.19    9.30
  -5   5   4   49.40   11.30
  -5  -5  -4   52.89   11.10
  -5   5   4   53.79    9.70
  -5  -5  -4   60.49   10.10
   5  -6  -4  226.28   18.50
   5   6   4  237.08   18.40
   5  -6  -4  243.68   15.80
  -5  -6  -4  217.18   19.00
  -5  -6  -4  226.38   21.10
  -5   6   4  271.77   21.00
  -5   6   4  227.48   19.70
   5  -7  -4   80.69   14.30
   5  -7  -4  104.19   14.00
   5   7   4   94.89   13.90
  -5  -7  -4   88.19   16.90
  -5  -7  -4   84.99   12.00
  -5   7   4  102.69   14.80
  -5   7   4  101.09   15.40
   5   8   4  518.55   29.90
   5  -8  -4  530.55   27.00
  -5  -8  -4  450.15   25.50
  -5  -8  -4  440.96   49.10
  -5   8   4  466.95   28.10
   5   9   4   64.19   17.00
   5  -9  -4   75.89   14.40
   5  -9  -4   25.70   16.00
  -5  -9  -4   49.60   19.70
  -5   9   4   19.10   15.70
  -5   9   4   65.99   18.00
   5 -10  -4   53.59   19.90
   5  10   4  113.79   21.70
   5 -10  -4   86.39   17.10
  -5 -10  -4   64.19   23.90
  -5  10   4  114.09   21.30
   5  11   4   40.70   22.60
   5 -11  -4   61.59   20.80
   5 -11  -4   15.10   21.70
  -5 -11  -4   47.20   25.70
  -5  11   4   13.10   21.40
   6 -10   4   86.19   22.40
   6 -10   4  134.59   18.90
   6  10  -4   44.10   23.90
  -6  10  -4   98.59   22.10
  -6 -10   4  151.48   29.60
   6   9  -4   20.60   17.90
   6  -9   4   -6.60   17.80
   6  -9   4  -14.00   12.20
  -6   9  -4    8.50   15.80
  -6  -9   4    8.80   18.90
  -6   9  -4  -24.70   16.20
   6   8  -4  194.28   26.10
   6  -8   4  254.27   18.20
   6  -8   4  224.88   28.10
  -6  -8   4  276.37   27.90
  -6  -8   4  312.87   33.60
  -6   8  -4  214.48   26.30
  -6   8  -4  247.38   26.90
   6  -7   4   21.60    7.20
   6   7  -4   29.40   12.70
   6   7  -4   -2.30   19.30
  -6  -7   4    2.90   14.20
  -6  -7   4   -3.50   16.10
  -6   7  -4  -16.70   13.00
   6  -6   4   76.89   13.00
   6   6  -4   47.40   10.50
   6  -6   4   64.19    8.20
   6   6  -4   84.89   17.20
  -6  -6   4   65.39   16.20
  -6   6  -4   57.79   14.20
  -6  -6   4   74.69   16.20
   6   5  -4   19.10    7.90
   6  -5   4    9.30    4.90
   6   5  -4    7.30   12.50
   6  -5   4    9.60    8.30
  -6   5  -4   26.20   11.70
  -6  -5   4   19.70   12.70
  -6   5  -4   17.70   11.50
  -6  -5   4   -3.30   12.00
   6  -4   4   26.00    9.10
   6   4  -4    3.50    6.60
   6   4  -4    6.50   10.30
   6  -4   4    0.40    4.70
  -6  -4   4    8.30   11.30
  -6   4  -4   25.40   11.10
  -6   4  -4    3.00    8.70
   6   3  -4   81.49   10.60
   6  -3   4   89.49   11.50
   6  -3   4   99.69    8.20
   6   3  -4   88.99   12.10
  -6  -3   4   82.09   13.70
  -6  -3   4   71.59    8.50
  -6   3  -4   84.89   10.20
  -6   3  -4  108.79   14.80
   6   2  -4    0.20    5.70
   6  -2   4    3.50    4.80
   6   2  -4   10.50    8.20
   6  -2   4    9.00    6.10
  -6   2  -4    6.00    5.30
  -6   2  -4    4.90   10.10
  -6  -2   4    1.20    6.40
  -6  -2   4   -7.60    9.00
   6   1  -4   25.60    7.40
   6  -1   4   34.60    6.00
   6   1  -4   29.90    8.10
   6  -1   4   28.40    7.00
  -6  -1   4   18.80   10.00
  -6   1  -4   15.70   10.40
  -6  -1   4   24.30    6.90
  -6   1  -4   28.70    5.60
   6   0  -4  121.19   11.40
   6   0   4   97.39   10.20
   6   0   4  115.39   12.20
   6   0  -4  131.49   13.40
   6   0  -4  109.39   10.10
  -6   0   4  120.79   12.70
  -6   0  -4  104.09   14.90
  -6   0   4  138.79   16.60
  -6   0  -4   99.59    9.40
   6  -1  -4   16.80    8.90
   6  -1  -4   29.20    6.80
   6  -1  -4   28.60    6.50
   6   1   4   34.50    7.40
   6   1   4   42.40    8.30
  -6  -1  -4   23.90    6.80
  -6  -1  -4   26.90   10.60
  -6   1   4   29.60   10.20
  -6   1   4   35.10    7.90
  -6   1   4   18.70    8.10
   6  -2  -4   -6.90    6.10
   6   2   4    8.20    7.40
   6   2   4    8.30    6.50
   6  -2  -4   -2.80    5.00
  -6  -2  -4   -2.60    6.80
  -6  -2  -4   -0.70    7.10
  -6   2   4    3.40   10.30
  -6  -2  -4   -4.50    9.90
   6   3   4  101.79   12.40
   6   3   4  100.49   13.20
   6  -3  -4   95.29   11.00
   6  -3  -4   85.89    9.10
  -6   3   4   87.09   14.70
  -6  -3  -4   78.79   12.50
  -6  -3  -4   87.49   11.60
   6   4   4    0.60    7.80
   6   4   4   -1.70    9.50
   6  -4  -4   12.80    7.70
   6  -4  -4    5.30    5.60
  -6  -4  -4   11.00   10.10
  -6   4   4   14.50   11.80
  -6  -4  -4   -2.60    8.60
   6  -5  -4   -1.70    8.60
   6   5   4   -0.90    8.60
   6  -5  -4    1.00    6.10
  -6   5   4    6.50   11.40
  -6   5   4   -0.90    8.50
  -6  -5  -4    0.10   10.50
  -6  -5  -4   13.90   10.40
   6   6   4   50.59   11.10
   6  -6  -4   61.39    9.60
   6  -6  -4   62.29   12.00
  -6   6   4   59.89   13.70
  -6  -6  -4   59.39   13.30
  -6  -6  -4   76.69   14.70
  -6   6   4   40.80   10.80
   6  -7  -4    8.70   12.50
   6  -7  -4   20.10    8.90
   6   7   4   29.10   12.30
  -6  -7  -4   12.50   15.60
  -6   7   4   26.30   12.80
  -6  -7  -4   25.60   12.40
  -6   7   4   21.20   12.30
   6   8   4  236.98   29.50
   6  -8  -4  261.77   20.40
   6  -8  -4  303.87   26.50
  -6   8   4  208.48   25.90
  -6  -8  -4  253.47   25.10
  -6   8   4  300.87   27.10
  -6  -8  -4  243.38   29.40
   6  -9  -4   -2.50   15.80
   6   9   4    7.10   16.70
  -6   9   4    9.90   18.80
  -6   9   4   10.10   16.10
  -6  -9  -4   37.70   19.90
   6  10   4   52.69   22.70
   6 -10  -4   98.39   19.50
   6 -10  -4   73.19   22.40
  -6 -10  -4   88.69   28.10
  -6  10   4  107.59   22.30
   7  10  -4    4.80   23.30
   7 -10   4   35.00   20.80
  -7 -10   4   42.40   33.60
   7   9  -4   29.10   19.40
   7  -9   4   27.40   18.50
  -7  -9   4  -13.80   23.10
  -7   9  -4  -14.90   20.20
   7  -8   4   24.10   15.70
   7   8  -4   10.70   15.40
  -7  -8   4    1.90   20.80
  -7   8  -4   -7.90   16.60
  -7  -8   4   39.90   21.50
   7   7  -4   -5.70   19.50
   7   7  -4   37.70   13.60
   7  -7   4   39.70   13.70
   7  -7   4   36.10    8.50
  -7  -7   4   29.80   19.60
  -7   7  -4    3.10   16.90
  -7  -7   4   33.00   19.60
   7   6  -4    6.80   11.80
   7  -6   4   -3.40    7.10
   7   6  -4   -3.60   16.30
  -7  -6   4   -1.70   16.50
  -7   6  -4    4.50   14.90
  -7  -6   4   43.30   17.40
   7  -5   4   40.40   12.90
   7   5  -4   26.80   10.60
   7  -5   4   46.00    7.60
   7   5  -4   53.99   14.40
  -7  -5   4   44.90   16.60
  -7   5  -4   47.00   16.20
  -7  -5   4   47.80   17.10
   7  -4   4  133.59   16.60
   7   4  -4  131.89   13.40
   7   4  -4  159.68   21.10
  -7   4  -4  173.08   23.40
  -7  -4   4  129.09   18.60
   7   3  -4  240.88   21.00
   7   3  -4  199.18   15.50
   7  -3   4  226.58   13.40
   7  -3   4  237.98   17.90
  -7   3  -4  198.78   15.00
  -7   3  -4  236.58   25.10
  -7  -3   4  240.48   24.60
   7  -2   4  212.48   17.30
   7  -2   4  235.08   14.00
   7   2  -4  216.58   19.50
   7   2  -4  197.28   15.10
  -7  -2   4  287.27   24.10
  -7   2  -4  188.08   23.00
  -7   2  -4  221.68   13.60
   7  -1   4  264.97   18.30
   7   1  -4  269.17   19.40
   7  -1   4  306.17   16.20
   7   1  -4  275.67   16.80
  -7  -1   4  277.37   25.10
  -7   1  -4  313.47   25.60
  -7   1  -4  262.67   14.40
   7   0  -4  766.92   29.80
   7   0   4  765.42   31.30
   7   0  -4  744.93   31.30
   7   0   4  728.73   31.50
  -7   0   4  765.92   38.00
  -7   0  -4  795.12   27.90
  -7   0  -4  769.52   37.50
   7  -1  -4  259.87   16.50
   7   1   4  294.27   18.30
   7  -1  -4  269.57   16.50
   7   1   4  255.87   17.00
  -7  -1  -4  273.07   23.80
  -7   1   4  272.57   24.10
  -7  -1  -4  270.67   16.00
   7   2   4  208.08   16.80
   7  -2  -4  195.58   14.60
   7   2   4  206.68   16.40
   7  -2  -4  214.98   16.50
  -7  -2  -4  174.28   16.90
  -7  -2  -4  186.48   21.20
  -7   2   4  227.98   24.10
   7  -3  -4  213.88   13.80
   7  -3  -4  211.68   17.00
   7   3   4  200.08   18.30
   7   3   4  216.48   17.10
  -7  -3  -4  223.18   19.10
  -7  -3  -4  210.98   23.00
  -7   3   4  215.48   24.10
   7   4   4  144.99   17.10
   7  -4  -4  142.99   12.60
   7   4   4  115.09   16.60
   7  -4  -4  131.19   14.90
  -7  -4  -4  130.69   16.30
  -7  -4  -4  169.68   21.40
  -7   4   4  138.19   18.20
   7   5   4   48.00   12.60
   7  -5  -4   56.29   11.60
   7  -5  -4   37.70    8.60
   7   5   4   43.80   14.90
  -7   5   4   53.79   17.30
  -7  -5  -4   45.70   14.70
  -7  -5  -4   47.30   15.30
   7  -6  -4   20.20   10.80
   7  -6  -4   -8.00    8.60
   7   6   4    5.50   11.20
  -7   6   4    9.60   15.60
  -7  -6  -4    8.90   15.20
  -7  -6  -4   14.70   14.00
   7  -7  -4   30.50    9.70
   7  -7  -4   10.10   13.90
   7   7   4   35.90   14.10
  -7  -7  -4   39.90   20.20
  -7   7   4   42.50   17.10
  -7  -7  -4   18.20   17.10
   7   8   4   12.20   15.40
   7  -8  -4   16.90   17.00
   7  -8  -4   23.80   12.30
  -7  -8  -4   23.60   21.30
  -7   8   4   -2.50   18.50
  -7  -8  -4   37.30   19.30
  -7   8   4   18.90   16.70
   7   9   4   29.90   20.20
   7  -9  -4    5.40   18.80
   7  -9  -4   -7.00   14.10
  -7  -9  -4    4.80   23.80
  -7   9   4    0.00   18.30
   7 -10  -4    1.80   17.40
   7  10   4  -45.50   21.10
   7 -10  -4   10.50   21.50
  -7 -10  -4    5.20   27.30
  -7  10   4  -11.10   21.40
   8  -9   4    7.60   21.20
  -8   9  -4  -10.60   25.40
  -8  -9   4   51.29   29.00
   8  -8   4   17.90   19.30
   8   8  -4   42.90   25.50
  -8  -8   4   18.30   25.00
  -8   8  -4  -11.50   20.70
   8  -7   4   23.60   17.20
   8   7  -4    6.50   15.90
   8   7  -4  -20.40   24.40
  -8  -7   4  -11.00   20.20
  -8   7  -4   10.80   19.90
  -8  -7   4   31.00   24.60
   8   6  -4   20.80   21.70
   8  -6   4   13.10   13.70
   8   6  -4   16.00   13.20
  -8  -6   4   36.80   20.30
  -8  -6   4  -28.20   19.10
  -8   6  -4    3.00   18.70
   8  -5   4   21.80   16.50
   8  -5   4   42.10    9.10
   8   5  -4   21.40   11.40
   8   5  -4    1.80   18.60
  -8  -5   4   44.10   20.10
  -8   5  -4   47.40   17.60
  -8  -5   4   41.70   19.00
   8  -4   4   96.19   10.90
   8   4  -4   90.19   18.50
   8  -4   4   69.09   13.70
   8   4  -4   82.79   13.50
  -8  -4   4  119.09   19.40
  -8  -4   4   91.29   20.20
  -8   4  -4   66.39   19.60
   8   3  -4   15.10    9.70
   8  -3   4   15.10   10.50
   8   3  -4   10.80   14.10
  -8   3  -4    2.40   16.30
  -8  -3   4   22.10   16.20
   8   2  -4   29.00   13.50
   8  -2   4   17.00    8.80
   8   2  -4   19.10   10.30
  -8   2  -4    8.80   14.30
  -8  -2   4   23.60   16.50
   8  -1   4  119.49   14.50
   8  -1   4  112.19   13.00
   8   1  -4  104.89   12.50
   8   1  -4  113.59   16.60
  -8  -1   4  109.89   18.80
  -8   1  -4  101.19   18.80
   8   0  -4  323.87   22.90
   8   0   4  332.97   22.60
   8   0   4  341.57   19.90
   8   0  -4  330.47   20.60
  -8   0   4  357.96   30.90
  -8   0  -4  351.26   29.60
   8   1   4  107.99   14.00
   8   1   4  115.59   13.90
   8  -1  -4  127.49   16.00
   8  -1  -4  122.29   14.40
  -8   1   4  106.59   19.10
  -8  -1  -4  100.89   18.90
   8  -2  -4    1.40    8.70
   8  -2  -4   17.80    9.10
   8   2   4   14.70   11.20
   8   2   4    2.90   10.40
  -8   2   4   28.00   16.00
  -8  -2  -4   12.60   14.60
  -8  -2  -4   29.40   12.90
   8   3   4   25.70   10.50
   8  -3  -4   19.10    9.50
   8  -3  -4   23.50    9.60
   8   3   4    8.30   11.70
  -8  -3  -4    3.90   13.20
  -8   3   4    2.00   16.90
  -8  -3  -4   25.30   15.80
   8  -4  -4   78.59   10.70
   8   4   4   44.10   16.40
   8   4   4   89.59   13.40
   8  -4  -4   62.89   12.60
  -8  -4  -4   81.99   19.00
  -8  -4  -4   69.49   16.40
  -8   4   4   81.19   21.00
   8  -5  -4   29.50   10.00
   8   5   4   23.60   13.30
   8  -5  -4   26.50   13.30
  -8   5   4   42.20   21.30
  -8  -5  -4   12.40   17.50
  -8  -5  -4   66.79   19.80
   8   6   4   20.00   14.60
   8  -6  -4    5.30    9.90
   8  -6  -4   12.90   14.20
  -8   6   4   26.50   29.20
  -8  -6  -4    0.00   19.40
  -8  -6  -4   26.10   17.90
   8  -7  -4   12.70   11.70
   8   7   4    9.30   16.70
   8  -7  -4   21.80   16.20
  -8   7   4   22.70   21.00
  -8  -7  -4   35.80   21.00
  -8  -7  -4   17.10   21.00
   8  -8  -4   -6.40   13.20
   8   8   4  -15.90   17.80
   8  -8  -4    3.10   18.00
  -8  -8  -4   24.90   24.80
  -8   8   4   38.60   23.80
   8   9   4   14.10   22.00
   8  -9  -4   37.20   21.00
  -8  -9  -4   19.30   34.50
   9  -8   4   19.60   22.50
  -9  -8   4   38.50   34.10
  -9  -8   4   34.10   34.60
  -9   8  -4  -21.20   26.90
   9   7  -4    3.40   28.50
   9  -7   4    2.60   18.80
  -9  -7   4   46.50   28.40
  -9   7  -4  -17.10   27.00
  -9  -7   4   47.50   30.10
   9   6  -4   61.09   24.90
   9  -6   4    9.10   17.50
  -9   6  -4  -11.30   21.50
  -9  -6   4  -18.10   24.30
  -9  -6   4   -1.70   26.40
   9   5  -4    3.40   14.50
   9  -5   4   10.80   15.00
   9   5  -4    1.00   20.10
  -9   5  -4   19.10   24.00
  -9  -5   4  -12.00   21.80
  -9  -5   4   11.60   24.30
   9   4  -4   20.30   14.40
   9   4  -4   51.79   19.50
   9  -4   4   37.60   14.20
  -9  -4   4   55.79   23.30
  -9  -4   4   40.50   21.50
  -9   4  -4   51.79   21.80
   9   3  -4   99.29   20.60
   9  -3   4   87.59   16.20
   9   3  -4  111.69   15.00
  -9   3  -4  122.39   26.30
  -9  -3   4   95.39   23.30
   9  -2   4   12.30   12.40
   9   2  -4    4.10   16.00
   9   2  -4    1.40   11.70
  -9  -2   4   -6.70   20.30
  -9   2  -4   24.50   19.00
   9   1  -4   13.80   11.30
   9   1  -4   46.20   15.80
   9  -1   4    6.20   11.60
   9  -1   4   12.80   13.90
  -9  -1   4   10.50   20.60
  -9   1  -4   36.70   20.20
   9   0   4   15.60   12.20
   9   0  -4   37.00   15.20
   9   0   4   31.40   12.60
   9   0  -4   26.30   11.60
  -9   0  -4   36.70   20.30
  -9   0   4   31.30   20.80
   9   1   4   40.50   12.90
   9  -1  -4   43.20   13.80
   9   1   4   40.70   13.20
   9  -1  -4   21.10   12.90
  -9   1   4   54.99   21.10
  -9  -1  -4   31.80   19.60
  -9  -1  -4   35.60   15.90
   9  -2  -4    9.60   11.00
   9  -2  -4   26.50   12.80
   9   2   4   34.30   14.00
   9   2   4   -7.00   11.10
  -9  -2  -4   -1.50   17.50
  -9  -2  -4    3.40   14.40
  -9   2   4   12.10   20.30
   9   3   4   89.49   16.50
   9  -3  -4   84.69   15.30
   9   3   4  104.49   19.20
   9  -3  -4   96.49   15.30
  -9  -3  -4   84.89   19.60
  -9   3   4  145.79   27.20
  -9  -3  -4  105.39   23.30
   9  -4  -4   55.99   12.50
   9   4   4   29.00   17.60
   9   4   4   36.60   14.20
   9  -4  -4   36.50   13.40
  -9  -4  -4   -0.70   20.30
  -9  -4  -4   63.49   20.00
  -9   4   4   62.89   23.90
   9  -5  -4   11.00   11.20
   9  -5  -4   17.80   16.20
  -9  -5  -4   -9.20   19.20
  -9   5   4   -6.30   21.30
  -9  -5  -4   15.10   21.60
   9   6   4   17.10   17.40
   9  -6  -4  -24.60   15.80
  -9  -6  -4    5.00   21.40
  -9   6   4   26.70   24.10
  -9  -6  -4    8.60   24.40
   9  -7  -4   25.10   19.80
   9   7   4   39.20   19.90
  -9  -7  -4   16.70   24.60
  -9  -7  -4   22.10   29.90
  -9   7   4   70.39   24.90
   9   8   4   25.50   23.90
   9  -8  -4    1.40   20.10
  -9  -8  -4    7.10   27.90
  -9   8   4   24.50   28.20
  10   6  -4   37.70   32.30
  10  -6   4   43.30   20.30
 -10   6  -4    4.80   31.30
 -10  -6   4   57.59   35.30
 -10  -6   4    0.40   32.50
  10  -5   4   47.40   19.00
  10   5  -4   28.30   30.20
 -10  -5   4   40.40   31.20
 -10  -5   4   45.20   32.50
 -10   5  -4   41.50   28.70
  10   4  -4    6.60   26.10
  10  -4   4   14.50   15.40
 -10   4  -4  -32.70   25.80
 -10  -4   4   40.40   28.00
 -10  -4   4   18.50   29.60
  10  -3   4    3.10   15.60
  10   3  -4   31.90   30.80
 -10  -3   4   28.30   28.30
 -10   3  -4   29.90   26.70
  10   2  -4   -7.00   15.70
  10  -2   4    4.30   15.90
  10   2  -4   -6.40   19.40
 -10  -2   4   22.70   27.10
 -10   2  -4   -1.60   25.60
  10  -1   4   -7.10   16.00
  10   1  -4    0.20   15.20
  10   1  -4    3.70   20.70
 -10   1  -4    0.20   26.50
 -10  -1   4   46.00   26.40
  10   0  -4   50.79   19.30
  10   0  -4   15.00   14.80
 -10   0   4    9.00   23.50
 -10   0  -4   13.70   24.90
  10  -1  -4   13.40   15.30
  10  -1  -4   12.60   18.10
  10   1   4    8.70   19.90
 -10   1   4   29.10   28.00
 -10  -1  -4  -11.10   24.40
  10  -2  -4   12.60   16.30
  10  -2  -4   -0.70   15.20
 -10   2   4   41.70   25.90
 -10  -2  -4   21.60   26.00
  10  -3  -4   12.20   13.90
  10   3   4  -18.90   20.80
  10   3   4   12.90   17.00
 -10  -3  -4  -21.70   21.90
 -10  -3  -4   36.70   27.10
 -10   3   4   17.70   26.00
  10   4   4   18.40   23.80
  10  -4  -4   10.70   15.50
  10   4   4   -1.50   18.20
 -10   4   4  -40.70   28.50
 -10  -4  -4   35.50   23.60
 -10  -4  -4   32.20   25.10
  10  -5  -4   17.50   16.50
  10   5   4    6.20   20.70
 -10  -5  -4   26.10   29.30
 -10  -5  -4   29.00   26.40
 -10   5   4   36.80   28.40
  10   6   4   37.80   22.20
  10  -6  -4   66.29   20.70
 -10   6   4   91.89   33.70
 -10  -6  -4   -8.30   31.20
 -10  -6  -4  106.39   32.10
  11   4  -4   21.30   30.60
  11  -4   4   27.10   21.10
 -11  -4   4    7.70   34.30
 -11   4  -4   -6.30   33.10
 -11  -4   4   -7.90   37.30
  11   3  -4   75.59   31.00
  11  -3   4   39.60   21.60
 -11  -3   4  -24.00   30.70
 -11  -3   4  -32.70   33.20
 -11   3  -4   50.99   33.20
  11  -2   4  -16.90   19.00
  11   2  -4    9.90   28.20
 -11  -2   4  -51.69   32.90
 -11   2  -4   14.80   34.60
  11  -1   4  -18.40   18.40
 -11   1  -4   18.90   32.90
 -11  -1   4  136.59   39.70
  11   0   4  149.39   23.80
 -11   0   4  156.48   34.80
 -11   0  -4  130.59   34.10
  11   1   4   -2.50   19.00
 -11   1   4   -4.10   37.20
 -11  -1  -4   13.40   32.60
  11   2   4  -11.40   20.90
 -11  -2  -4  -15.10   33.60
 -11   2   4   -3.50   34.90
  11  -3  -4   19.50   27.00
  11   3   4  -32.30   20.50
 -11   3   4   30.30   37.20
 -11  -3  -4   19.70   32.80
  11   4   4  -53.49   22.30
  11  -4  -4   -7.90   18.40
 -11   4   4   49.50   37.50
 -11  -4  -4  -17.10   34.10
   0  12  -5   52.39   23.00
   0 -12   5   58.49   23.40
   0 -11   5   12.00   17.80
   0  11  -5    4.60   18.10
   0  10  -5   29.60   14.80
   0 -10   5  -13.60   14.50
   0  -9   5    6.90   12.70
   0  -9   5   -2.00    7.40
   0   9  -5    9.40   11.20
   0  -8   5   79.69   10.30
   0   8  -5   70.89   12.90
   0  -8   5   57.89   12.80
   0  -8   5   87.99   10.20
   0  -7   5    3.90    4.90
   0  -7   5   -5.60    6.30
   0   7  -5   -0.70    7.30
   0  -7   5   14.80    9.50
   0  -6   5    5.50    4.00
   0   6  -5   -1.00    5.50
   0  -6   5   -7.50    6.40
   0  -6   5    8.70    5.20
   0   6  -5    2.50    4.30
   0   5  -5    0.50    4.50
   0  -5   5   13.00    7.00
   0  -5   5   12.90    5.90
   0   5  -5    3.40    4.10
   0  -5   5    7.00    4.30
   0  -5   5   12.10    6.40
   0  -5   5   -0.80    3.60
   0  -4   5   92.89    8.50
   0  -4   5   90.09    9.30
   0   4  -5   83.49    7.70
   0  -4   5   90.59    6.30
   0   4  -5   81.19    6.50
   0  -4   5   76.99    8.00
   0  -4   5   88.99    7.30
   0   4  -5   79.69    8.40
   0  -3   5    0.20    2.80
   0  -3   5    1.80    3.10
   0  -3   5   -2.90    2.20
   0   3  -5    1.10    2.50
   0  -3   5    1.40    2.50
   0  -3   5    3.00    3.40
   0   3  -5    4.30    3.20
   0   3  -5   -4.50    3.10
   0  -2   5  824.22   25.60
   0   2  -5  804.22   25.30
   0   2  -5  797.42   25.60
   0  -2   5  826.02   26.00
   0   2  -5  797.22   26.10
   0  -2   5  847.42   25.50
   0  -1   5    1.00    1.10
   0   1  -5   -0.10    1.40
   0  -1   5    1.10    1.50
   0   1  -5   -1.80    1.20
   0   1  -5    1.20    1.30
   0  -1   5    0.40    1.40
   0   0   5    1.20    0.70
   0   0   5    1.00    1.20
   0   0  -5    1.30    1.00
   0   0  -5    1.30    1.00
   0   0   5    6.70    1.50
   0   0  -5    0.40    1.00
   0   0   5    1.10    1.00
   0   1   5   -0.30    1.40
   0   1   5    0.90    1.10
   0  -1  -5    0.10    1.20
   0  -1  -5   -0.30    1.40
   0   1   5    0.40    1.60
   0  -1  -5    0.50    1.50
   0   1   5    0.90    1.20
   0   2   5  792.52   23.10
   0   2   5  807.82   26.10
   0   2   5  808.02   25.90
   0  -2  -5  796.12   25.90
   0  -2  -5  829.32   25.80
   0   3   5   -4.00    3.00
   0   3   5   -3.20    3.60
   0  -3  -5   -3.20    3.20
   0  -3  -5    2.40    3.20
   0   4   5   82.19   10.30
   0  -4  -5   84.89    8.70
   0  -4  -5   97.49   14.30
   0   4   5   80.29    9.20
   0  -5  -5    2.80    5.30
   0   5   5   -3.60    5.00
   0   6   5    5.60    5.90
   0  -6  -5  -12.20    6.40
   0   7   5   -0.40    7.80
   0  -7  -5    0.00    7.80
   0   8   5   85.99   13.10
   0  -8  -5   88.09   13.90
   0  -9  -5   -8.90   11.40
   0   9   5    0.60   10.60
   0 -10  -5    6.60   14.90
   0  10   5   -0.30   13.60
   0  11   5   19.50   16.50
   0 -11  -5   -0.10   17.30
   0  12   5   55.39   22.70
   0 -12  -5   87.39   24.10
   1  12  -5   36.80   22.80
   1 -12   5  -32.80   18.70
  -1 -12   5  -37.70   21.20
  -1  12  -5   13.60   21.10
   1  11  -5   -5.10   16.90
   1 -11   5   -9.00   16.30
  -1  11  -5   23.80   18.70
  -1 -11   5    5.70   19.30
   1  10  -5    3.70   15.30
  -1  10  -5    0.80   14.70
  -1 -10   5   -4.40   16.40
   1   9  -5    0.50   11.50
   1  -9   5   -4.40    6.60
   1  -9   5   21.50   11.20
  -1  -9   5   -0.10   14.60
  -1  -9   5   11.70    8.90
  -1   9  -5    4.10   10.80
   1   8  -5   34.50   11.00
   1  -8   5   49.10   11.40
   1  -8   5   75.19   12.40
   1  -8   5   43.80    7.20
  -1   8  -5   44.90   10.60
  -1  -8   5   58.09    8.40
  -1   8  -5   44.30    7.90
  -1  -8   5   53.69   13.50
  -1  -8   5   62.59    9.00
   1  -7   5   -8.60    8.30
   1  -7   5   -7.60    8.00
   1   7  -5    4.00    7.50
   1  -7   5   -7.70    4.70
  -1  -7   5    1.90    6.10
  -1  -7   5   10.90    6.00
  -1   7  -5    0.00    4.90
  -1  -7   5   12.60    8.80
  -1   7  -5   -2.80    7.50
   1   6  -5   96.99   12.10
   1  -6   5  101.49   11.90
   1  -6   5  102.99   11.80
  -1   6  -5  128.79   13.20
  -1  -6   5  123.79    9.80
  -1  -6   5  119.79   13.50
  -1  -6   5  121.99    9.40
  -1   6  -5  130.79    9.00
   1  -5   5  132.59   12.30
   1  -5   5  133.79   10.40
   1   5  -5  116.19   11.80
   1   5  -5  146.59   11.00
   1  -5   5  123.79   10.90
  -1  -5   5  126.29   12.30
  -1   5  -5  138.79   14.60
  -1  -5   5  156.98   12.20
  -1   5  -5  128.59   11.10
  -1  -5   5  128.69    8.80
  -1   5  -5  148.59    9.10
  -1  -5   5  138.79    9.20
   1   4  -5  215.38   11.80
   1  -4   5  227.98   12.70
   1  -4   5  232.58   11.70
   1  -4   5  242.98   12.50
   1  -4   5  223.48   12.20
  -1  -4   5  211.38   11.80
  -1   4  -5  232.38   10.90
  -1   4  -5  244.58   13.80
  -1  -4   5  231.88   13.20
  -1  -4   5  219.38   10.70
  -1  -4   5  243.28   10.70
   1  -3   5   56.49    6.00
   1  -3   5   54.89    6.50
   1  -3   5   54.09    6.20
   1   3  -5   56.29    6.60
   1   3  -5   62.59    5.40
   1   3  -5   54.29    5.60
   1  -3   5   51.39    5.90
  -1   3  -5   54.59    6.00
  -1  -3   5   44.80    5.80
  -1   3  -5   58.79    6.50
  -1  -3   5   76.59    6.60
  -1   3  -5   64.59    7.20
  -1  -3   5   54.49    7.10
  -1  -3   5   58.79    5.40
  -1  -3   5   58.59    6.80
   1  -2   5  461.15   15.30
   1   2  -5  440.86   15.50
   1  -2   5  461.35   16.40
   1  -2   5  477.65   16.70
   1  -2   5  441.96   15.40
   1   2  -5  446.36   15.10
   1  -2   5  464.15   16.40
  -1  -2   5  444.06   15.60
  -1   2  -5  444.06   15.60
  -1  -2   5  463.75   16.70
  -1   2  -5  467.05   16.40
  -1   2  -5  452.35   16.10
  -1  -2   5  456.15   16.00
  -1  -2   5  461.55   15.20
   1   1  -5   11.80    2.50
   1  -1   5   11.90    2.80
   1  -1   5   10.20    2.20
   1  -1   5    9.20    2.20
   1  -1   5    8.50    1.40
   1   1  -5    6.90    2.50
   1   1  -5    5.50    1.20
   1  -1   5    7.50    1.60
  -1   1  -5    8.40    2.60
  -1   1  -5   10.90    2.50
  -1   1  -5    4.30    1.40
  -1  -1   5    7.30    2.30
  -1  -1   5    7.20    2.50
  -1  -1   5    6.00    1.20
   1   0   5   -2.40    1.30
   1   0   5    0.50    1.90
   1   0   5   -2.50    1.00
   1   0  -5   -1.50    2.00
   1   0  -5   -0.30    1.50
  -1   0  -5   -1.60    0.70
  -1   0   5    1.10    1.90
  -1   0  -5   -3.00    1.80
  -1   0  -5    0.70    1.60
  -1   0   5   -1.40    1.40
   1   1   5    5.40    2.30
   1  -1  -5    5.80    1.90
   1  -1  -5    7.40    2.30
   1   1   5   10.20    2.30
   1  -1  -5    3.00    2.00
   1   1   5    2.10    2.10
  -1   1   5    7.40    2.60
  -1   1   5    6.00    2.10
  -1  -1  -5    7.60    2.10
  -1  -1  -5    5.20    2.00
  -1  -1  -5    8.80    2.30
  -1   1   5    6.60    1.80
   1   2   5  441.56   16.30
   1  -2  -5  471.15   16.20
   1  -2  -5  470.55   16.20
   1   2   5  452.35   16.70
   1   2   5  382.36   16.10
   1  -2  -5  454.05   15.00
  -1   2   5  443.76   15.30
  -1   2   5  478.45   16.40
  -1  -2  -5  439.86   14.40
  -1  -2  -5  478.95   16.20
  -1  -2  -5  439.96   16.40
  -1   2   5  445.56   15.90
   1  -3  -5   53.69    6.10
   1   3   5   54.99    7.40
   1  -3  -5   54.99    6.50
   1   3   5   65.09    6.30
   1  -3  -5   73.49    5.30
  -1   3   5   58.19    7.20
  -1  -3  -5   57.89    7.00
  -1  -3  -5   57.39    6.70
  -1   3   5   74.39    6.70
  -1   3   5   50.19    5.20
   1  -4  -5  236.58   13.00
   1   4   5  222.28   13.80
   1   4   5  178.48   13.40
   1  -4  -5  233.78    9.70
  -1  -4  -5  209.58   14.90
  -1   4   5  224.78    9.20
  -1   4   5  224.58   13.20
  -1  -4  -5  224.98   12.80
   1  -5  -5  119.69   10.80
   1   5   5  117.09   15.10
  -1   5   5  140.49   11.30
  -1  -5  -5  141.49   11.80
   1  -6  -5  127.99   12.80
   1   6   5  107.59   12.10
  -1   6   5  141.59   13.10
  -1  -6  -5   98.19   11.90
   1   7   5   -0.90    8.10
   1  -7  -5   14.50    7.60
  -1   7   5   -3.70    7.30
  -1  -7  -5   -0.70    7.70
   1  -8  -5   41.40   10.40
   1   8   5   49.00   11.80
  -1   8   5   38.80   11.00
  -1  -8  -5   42.60   11.10
   1   9   5   11.90   11.40
   1  -9  -5    5.40   11.50
  -1   9   5   10.30   11.10
  -1  -9  -5  -10.00   11.30
   1  10   5   30.30   14.60
   1 -10  -5    6.50   15.30
  -1  10   5   14.90   14.00
  -1 -10  -5   17.80   16.20
   1  11   5   -6.60   16.70
   1 -11  -5   25.00   17.90
  -1 -11  -5   13.20   19.30
  -1  11   5  -38.30   16.90
   1 -12  -5   19.10   22.60
   1  12   5  -36.90   21.30
  -1  12   5    4.90   20.40
  -1 -12  -5   24.60   23.40
   2  12  -5   29.70   25.90
   2 -12   5   14.30   23.50
   2 -12   5   50.59   20.80
  -2 -12   5   53.29   26.70
  -2  12  -5   56.69   24.30
   2 -11   5   19.00   17.70
   2  11  -5   -2.20   18.90
  -2  11  -5   25.90   18.50
  -2 -11   5   -4.80   20.90
   2  10  -5  113.69   21.10
   2 -10   5  102.29   16.90
  -2 -10   5  109.59   22.90
  -2  10  -5  106.89   18.10
   2   9  -5  107.69   16.20
   2  -9   5   94.99   11.90
   2  -9   5  100.79   15.40
  -2   9  -5   97.79   12.00
  -2  -9   5  109.69   19.70
  -2  -9   5  106.19   13.10
  -2   9  -5  117.09   17.10
   2  -8   5   15.70   13.60
   2  -8   5   16.20    9.40
   2   8  -5    6.20    9.80
  -2   8  -5  -10.30    6.20
  -2  -8   5   -2.50    7.60
  -2  -8   5   -9.40   12.40
  -2  -8   5   -1.90    7.90
  -2   8  -5   16.40   10.30
   2  -7   5    4.80    7.70
   2   7  -5   17.60    7.90
   2  -7   5    9.70   10.90
  -2  -7   5   33.10    8.30
  -2   7  -5   18.60    8.00
  -2   7  -5   -0.40    7.40
  -2  -7   5    8.30    9.10
  -2  -7   5    6.50    6.30
   2  -6   5    3.20    6.40
   2   6  -5  -11.60    6.20
   2   6  -5    5.80    8.00
   2  -6   5    2.20    8.70
  -2  -6   5   15.40    6.70
  -2   6  -5   -2.50    5.40
  -2   6  -5   -5.80    6.10
  -2  -6   5    9.90    5.80
  -2  -6   5    8.10    8.40
   2  -5   5   13.80    7.50
   2   5  -5    6.90    5.20
   2  -5   5   16.80    7.50
   2   5  -5    6.60    7.10
   2   5  -5    7.80    5.10
   2  -5   5    7.00    6.30
  -2  -5   5    6.20    5.50
  -2   5  -5   27.60    9.30
  -2   5  -5   17.50    5.40
  -2  -5   5    4.50    5.50
  -2  -5   5    7.40    6.70
  -2   5  -5    1.20    6.10
  -2  -5   5   21.60    6.50
   2   4  -5   38.70    5.80
   2  -4   5   29.40    6.50
   2  -4   5   40.70    7.30
   2  -4   5   43.40    7.20
   2  -4   5   44.60    6.00
   2   4  -5   32.80    7.00
   2   4  -5   40.30    5.90
   2  -4   5   48.40    7.20
  -2   4  -5   55.69    8.00
  -2  -4   5   33.80    7.20
  -2  -4   5   33.90    6.10
  -2   4  -5   31.60    5.90
  -2   4  -5   36.30    6.40
  -2  -4   5   34.00    7.00
  -2  -4   5   39.30    6.20
   2  -3   5   93.29    8.40
   2  -3   5   89.69    6.40
   2  -3   5   96.79    8.10
   2   3  -5   88.89    8.60
   2   3  -5   98.59    7.70
   2   3  -5   89.09    6.90
   2  -3   5   94.99    7.10
   2  -3   5   79.69    8.80
  -2   3  -5   80.59    7.70
  -2  -3   5   88.79    8.50
  -2  -3   5   86.79    7.00
  -2  -3   5   97.59    8.10
  -2   3  -5   89.49    7.70
  -2   3  -5   97.19    8.10
   2   2  -5    2.10    3.40
   2  -2   5    0.80    2.00
   2   2  -5    2.20    3.40
   2   2  -5    6.40    2.30
   2  -2   5    7.20    3.30
   2  -2   5    4.80    2.90
   2  -2   5    2.20    3.60
  -2  -2   5    3.60    2.20
  -2   2  -5    3.70    3.40
  -2   2  -5    4.20    2.50
  -2  -2   5    5.00    3.90
  -2  -2   5   -4.00    3.00
  -2   2  -5    7.80    3.70
   2   1  -5   12.50    3.20
   2  -1   5   17.90    3.30
   2  -1   5   32.20    5.20
   2   1  -5   19.50    2.60
   2   1  -5   13.40    3.60
  -2  -1   5   17.20    3.10
  -2   1  -5   16.20    3.50
  -2  -1   5   18.70    2.30
  -2   1  -5   19.00    4.10
  -2  -1   5   21.00    4.30
   2   0  -5   -5.10    3.40
   2   0   5   -3.70    3.20
   2   0   5    1.50    2.10
   2   0  -5   -0.10    1.90
   2   0  -5    0.80    1.40
   2   0  -5   -0.10    1.50
  -2   0  -5   -2.50    1.30
  -2   0   5    0.00    2.90
  -2   0  -5   -4.50    2.00
  -2   0   5   -2.20    2.00
  -2   0   5   -3.00    1.40
  -2   0  -5   -1.70    3.00
  -2   0  -5    1.30    1.50
   2  -1  -5   16.70    4.20
   2   1   5   16.60    3.00
   2   1   5   18.60    4.10
   2  -1  -5   18.00    2.90
   2   1   5   19.20    3.40
   2  -1  -5   14.00    2.90
  -2   1   5   14.90    4.10
  -2  -1  -5   10.30    2.80
  -2   1   5   15.30    2.70
  -2   1   5   23.20    3.40
  -2  -1  -5   19.50    3.20
  -2  -1  -5   14.30    3.30
  -2  -1  -5   16.70    3.30
   2  -2  -5    3.40    3.00
   2  -2  -5    3.30    2.40
   2  -2  -5    2.30    3.80
   2   2   5    3.30    2.60
   2   2   5   -6.70    3.80
   2   2   5    3.60    3.90
  -2  -2  -5    7.50    3.20
  -2   2   5    2.50    3.60
  -2  -2  -5    6.90    3.60
  -2   2   5    1.20    2.70
  -2   2   5    2.00    3.00
  -2  -2  -5    1.90    3.30
  -2  -2  -5    4.40    3.20
   2  -3  -5  103.39    8.40
   2   3   5   83.29    9.10
   2  -3  -5  102.69    7.30
   2   3   5   95.59    7.60
   2   3   5  104.19    7.70
   2  -3  -5   85.59    8.30
  -2   3   5   86.69    7.40
  -2  -3  -5   83.29    8.70
  -2  -3  -5   85.69    7.10
  -2   3   5   91.19    8.10
  -2  -3  -5   79.59    8.20
  -2  -3  -5   91.59    7.50
  -2   3   5  102.19    8.40
   2  -4  -5   41.30    6.30
   2  -4  -5   43.10    7.20
   2   4   5   32.90    6.10
   2   4   5   39.70    7.60
   2  -4  -5   30.80    5.70
   2   4   5   38.30    4.90
  -2   4   5   42.20    6.70
  -2  -4  -5   30.90    7.10
  -2   4   5   49.50    7.60
  -2  -4  -5   38.80    4.90
  -2  -4  -5   27.30    6.70
  -2  -4  -5   48.70    8.00
  -2   4   5   32.80    5.30
   2   5   5    5.20    5.40
   2  -5  -5    0.30    5.20
   2  -5  -5   17.90    6.10
  -2   5   5    0.10    4.80
  -2  -5  -5    7.30    6.80
  -2   5   5   11.00    6.00
  -2  -5  -5    5.30    4.00
   2   6   5   -0.50    7.20
   2  -6  -5  -11.40    6.20
   2  -6  -5    6.40    6.10
  -2   6   5    3.00    6.80
  -2   6   5    4.70    5.10
  -2  -6  -5   -3.70    7.30
   2  -7  -5    9.50    7.00
   2  -7  -5    7.30    8.90
   2   7   5   14.50    8.00
  -2   7   5   10.30    8.50
  -2   7   5   13.20    5.00
  -2  -7  -5   20.70   10.60
   2  -8  -5   -1.50    9.50
   2   8   5   -3.60    8.90
  -2   8   5   -8.70    9.10
  -2  -8  -5   -7.10   10.30
   2  -9  -5   98.89   16.30
   2   9   5  108.59   16.70
  -2  -9  -5   87.99   15.80
  -2   9   5  102.89   17.40
   2  10   5  112.39   19.10
   2 -10  -5  101.19   19.70
  -2 -10  -5   83.29   18.60
  -2  10   5  117.99   20.30
   2 -11  -5   17.80   16.80
   2  11   5   22.50   17.90
  -2  11   5   18.00   17.30
  -2 -11  -5    1.90   20.40
   2 -12  -5   50.39   21.70
   2  12   5   48.70   24.60
  -2 -12  -5   78.69   26.30
  -2  12   5   65.29   22.00
   3  12  -5  -18.00   24.70
   3 -12   5  -25.50   20.50
   3 -12   5  -18.40   22.40
  -3  12  -5   26.80   23.10
  -3 -12   5   35.80   31.40
   3 -11   5   13.10   17.80
   3  11  -5   32.20   19.90
   3 -11   5  -12.20   15.80
  -3 -11   5  -39.00   21.60
  -3  11  -5   14.50   17.90
   3 -10   5   -3.10   15.20
   3 -10   5   18.00   13.80
   3  10  -5    1.70   15.30
  -3  10  -5    1.40   15.20
  -3 -10   5   -0.70   19.20
   3  -9   5   30.80   12.90
   3   9  -5   61.49   14.00
   3  -9   5    7.20   12.00
  -3  -9   5    3.10   12.30
  -3   9  -5   18.30    9.40
  -3  -9   5   29.00   15.60
  -3   9  -5    8.80   12.30
   3  -8   5   41.10   11.30
   3   8  -5   23.00   11.20
   3  -8   5   30.40   10.60
  -3  -8   5   41.30   11.10
  -3   8  -5   14.50   10.40
  -3  -8   5   28.00   10.00
  -3  -8   5   29.30   13.20
  -3   8  -5   39.40    9.70
   3   7  -5   20.90   11.70
   3   7  -5   17.90    7.70
   3  -7   5   18.20    8.70
   3  -7   5   17.50    7.80
   3   7  -5    6.20    8.70
  -3   7  -5   21.40    9.60
  -3  -7   5   12.00    8.60
  -3  -7   5    5.80    8.60
  -3   7  -5    7.30    8.00
  -3  -7   5   15.90   10.60
   3   6  -5   31.40   10.60
   3   6  -5   28.30    8.10
   3  -6   5   41.60    8.40
   3   6  -5   40.90    7.90
   3  -6   5   42.80   13.30
   3  -6   5   38.10    9.10
  -3   6  -5   49.10    8.50
  -3   6  -5   37.30    8.90
  -3  -6   5   45.40    8.40
  -3  -6   5   34.30   10.50
  -3  -6   5   24.60    9.20
   3   5  -5   38.30    7.70
   3  -5   5   41.70    8.40
   3   5  -5   37.10    6.90
   3  -5   5   54.99    7.70
   3   5  -5   44.70    9.80
   3  -5   5   38.60   10.70
  -3  -5   5   44.30    7.50
  -3   5  -5   35.50    7.70
  -3   5  -5   34.00   10.20
  -3   5  -5   41.70    7.90
  -3  -5   5   52.89   10.10
  -3  -5   5   39.10    9.10
   3  -4   5  361.96   20.90
   3   4  -5  371.46   16.20
   3  -4   5  350.46   17.80
   3   4  -5  342.07   19.20
   3  -4   5  366.16   15.10
   3   4  -5  362.16   17.10
  -3  -4   5  355.06   17.90
  -3  -4   5  350.96   19.20
  -3  -4   5  382.86   16.10
  -3   4  -5  371.56   16.90
  -3   4  -5  343.87   17.40
  -3   4  -5  336.67   17.50
   3  -3   5  478.05   16.10
   3   3  -5  478.05   17.40
   3  -3   5  442.16   20.00
   3   3  -5  431.26   20.20
   3  -3   5  500.65   22.40
   3  -3   5  435.56   19.30
   3   3  -5  464.75   19.40
  -3  -3   5  476.45   17.20
  -3   3  -5  454.35   19.50
  -3  -3   5  457.85   20.20
  -3  -3   5  468.35   19.60
  -3   3  -5  494.75   17.60
  -3   3  -5  468.25   20.10
   3   2  -5   44.50    6.80
   3   2  -5   41.60    5.00
   3  -2   5   40.90    3.40
   3  -2   5   40.30    7.50
   3   2  -5   50.49    6.90
   3  -2   5   40.90    5.70
   3  -2   5   51.09    6.30
  -3   2  -5   42.80    4.70
  -3  -2   5   47.30    6.90
  -3  -2   5   49.30    4.70
  -3  -2   5   59.49    7.00
  -3   2  -5   42.30    6.40
  -3   2  -5   49.80    6.30
   3  -1   5   74.59    9.10
   3   1  -5   90.09    9.00
   3  -1   5   80.89    6.50
   3   1  -5   88.59    6.70
   3  -1   5   84.99    3.90
   3   1  -5   84.49    4.90
  -3   1  -5   73.29    7.30
  -3  -1   5   87.59    5.00
  -3  -1   5   83.09    6.70
  -3   1  -5   82.59    8.70
  -3   1  -5   83.19    3.90
  -3  -1   5   84.49    8.90
   3   0  -5   -1.10    2.10
   3   0  -5    0.70    2.40
   3   0   5    0.50    2.20
   3   0   5    3.70    2.60
   3   0  -5   -7.00    4.90
   3   0   5   -3.90    4.70
   3   0  -5    1.30    2.60
  -3   0   5    4.20    4.40
  -3   0   5   -1.10    2.20
  -3   0  -5    0.20    4.40
  -3   0  -5    1.90    3.00
  -3   0   5    2.30    2.90
  -3   0  -5   -1.30    1.70
   3   1   5   79.69    6.20
   3  -1  -5   68.99    9.30
   3   1   5   83.59    9.60
   3   1   5   77.59    6.50
   3  -1  -5   79.79    6.00
   3  -1  -5   91.79    6.60
   3  -1  -5   97.49    6.20
  -3  -1  -5   80.69    6.60
  -3  -1  -5   76.79    6.80
  -3   1   5   93.09    6.30
  -3   1   5   90.89    8.90
  -3  -1  -5   78.79    8.50
   3  -2  -5   51.69    5.30
   3  -2  -5   47.80    5.50
   3   2   5   44.00    5.90
   3   2   5   59.69    8.00
   3   2   5   46.10    5.90
   3  -2  -5   46.60    5.70
   3  -2  -5   45.40    7.10
  -3  -2  -5   53.89    6.80
  -3  -2  -5   44.20    6.00
  -3   2   5   45.20    6.10
  -3   2   5   37.40    7.00
  -3  -2  -5   42.70    6.30
  -3   2   5   46.60    5.90
  -3  -2  -5   42.50    6.10
   3  -3  -5  475.95   17.80
   3  -3  -5  476.05   20.60
   3   3   5  447.06   19.40
   3   3   5  396.66   20.50
   3  -3  -5  441.96   18.90
  -3  -3  -5  435.06   19.00
  -3   3   5  479.75   18.90
  -3  -3  -5  481.25   20.00
  -3   3   5  461.25   18.60
  -3   3   5  443.86   19.80
  -3  -3  -5  486.95   18.90
  -3  -3  -5  485.75   19.90
   3  -4  -5  344.47   15.40
   3   4   5  323.97   18.70
   3   4   5  335.87   15.80
   3   4   5  331.67   16.60
   3  -4  -5  356.46   17.50
   3  -4  -5  354.36   18.30
  -3  -4  -5  337.07   15.70
  -3   4   5  340.27   17.30
  -3   4   5  334.67   16.90
  -3  -4  -5  314.97   18.20
  -3  -4  -5  317.77   17.60
  -3   4   5  357.36   17.00
   3   5   5   48.10    7.30
   3  -5  -5   41.80    7.10
   3   5   5   41.50    7.30
   3  -5  -5   41.10    9.10
  -3  -5  -5   56.79   10.10
  -3  -5  -5   39.90    6.70
  -3   5   5   44.40    7.90
  -3   5   5   36.10    7.90
   3   6   5   49.99    8.90
   3  -6  -5   34.40    7.40
   3  -6  -5   66.09   11.20
   3   6   5   59.49    7.00
  -3  -6  -5   41.40    7.20
  -3   6   5   50.29    8.40
  -3  -6  -5   42.30   10.90
  -3   6   5   53.99   10.00
   3   7   5   17.80    9.10
   3  -7  -5   14.20   10.40
   3  -7  -5   32.70    8.90
   3   7   5   23.90    5.50
  -3   7   5   27.30   10.20
  -3  -7  -5   31.20   12.20
  -3  -7  -5    7.00   11.00
  -3   7   5   16.10    7.50
   3  -8  -5   39.50    9.90
   3   8   5   17.80   10.20
  -3   8   5   41.30    8.30
  -3   8   5   32.80   11.90
  -3  -8  -5   32.60   13.60
   3  -9  -5   30.40   12.50
   3   9   5   45.40   13.80
  -3  -9  -5    6.30   14.10
  -3   9   5   12.60   13.20
   3 -10  -5   22.30   14.50
   3  10   5    5.70   15.70
  -3  10   5   -3.70   16.70
  -3 -10  -5   19.00   17.60
   3  11   5    8.50   19.40
   3 -11  -5   29.10   17.00
  -3 -11  -5   -6.60   21.60
  -3  11   5   17.50   18.60
   3 -12  -5   14.30   21.10
   3  12   5   33.10   23.30
  -3  12   5    3.70   23.60
  -3 -12  -5  -53.69   24.50
   4 -12   5   56.49   24.20
   4 -11   5  -12.90   19.90
   4 -11   5   -6.50   17.80
   4  11  -5    2.50   20.10
  -4  11  -5  -14.10   19.30
  -4 -11   5   47.80   28.20
   4 -10   5   -1.40   14.50
   4 -10   5   -1.90   16.50
   4  10  -5   33.90   17.40
  -4 -10   5    7.20   19.40
  -4  10  -5   -4.30   16.00
   4  -9   5   15.30   13.40
   4   9  -5   28.50   13.90
   4  -9   5   33.00   12.40
  -4  -9   5   19.20   14.80
  -4  -9   5   31.80   16.30
  -4   9  -5   16.90   14.00
  -4   9  -5   43.10   12.70
   4  -8   5   38.80   12.40
   4  -8   5   33.90   10.70
   4   8  -5   20.90   12.30
  -4   8  -5   34.60   11.80
  -4  -8   5   29.00   12.30
  -4  -8   5   54.99   16.30
  -4   8  -5   32.80   12.40
   4  -7   5   74.69   12.60
   4  -7   5   93.89   11.30
   4   7  -5  100.59   12.70
   4   7  -5  118.29   17.10
  -4   7  -5   94.79   14.60
  -4   7  -5   91.99   13.00
  -4  -7   5  106.49   17.80
  -4  -7   5   88.09   13.60
   4  -6   5   18.00    6.20
   4   6  -5   27.60   10.40
   4   6  -5    8.20    7.40
   4  -6   5   27.10    8.70
  -4  -6   5   -1.20    9.60
  -4  -6   5    7.20    9.80
  -4   6  -5   18.40    8.00
  -4   6  -5   19.80    9.00
   4   5  -5   29.50    9.30
   4  -5   5   51.69    7.50
   4   5  -5   46.50    7.60
   4  -5   5   37.10    8.80
  -4  -5   5   49.70   10.60
  -4   5  -5   36.60    8.30
  -4   5  -5   32.00   10.50
  -4  -5   5   45.30    8.70
  -4   5  -5   39.20    9.70
  -4  -5   5   67.19   12.30
   4   4  -5  328.27   19.10
   4  -4   5  317.07   13.40
   4   4  -5  360.16   15.90
   4  -4   5  312.77   18.70
   4   4  -5  310.37   19.40
  -4   4  -5  358.36   17.00
  -4  -4   5  351.66   15.70
  -4  -4   5  310.87   19.40
  -4   4  -5  296.77   18.30
   4  -3   5    1.40    2.60
   4   3  -5   -1.70    7.50
   4   3  -5    1.80    3.90
   4  -3   5    2.00    4.50
   4   3  -5   -7.00    5.90
  -4  -3   5   -1.10    6.70
  -4   3  -5   15.10    6.50
  -4  -3   5   -2.20    3.50
  -4   3  -5   -0.80    4.70
   4  -2   5   13.10    5.80
   4   2  -5   17.00    6.20
   4  -2   5   15.60    5.40
   4   2  -5   19.10    4.20
   4  -2   5   19.00    3.00
   4   2  -5   35.30    8.40
   4  -2   5    4.30    8.00
  -4   2  -5   23.60    3.80
  -4   2  -5   17.40    6.80
  -4  -2   5   18.30    7.20
  -4  -2   5   19.90    5.40
  -4  -2   5   15.00    3.70
  -4   2  -5    4.70    5.60
   4   1  -5   28.10    5.30
   4  -1   5   20.90    8.50
   4  -1   5   28.40    5.40
   4  -1   5   28.80    3.50
   4   1  -5   42.20    8.40
  -4  -1   5   27.20    7.60
  -4   1  -5   25.10    7.40
  -4   1  -5   23.70    3.10
  -4  -1   5   30.50    5.40
  -4   1  -5   23.70    5.40
  -4  -1   5   32.90    4.30
   4   0  -5    1.40    2.80
   4   0  -5    1.70    3.70
   4   0   5    6.30    3.00
   4   0  -5   -3.70    7.00
   4   0  -5   -1.70    3.20
   4   0   5   -4.50    7.80
  -4   0   5   -3.60    5.60
  -4   0  -5    1.40    2.70
  -4   0   5    0.90    3.20
  -4   0  -5    0.00    4.00
  -4   0   5   -0.90    3.90
  -4   0  -5    4.20    5.70
   4  -1  -5   32.70    5.10
   4  -1  -5   35.20    5.30
   4   1   5   29.80    8.80
   4  -1  -5   28.00    4.80
   4  -1  -5   19.20    8.30
   4   1   5   24.40    5.00
  -4  -1  -5   26.90    7.30
  -4   1   5   25.10    7.50
  -4   1   5   29.30    5.00
  -4  -1  -5   27.70    5.30
  -4  -1  -5   32.30    5.50
  -4  -1  -5   35.80    4.90
   4   2   5   14.10    5.30
   4  -2  -5   19.30    8.60
   4  -2  -5   16.20    4.80
   4  -2  -5   20.70    4.50
   4   2   5   10.10    4.60
   4   2   5   18.70    8.50
   4  -2  -5   11.90    5.50
  -4  -2  -5   19.90    5.40
  -4  -2  -5   16.50    5.80
  -4  -2  -5   10.90    5.00
  -4   2   5   11.20    6.60
  -4   2   5   20.70    5.00
  -4   2   5   15.70    4.80
   4   3   5   -1.20    5.00
   4   3   5    1.20    7.60
   4  -3  -5   -1.90    3.50
   4   3   5   -1.50    5.50
   4  -3  -5   13.80    9.10
   4  -3  -5    5.40    5.00
   4  -3  -5   -2.70    6.20
  -4   3   5    5.40    6.30
  -4   3   5   -8.00    5.00
  -4  -3  -5    4.60    6.30
  -4  -3  -5   -4.00    5.30
  -4  -3  -5    0.70    6.60
  -4   3   5   -3.90    4.20
   4  -4  -5  336.47   15.40
   4   4   5  330.57   17.40
   4   4   5  363.76   19.30
   4  -4  -5  324.77   21.10
   4  -4  -5  314.37   17.90
  -4   4   5  335.17   17.30
  -4  -4  -5  341.07   18.20
  -4   4   5  346.77   18.70
  -4  -4  -5  310.17   17.70
   4  -5  -5   57.89   12.60
   4  -5  -5   59.69    7.80
   4   5   5   60.89    9.80
   4   5   5   34.80    7.50
   4  -5  -5   38.60    8.30
  -4  -5  -5   53.59    9.80
  -4   5   5   35.80    8.00
  -4   5   5   38.10    9.10
  -4  -5  -5   43.10    8.50
   4  -6  -5   40.20   13.70
   4  -6  -5   24.10    7.60
   4   6   5   19.20    8.20
   4   6   5   17.70    7.90
  -4  -6  -5    6.40   10.50
  -4  -6  -5   14.00    7.70
  -4   6   5    9.80    8.20
  -4   6   5   20.10    9.40
   4   7   5  106.39   11.30
   4  -7  -5   93.09   11.60
   4   7   5   87.89   13.30
  -4  -7  -5   78.19   10.80
  -4  -7  -5   72.89   15.20
  -4   7   5   82.19   13.70
  -4   7   5   84.69   11.70
   4  -8  -5   35.50   11.40
   4   8   5   60.29   13.80
  -4   8   5   36.40   10.30
  -4   8   5   44.20   13.50
  -4  -8  -5   36.40    9.80
  -4  -8  -5   18.90   15.30
   4   9   5   28.20   15.00
   4  -9  -5   19.60   11.80
  -4   9   5   18.20   14.90
  -4  -9  -5   55.89   19.00
   4 -10  -5   32.10   15.90
   4  10   5   22.30   18.10
  -4 -10  -5    4.80   20.50
  -4  10   5   25.80   17.80
   4 -11  -5  -31.90   16.10
   4  11   5    1.10   20.90
  -4 -11  -5   37.60   25.60
  -4  11   5  -13.10   19.90
   4 -12  -5  -26.20   24.90
   5 -11   5   34.70   23.40
   5 -11   5   -6.40   18.00
   5  11  -5  -12.40   23.30
  -5 -11   5    5.90   27.30
  -5  11  -5   13.70   20.90
   5 -10   5   46.10   16.00
   5  10  -5   80.19   20.60
   5 -10   5   74.19   22.10
  -5 -10   5   90.59   27.00
  -5  10  -5   42.90   16.80
   5   9  -5  -12.70   14.90
   5  -9   5    7.70   12.20
   5  -9   5   27.50   15.10
  -5  -9   5   15.90   18.90
  -5  -9   5   18.00   16.30
  -5   9  -5    2.80   15.00
  -5   9  -5    2.90   14.60
   5  -8   5  105.19   13.80
   5  -8   5   68.59   15.40
   5   8  -5  102.89   15.90
  -5  -8   5   88.39   17.60
  -5  -8   5   84.99   19.70
  -5   8  -5   85.79   14.60
  -5   8  -5   94.99   16.30
   5  -7   5  121.49   16.80
   5   7  -5  128.09   20.70
   5  -7   5  112.59   12.30
   5   7  -5  113.29   14.30
  -5  -7   5  117.79   16.50
  -5   7  -5   99.79   15.50
  -5  -7   5  100.09   18.20
  -5   7  -5   96.39   15.30
   5   6  -5   32.80    9.50
   5  -6   5    0.70    8.90
   5   6  -5    4.10   11.30
   5  -6   5   24.40    6.60
  -5  -6   5   27.40   13.70
  -5  -6   5    5.10   11.30
  -5   6  -5   14.60    9.40
  -5   6  -5    5.70   10.40
   5   5  -5    1.00    9.70
   5   5  -5    2.40    7.10
   5  -5   5    0.70    7.20
  -5  -5   5   -4.30   10.20
  -5   5  -5    4.10    9.30
  -5   5  -5    0.60   10.80
  -5  -5   5    6.80   10.20
   5  -4   5  150.08   13.90
   5   4  -5  105.89   10.90
   5   4  -5  107.49   14.60
   5  -4   5  133.09    7.90
  -5  -4   5  147.29   16.60
  -5  -4   5  115.69   11.20
  -5   4  -5  135.89   16.30
  -5   4  -5  123.79   12.90
   5  -3   5   -1.60    6.20
   5   3  -5   12.00    5.90
   5  -3   5    1.80    3.40
   5   3  -5    7.20    7.20
  -5  -3   5   -1.50    4.90
  -5   3  -5   10.80    5.60
  -5   3  -5   13.70    8.70
  -5  -3   5   -1.40    7.80
   5   2  -5  517.45   19.00
   5  -2   5  492.75   22.00
   5  -2   5  529.55   17.40
   5   2  -5  483.35   23.10
  -5   2  -5  487.45   24.70
  -5  -2   5  503.25   19.00
  -5   2  -5  514.05   17.30
  -5  -2   5  470.95   24.90
   5   1  -5    9.20    4.20
   5  -1   5   19.30    5.30
   5  -1   5   11.90    4.00
   5   1  -5    6.90    5.20
  -5  -1   5   11.20    5.20
  -5  -1   5   12.80    5.90
  -5   1  -5   13.90    7.40
  -5  -1   5   10.10    8.40
  -5   1  -5    6.20    4.20
   5   0   5    2.70    4.60
   5   0  -5   -3.90    4.50
   5   0  -5   12.20    5.00
   5   0   5    4.90    4.00
   5   0  -5    1.20    4.20
  -5   0   5    3.60    4.90
  -5   0   5    0.60    7.80
  -5   0   5    4.50    5.40
  -5   0  -5   -0.80    6.50
  -5   0  -5    0.10    3.80
   5   1   5   13.30    5.20
   5   1   5    9.40    5.40
   5  -1  -5   15.80    5.10
   5  -1  -5   12.60    6.00
   5  -1  -5   15.10    4.80
  -5  -1  -5   31.00    8.30
  -5   1   5   17.10    5.30
  -5   1   5   21.60    6.00
  -5  -1  -5    1.20    5.60
  -5  -1  -5    9.20    4.30
  -5   1   5   -2.30    7.00
   5  -2  -5  467.55   19.20
   5   2   5  512.25   20.80
   5   2   5  468.95   21.10
   5  -2  -5  523.05   21.00
   5  -2  -5  477.95   20.20
  -5  -2  -5  500.75   20.20
  -5  -2  -5  484.75   21.10
  -5   2   5  475.75   24.90
  -5  -2  -5  470.45   24.00
  -5   2   5  499.75   19.90
   5   3   5   -2.00    6.90
   5  -3  -5    3.20    5.70
   5   3   5    4.00    6.00
   5  -3  -5    3.50    4.50
  -5  -3  -5   -1.90    7.80
  -5   3   5    1.10    7.10
  -5   3   5    8.30    8.30
  -5  -3  -5   -2.20    6.50
  -5  -3  -5   13.30    8.30
   5  -4  -5  125.29   12.90
   5  -4  -5  116.49    9.70
   5   4   5   91.89   12.10
  -5   4   5  110.89   11.50
  -5   4   5  135.89   15.10
  -5  -4  -5  119.09   13.90
  -5  -4  -5  111.39   14.00
   5  -5  -5    7.80    6.10
   5   5   5    0.50    7.30
   5  -5  -5    1.60    7.40
  -5   5   5   -7.30    9.60
  -5  -5  -5   -4.30    8.60
  -5  -5  -5    0.90    9.00
  -5   5   5    8.50    7.40
   5  -6  -5   10.20    7.70
   5   6   5   17.50    9.40
   5  -6  -5   21.40    9.60
  -5  -6  -5   12.60   11.60
  -5   6   5   11.80    9.50
  -5  -6  -5   30.30    9.90
  -5   6   5   24.90   10.70
   5  -7  -5  106.79   14.60
   5   7   5  104.59   15.50
   5  -7  -5  104.89   14.50
  -5  -7  -5  129.89   18.80
  -5   7   5  116.39   15.00
  -5   7   5  124.49   15.90
  -5  -7  -5  107.99   13.40
   5  -8  -5   57.99   20.20
   5  -8  -5  115.29   15.20
   5   8   5  120.59   15.80
  -5  -8  -5   79.49   13.20
  -5  -8  -5  121.09   30.60
  -5   8   5   93.49   14.70
   5  -9  -5   29.20   13.00
   5  -9  -5    2.60   15.30
   5   9   5   27.50   15.50
  -5  -9  -5   -5.50   17.80
  -5   9   5   17.30   15.70
   5 -10  -5   55.89   16.80
   5 -10  -5   49.80   20.20
   5  10   5   38.20   19.00
  -5  10   5   63.59   20.00
  -5 -10  -5   67.79   23.30
   5 -11  -5    6.30   21.70
   5 -11  -5   23.60   20.30
   5  11   5   16.60   22.70
  -5 -11  -5   47.70   26.40
  -5  11   5   23.90   22.90
   6  10  -5   34.50   21.70
   6 -10   5   11.50   21.50
  -6  10  -5   25.80   20.70
  -6 -10   5   73.09   28.10
   6  -9   5    0.30   12.50
   6  -9   5  -10.30   16.30
   6   9  -5  -19.80   17.00
  -6   9  -5  -17.80   16.40
  -6   9  -5  -38.00   15.80
  -6  -9   5  -13.30   20.70
   6  -8   5   58.09   17.80
   6   8  -5  101.49   24.00
   6  -8   5   93.29   12.80
   6   8  -5   57.49   16.30
  -6   8  -5   85.89   17.40
  -6  -8   5   89.49   23.90
  -6  -8   5   52.99   20.40
   6  -7   5   18.10   14.90
   6   7  -5   12.50   11.60
   6  -7   5   21.20    7.50
  -6   7  -5  -13.00   12.50
  -6  -7   5    3.20   16.40
   6  -6   5   28.80    6.50
   6   6  -5   20.70   15.30
   6   6  -5   20.50    9.70
   6  -6   5   22.30   10.70
  -6  -6   5   24.90   14.30
  -6   6  -5   15.90   12.70
  -6  -6   5    6.30   13.60
   6  -5   5   -5.90    8.60
   6  -5   5    6.60    6.10
   6   5  -5   10.80   12.70
   6   5  -5    4.80    7.60
  -6   5  -5    8.60   12.30
  -6  -5   5    4.00   11.60
  -6  -5   5    0.50   12.70
  -6   5  -5  -13.50   11.20
   6  -4   5   -3.40    4.20
   6   4  -5  -11.30    9.80
   6  -4   5   10.20    8.90
   6   4  -5   -2.90    6.70
  -6  -4   5   -0.10   11.40
  -6   4  -5    1.10    8.60
  -6   4  -5   20.40   10.90
   6   3  -5   31.10    7.20
   6   3  -5   41.30   10.80
   6  -3   5   47.70    6.00
   6  -3   5   37.90    9.10
  -6  -3   5   24.90   11.20
  -6   3  -5   48.40   12.30
  -6  -3   5   45.70    7.40
  -6   3  -5   56.59    7.30
   6  -2   5   75.19    9.60
   6  -2   5  100.09    8.30
   6   2  -5   72.19   11.20
  -6   2  -5   75.29    8.00
  -6  -2   5   80.69    8.90
  -6  -2   5   56.49   12.50
  -6   2  -5   72.49   13.60
   6  -1   5   10.30    5.40
   6   1  -5   10.40    7.50
   6   1  -5    5.70    5.50
   6  -1   5   13.10    6.10
  -6  -1   5    9.10    6.40
  -6  -1   5   12.00    9.80
  -6   1  -5   14.00    5.10
  -6   1  -5   19.30    9.70
   6   0  -5    6.80    7.50
   6   0   5   15.70    5.80
   6   0  -5    1.80    6.20
   6   0   5   -2.30    6.20
  -6   0   5   -3.50    6.90
  -6   0  -5    3.70    8.70
  -6   0  -5   -2.30    5.20
  -6   0   5   -4.40    8.50
   6  -1  -5    9.50    6.00
   6  -1  -5    4.80    5.60
   6   1   5    8.40    6.50
   6   1   5   10.70    7.40
   6  -1  -5   10.80    8.20
  -6   1   5   26.30   10.70
  -6  -1  -5   18.60   10.10
  -6   1   5   18.00    8.00
  -6  -1  -5   20.90    6.10
   6  -2  -5   84.89    9.20
   6   2   5   77.19   11.20
   6   2   5   79.39    9.50
   6  -2  -5   85.99    9.80
  -6  -2  -5   74.99   12.30
  -6   2   5   75.99   12.90
  -6  -2  -5   65.69   10.10
  -6  -2  -5   77.79    9.70
   6   3   5   46.30    8.60
   6   3   5   37.10    9.70
   6  -3  -5   32.90    8.20
   6  -3  -5   34.00    6.80
  -6   3   5   52.99   11.90
  -6  -3  -5   45.10   11.30
  -6  -3  -5   48.30   10.00
   6  -4  -5   12.80    7.10
   6  -4  -5   -3.20    5.50
   6   4   5    8.50    8.10
   6   4   5   -8.30    9.30
  -6  -4  -5    2.40    8.90
  -6  -4  -5  -11.70    9.70
  -6   4   5   11.80   11.50
   6  -5  -5    5.30    6.30
   6   5   5  -10.60    8.90
   6  -5  -5   -0.10    9.00
  -6  -5  -5    5.80   11.10
  -6   5   5   -2.50    8.00
  -6   5   5   -4.40   11.90
  -6  -5  -5    4.40   10.50
   6  -6  -5   10.50    7.10
   6   6   5   13.30   10.40
   6  -6  -5    8.60   10.30
  -6  -6  -5   33.30   13.80
  -6   6   5    5.00   12.20
  -6   6   5   11.00    9.30
  -6  -6  -5    8.60   12.10
   6  -7  -5   24.20   12.90
   6   7   5    2.10   11.20
   6  -7  -5   17.80    9.30
  -6   7   5   19.20   13.30
  -6   7   5   12.30   11.60
  -6  -7  -5   24.50   13.00
  -6  -7  -5   13.40   17.00
   6  -8  -5   63.29   13.10
   6  -8  -5   59.19   16.00
  -6   8   5   47.80   16.60
  -6   8   5   62.59   15.90
  -6  -8  -5   34.50   20.50
  -6  -8  -5   42.40   15.50
   6  -9  -5   -2.80   13.60
   6   9   5   33.80   18.10
   6  -9  -5   -3.10   15.80
  -6  -9  -5   -1.50   19.80
  -6   9   5   -4.60   16.70
   6 -10  -5   28.10   17.20
   6 -10  -5   18.10   19.00
   6  10   5   20.10   20.80
  -6 -10  -5   21.90   24.10
  -6  10   5   40.20   22.10
   7 -10   5   79.59   22.40
   7  10  -5  -42.80   30.70
  -7 -10   5   39.40   30.50
   7  -9   5   75.69   19.90
   7   9  -5   47.50   21.70
  -7  -9   5   26.60   23.20
  -7   9  -5   21.20   22.20
   7   8  -5   35.30   26.10
   7  -8   5   12.70   16.00
   7   8  -5    1.60   16.00
  -7  -8   5    0.50   21.30
  -7  -8   5    7.20   21.20
   7   7  -5   17.80   13.60
   7   7  -5  -21.60   20.70
   7  -7   5   15.30   14.10
   7  -7   5   -1.80    7.80
  -7  -7   5    9.40   18.80
  -7  -7   5    4.80   18.10
  -7   7  -5  -10.20   16.00
   7  -6   5   17.90    7.40
   7   6  -5    6.00   17.90
   7   6  -5   19.00   11.50
  -7   6  -5    7.70   15.70
  -7  -6   5   -2.80   15.60
  -7  -6   5   29.70   17.50
   7   5  -5   64.19   12.30
   7  -5   5   39.50    7.70
   7  -5   5   34.20   11.90
   7   5  -5   47.90   16.50
  -7  -5   5   30.60   15.00
  -7   5  -5   48.20   16.10
  -7  -5   5   38.80   15.20
   7   4  -5  126.59   15.50
   7   4  -5  152.18   19.60
   7  -4   5  133.59   17.30
   7  -4   5  161.58   11.70
  -7  -4   5  140.09   20.10
  -7   4  -5  179.68   22.90
   7   3  -5   62.69    9.60
   7  -3   5   75.49    9.80
   7  -3   5   68.39   11.10
   7   3  -5   74.69   13.30
  -7  -3   5   52.49   15.70
  -7   3  -5   75.29   15.30
  -7   3  -5   76.39    9.50
   7   2  -5   58.99   12.50
   7  -2   5   53.89    8.20
   7  -2   5   23.50    7.90
   7   2  -5   32.50    8.40
  -7   2  -5   36.00    7.80
  -7  -2   5   32.80   12.80
  -7   2  -5   28.70   13.40
   7   1  -5  382.06   23.50
   7   1  -5  387.16   19.10
   7  -1   5  421.86   18.50
   7  -1   5  411.16   22.20
  -7  -1   5  444.06   28.60
  -7   1  -5  363.26   26.10
  -7   1  -5  401.26   17.10
   7   0  -5    7.40    6.90
   7   0   5   -7.20    6.80
   7   0   5   14.70    7.80
   7   0  -5   -3.30    7.90
  -7   0  -5   20.70   12.00
  -7   0  -5   -5.80    6.80
  -7   0   5   -2.10   11.60
   7   1   5  413.66   21.90
   7  -1  -5  379.76   20.50
   7  -1  -5  393.56   20.10
   7   1   5  401.16   19.70
  -7   1   5  430.06   28.40
  -7  -1  -5  379.76   26.90
  -7  -1  -5  403.26   20.40
  -7  -1  -5  392.96   19.00
   7  -2  -5   47.90    9.20
   7  -2  -5   37.00    9.10
   7   2   5   36.30    9.40
   7   2   5   26.30    9.10
  -7   2   5   40.30   14.80
  -7  -2  -5   33.80   13.00
  -7  -2  -5   26.40   10.70
   7  -3  -5   57.39   10.50
   7   3   5   77.59   11.20
   7  -3  -5   68.09    9.40
   7   3   5   70.09   13.00
  -7  -3  -5   86.39   14.40
  -7   3   5   81.29   16.20
  -7  -3  -5   52.09   12.40
   7  -4  -5  156.08   16.40
   7  -4  -5  131.99   12.90
   7   4   5  172.38   18.90
   7   4   5  141.39   16.80
  -7  -4  -5  141.59   18.70
  -7   4   5  148.29   20.90
  -7  -4  -5  140.59   17.90
   7  -5  -5   55.09   12.30
   7  -5  -5   42.60    8.60
   7   5   5   64.39   13.30
  -7  -5  -5   49.00   15.50
  -7  -5  -5   57.09   13.20
  -7   5   5   52.09   16.90
   7  -6  -5   10.50   12.00
   7  -6  -5   13.80    9.20
   7   6   5   32.80   12.80
  -7  -6  -5   34.50   15.50
  -7   6   5   32.30   17.10
  -7  -6  -5   58.49   15.70
   7   7   5   16.80   14.60
   7  -7  -5   -1.60    9.90
   7  -7  -5    7.10   14.50
  -7   7   5    5.70   16.40
  -7  -7  -5   23.40   17.00
  -7  -7  -5   14.70   21.00
  -7   7   5  -21.40   13.30
   7  -8  -5   -4.30   15.30
   7   8   5   10.00   15.80
   7  -8  -5   -4.20   11.70
  -7   8   5   10.80   16.40
  -7   8   5   12.50   18.00
  -7  -8  -5  -28.50   18.50
   7  -9  -5   42.90   15.90
   7   9   5   51.69   20.70
   7  -9  -5   38.90   18.70
  -7   9   5   32.10   20.60
  -7  -9  -5   75.89   26.30
   7 -10  -5   48.00   23.10
   7 -10  -5   49.50   18.90
   7  10   5   59.19   23.80
  -7  10   5    9.40   23.10
  -7 -10  -5   33.70   33.10
   8  -9   5    8.50   20.80
  -8   9  -5  -18.00   24.20
  -8  -9   5  -41.10   26.50
   8   8  -5   30.80   30.10
   8  -8   5  -10.20   17.70
  -8  -8   5  -11.60   25.20
  -8   8  -5   12.70   21.90
  -8  -8   5   28.60   25.10
   8  -7   5   66.89   19.00
   8   7  -5   38.40   16.50
   8   7  -5   17.40   24.50
  -8   7  -5   72.49   22.00
  -8  -7   5   14.00   23.20
   8   6  -5   50.59   22.20
   8   6  -5   34.10   14.80
   8  -6   5   -1.20   14.10
  -8  -6   5   32.20   21.10
  -8   6  -5   30.70   18.40
  -8  -6   5   56.79   22.90
   8  -5   5  -12.30   12.50
   8   5  -5   -9.90   11.60
   8   5  -5   14.50   17.70
  -8  -5   5   24.70   20.30
  -8   5  -5   38.70   19.20
  -8  -5   5    7.90   18.40
   8   4  -5    7.90   15.30
   8  -4   5    0.90   10.70
   8   4  -5  -16.80    9.90
   8  -4   5    4.80   11.70
  -8   4  -5    1.70   27.00
  -8  -4   5   13.20   18.30
   8  -3   5   70.89   10.60
   8  -3   5   43.10   12.30
   8   3  -5   57.39   15.40
   8   3  -5   46.60   10.40
  -8  -3   5   77.39   20.30
  -8   3  -5   61.49   16.60
   8  -2   5   -2.10    9.90
   8  -2   5    1.50    8.70
   8   2  -5    9.50    9.70
   8   2  -5   13.70   12.80
  -8  -2   5   -5.40   14.10
  -8   2  -5   25.60   14.70
   8   1  -5   56.29   14.50
   8   1  -5   60.79   10.70
   8  -1   5   67.39   11.30
   8  -1   5   70.89   11.80
  -8  -1   5   50.49   17.00
  -8   1  -5   34.50   15.90
   8   0  -5    7.50    8.40
   8   0   5   -8.20    8.70
   8   0  -5   13.30   10.70
   8   0   5   14.30   10.30
  -8   0   5   16.50   15.20
  -8   0  -5    9.90   14.50
   8  -1  -5   72.19   11.40
   8  -1  -5   64.29   11.70
   8   1   5   64.99   12.60
   8   1   5   60.29   11.50
  -8   1   5   49.50   16.80
  -8  -1  -5   53.59   12.00
  -8  -1  -5   66.79   17.90
   8   2   5    4.00   10.80
   8  -2  -5   -6.00    8.60
   8   2   5   12.30   10.50
   8  -2  -5    4.30    9.10
  -8  -2  -5   11.70   11.40
  -8   2   5    3.60   15.70
  -8  -2  -5   20.90   14.70
   8   3   5   79.39   12.70
   8  -3  -5   56.89   10.90
   8  -3  -5   75.99   12.00
   8   3   5   60.69   14.60
  -8  -3  -5   39.70   14.60
  -8  -3  -5   62.89   18.30
  -8   3   5   44.20   19.00
   8   4   5   -1.70   10.70
   8  -4  -5  -15.30   10.40
   8   4   5   -2.80   13.20
   8  -4  -5   -3.40    7.80
  -8  -4  -5   13.20   15.70
  -8  -4  -5    8.40   14.30
  -8   4   5   32.90   19.70
   8   5   5    4.20   13.00
   8  -5  -5    1.20   12.10
   8  -5  -5   21.70    9.80
  -8  -5  -5   20.60   16.00
  -8   5   5   35.60   20.00
  -8  -5  -5   19.90   16.10
   8  -6  -5    9.90   10.30
   8   6   5   23.10   14.50
   8  -6  -5   20.50   17.30
  -8   6   5    7.60   22.40
  -8  -6  -5   32.90   19.10
  -8  -6  -5   26.60   18.30
   8  -7  -5   67.19   16.10
   8  -7  -5   39.70   12.00
   8   7   5   83.59   19.00
  -8   7   5   86.99   23.90
  -8  -7  -5   64.39   22.30
  -8  -7  -5   82.09   22.90
   8  -8  -5   32.00   18.50
   8   8   5   33.30   19.80
  -8   8   5   16.30   23.20
  -8  -8  -5  -34.00   23.00
   8   9   5   33.40   23.00
   8  -9  -5    1.80   21.20
  -8  -9  -5   76.09   28.10
   9   8  -5   33.80   36.70
   9  -8   5  -47.40   21.30
  -9  -8   5   25.20   33.30
  -9   8  -5    0.30   25.30
  -9  -8   5   26.80   33.50
   9  -7   5  -10.10   18.70
   9   7  -5  -38.50   28.50
  -9  -7   5   13.00   30.50
  -9  -7   5  -18.10   28.70
  -9   7  -5   46.00   26.30
   9   6  -5   45.10   26.40
   9  -6   5  -10.70   17.10
  -9  -6   5   10.50   24.10
  -9  -6   5   29.10   26.10
  -9   6  -5  -15.80   24.20
   9  -5   5  -22.80   13.90
   9   5  -5  -12.90   14.40
   9   5  -5  -18.20   21.70
  -9  -5   5   26.80   22.10
  -9   5  -5   20.20   24.70
  -9  -5   5   16.20   23.60
   9  -4   5  -18.40   12.40
   9   4  -5   -5.00   14.40
  -9   4  -5   -3.10   19.00
  -9  -4   5   25.60   21.70
   9   3  -5    8.90   12.30
   9   3  -5  -15.70   16.90
  -9  -3   5   17.00   20.00
  -9   3  -5   24.70   19.80
   9   2  -5  272.57   29.50
   9   2  -5  258.07   22.10
   9  -2   5  283.67   24.80
  -9   2  -5  317.77   34.20
  -9  -2   5  322.37   34.90
   9  -1   5   39.80   13.50
   9   1  -5   55.69   17.00
   9   1  -5   36.90   12.20
   9  -1   5   52.19   12.50
  -9  -1   5   35.70   21.40
  -9   1  -5   34.10   19.60
   9   0   5   24.00   11.50
   9   0  -5   13.30   11.20
   9   0  -5   -1.60   13.50
   9   0   5   -8.10   12.00
  -9   0  -5    2.10   19.40
  -9   0   5   16.10   18.50
   9  -1  -5   30.70   13.30
   9  -1  -5   27.70   12.90
   9   1   5    8.20   12.80
   9   1   5   33.70   11.80
  -9  -1  -5   27.60   14.50
  -9   1   5   39.30   19.50
  -9  -1  -5   16.50   18.60
   9  -2  -5  266.37   22.00
   9  -2  -5  268.17   22.70
   9   2   5  194.88   23.50
   9   2   5  289.97   24.40
  -9   2   5  277.07   33.10
  -9  -2  -5  303.87   32.50
  -9  -2  -5  222.38   24.30
   9  -3  -5  -23.10   11.00
   9   3   5   15.50   13.50
   9  -3  -5    8.10   12.50
   9   3   5  -17.10   15.30
  -9   3   5   41.70   22.90
  -9  -3  -5   13.80   20.10
  -9  -3  -5  -19.70   16.10
   9   4   5  -12.00   18.30
   9  -4  -5   -5.60   12.90
   9   4   5  -10.10   13.30
   9  -4  -5    8.80   11.40
  -9  -4  -5   16.00   18.50
  -9  -4  -5   33.40   21.70
  -9   4   5   -8.50   21.00
   9  -5  -5    8.80   11.80
   9   5   5    1.60   16.00
   9  -5  -5   -1.10   16.00
  -9  -5  -5   27.10   19.30
  -9   5   5  -17.00   21.10
  -9  -5  -5   27.90   21.60
   9  -6  -5  -13.90   15.50
   9  -6  -5   -1.60   12.70
   9   6   5   31.10   18.60
  -9  -6  -5   17.70   24.00
  -9  -6  -5   13.40   23.10
  -9   6   5   49.50   25.60
   9   7   5   13.00   20.10
   9  -7  -5   15.00   20.40
  -9  -7  -5    8.20   27.30
  -9   7   5   25.40   25.80
  -9  -7  -5  -18.20   24.90
   9  -8  -5   55.39   21.70
   9   8   5    3.90   24.20
  -9   8   5   -8.60   30.20
  -9  -8  -5   -1.50   33.00
  10  -6   5    7.30   19.50
  10   6  -5   15.10   31.40
 -10   6  -5    9.00   29.50
 -10  -6   5  -17.60   28.30
 -10  -6   5   31.20   32.60
  10  -5   5    1.40   16.50
  10   5  -5   19.70   27.50
 -10   5  -5  -21.50   26.50
 -10  -5   5  -15.80   29.80
 -10  -5   5   -6.80   28.70
  10   4  -5    4.00   24.60
  10  -4   5   -1.40   14.80
 -10  -4   5    5.80   27.20
 -10   4  -5   41.00   26.30
 -10  -4   5    3.50   24.40
  10  -3   5   24.10   16.80
  10   3  -5   -4.90   23.10
 -10   3  -5   -8.70   27.40
 -10  -3   5  -26.80   26.40
  10   2  -5   22.80   21.40
  10  -2   5   14.70   16.90
 -10   2  -5   21.10   27.20
 -10  -2   5   11.20   26.80
  10  -1   5    4.40   15.50
  10   1  -5  -30.70   18.80
 -10   1  -5    8.40   24.20
 -10  -1   5  -32.80   26.80
  10   0   5    3.10   15.20
  10   0  -5  -12.40   15.10
  10   0  -5    9.60   19.00
 -10   0   5   54.09   26.60
 -10   0  -5   14.90   22.60
  10   1   5    2.30   17.50
  10  -1  -5   13.10   17.90
  10  -1  -5   -8.60   15.10
 -10  -1  -5  -39.80   22.90
 -10   1   5  -27.70   26.50
  10   2   5   -0.20   17.10
  10  -2  -5   -3.00   14.40
  10  -2  -5  -24.40   17.60
 -10  -2  -5   -2.00   25.30
 -10   2   5   45.10   28.10
  10  -3  -5   11.10   16.50
  10   3   5   -0.80   16.70
  10   3   5    8.00   19.80
  10  -3  -5   14.90   15.00
 -10  -3  -5  -34.30   23.60
 -10   3   5   24.00   31.20
  10  -4  -5   17.60   15.50
  10   4   5   -8.40   18.00
 -10  -4  -5    6.60   22.60
 -10  -4  -5  -22.90   25.50
 -10   4   5   44.40   31.30
  10   5   5   -4.60   20.40
  10  -5  -5   -3.80   15.60
 -10  -5  -5   17.40   29.40
 -10   5   5    4.30   29.20
 -10  -5  -5    6.20   25.50
  10   6   5  -14.00   22.00
  10  -6  -5  -24.00   18.40
 -10   6   5   24.20   33.30
 -10  -6  -5   38.90   29.20
 -10  -6  -5   24.70   31.10
  11  -4   5   51.39   22.00
  11   4  -5  -41.00   31.90
 -11  -4   5   35.90   36.30
 -11   4  -5   45.60   36.10
 -11  -4   5   11.90   36.10
  11  -3   5   19.50   20.90
  11   3  -5   19.60   29.70
 -11  -3   5   28.90   32.00
 -11   3  -5   32.00   34.20
 -11  -3   5   58.39   35.70
  11   2  -5   -6.80   27.40
  11  -2   5   -6.40   19.20
 -11   2  -5    0.70   33.50
 -11  -2   5   28.70   36.30
  11  -1   5   17.70   19.90
  11   1  -5   45.00   31.70
 -11   1  -5   46.60   41.70
 -11  -1   5  -28.90   34.70
  11   0   5  -24.70   19.00
 -11   0   5   25.50   33.60
 -11   0  -5   35.20   33.70
  11   1   5    2.30   20.30
 -11   1   5   49.70   34.20
 -11  -1  -5   42.90   32.80
  11   2   5  -32.50   20.90
 -11  -2  -5    0.40   32.00
 -11   2   5    4.20   32.10
  11   3   5   22.70   21.70
 -11  -3  -5    8.60   32.80
 -11   3   5   34.00   37.60
  11   4   5  -62.29   22.40
 -11   4   5   10.60   37.20
 -11  -4  -5    1.30   31.60
   0  12  -6   31.80   21.60
   0 -12   6  -17.50   20.10
   0  11  -6   13.60   16.60
   0 -11   6    5.00   17.90
   0 -10   6  -11.50   15.10
   0  10  -6    9.10   14.40
   0  -9   6    8.40    8.20
   0   9  -6   -5.20   10.80
   0  -9   6  -12.30   12.10
   0  -8   6   79.49   10.70
   0  -8   6   68.09    8.60
   0   8  -6   59.39   12.70
   0  -8   6   76.69   13.90
   0  -7   6    6.50    5.80
   0   7  -6   -5.50    7.40
   0  -7   6   -7.30    6.30
   0  -7   6    1.20    9.30
   0   6  -6    7.20    6.00
   0  -6   6    7.20    4.50
   0   6  -6   16.30    5.00
   0  -6   6   19.30    6.00
   0  -6   6    8.10    7.60
   0  -5   6   -3.80    4.50
   0   5  -6   -2.70    4.80
   0   5  -6   -4.20    3.90
   0  -5   6   10.00    6.50
   0  -5   6   -4.60    3.40
   0  -5   6   -8.20    5.20
   0  -5   6  -10.20    4.80
   0  -4   6  531.75   21.00
   0   4  -6  514.15   18.60
   0  -4   6  533.55   20.50
   0  -4   6  515.15   21.40
   0   4  -6  519.95   21.00
   0  -4   6  533.55   18.30
   0  -4   6  518.45   18.90
   0   4  -6  518.95   20.40
   0  -3   6    1.80    3.30
   0   3  -6   -2.00    3.00
   0   3  -6    3.90    2.50
   0   3  -6   -4.50    2.90
   0  -3   6   -0.30    2.40
   0  -3   6    0.40    2.70
   0  -3   6    2.10    3.40
   0  -3   6    0.90    3.10
   0  -2   6 9013.10  247.78
   0   2  -6 8975.50  247.78
   0   2  -6 8796.72  248.38
   0  -2   6 9099.09  248.28
   0  -2   6 9151.58  247.98
   0   2  -6 8593.14  247.88
   0   1  -6   -2.80    1.40
   0   1  -6    1.00    1.40
   0   1  -6    0.10    1.60
   0  -1   6   -1.10    1.60
   0  -1   6    0.10    1.30
   0  -1   6    0.90    1.50
   0   0  -6   39.90    2.80
   0   0   6   37.80    3.20
   0   0  -6   40.10    3.20
   0   0   6   40.40    2.50
   0   0   6   35.40    3.10
   0   0   6   41.00    2.70
   0   0  -6   40.60    2.70
   0   1   6    0.20    1.60
   0   1   6    0.30    1.40
   0  -1  -6    0.80    1.50
   0  -1  -6    0.90    1.70
   0   1   6   -0.10    1.50
   0  -1  -6   -2.50    1.20
   0  -2  -6 9039.20  247.88
   0  -2  -6 9038.50  247.38
   0   2   6 9043.10  247.98
   0   2   6 8581.24  244.98
   0   2   6 8770.32  245.08
   0   2   6 8977.80  247.58
   0  -3  -6   -1.50    3.40
   0  -3  -6    6.60    3.40
   0   3   6   -6.50    2.60
   0   3   6   -1.60    3.90
   0  -4  -6  513.35   19.90
   0  -4  -6  460.35   23.90
   0   4   6  504.95   21.30
   0   5   6   -2.40    4.80
   0  -5  -6    0.40    5.20
   0  -6  -6   20.70    7.30
   0   6   6   18.70    6.20
   0  -7  -6   -4.30    7.00
   0   7   6  -15.70    6.80
   0   8   6   58.29   11.90
   0  -8  -6   78.39   14.60
   0   9   6    7.60   11.90
   0  -9  -6  -19.50   10.30
   0  10   6    1.20   14.70
   0 -10  -6  -16.20   14.80
   0 -11  -6    3.70   16.40
   0  11   6  -11.00   16.30
   0 -12  -6  -37.00   20.90
   0  12   6   23.00   22.40
   1 -12   6   73.59   22.20
   1  12  -6  138.39   26.10
  -1 -12   6  106.29   26.20
  -1  12  -6  104.99   25.80
   1  11  -6    2.60   18.70
   1 -11   6   -8.00   16.90
  -1  11  -6    4.60   17.50
  -1 -11   6   -8.90   18.30
   1  10  -6   19.80   15.40
  -1 -10   6    3.70   15.70
  -1  10  -6    8.00   14.60
   1   9  -6   98.39   15.90
   1  -9   6   82.19   15.00
  -1  -9   6  143.89   20.00
  -1  -9   6  114.79   12.10
  -1   9  -6   89.49   15.30
   1  -8   6   19.60    8.30
   1  -8   6   34.40   10.20
   1   8  -6   17.10    9.30
   1  -8   6    8.40   11.50
  -1   8  -6    0.60    9.50
  -1  -8   6   25.70    7.70
  -1  -8   6   14.50    8.10
  -1   8  -6   11.60    9.80
  -1  -8   6   22.30   11.60
   1  -7   6    3.90    8.30
   1  -7   6    5.20    5.30
   1  -7   6    0.00    8.10
   1   7  -6    8.70    7.20
  -1   7  -6    5.10    7.90
  -1   7  -6    4.10    5.30
  -1  -7   6    3.70    6.50
  -1  -7   6   18.40    7.20
  -1  -7   6   18.70    9.70
   1   6  -6  130.09   12.30
   1  -6   6  117.59   13.20
   1  -6   6  144.69   12.60
  -1   6  -6  151.78   10.00
  -1  -6   6  127.09   10.40
  -1  -6   6  142.39   10.60
  -1  -6   6  149.29   14.20
  -1   6  -6  130.49   13.10
   1   5  -6   -3.70    4.20
   1  -5   6    5.50    5.60
   1  -5   6   -6.80    6.60
   1  -5   6   12.10    5.40
   1   5  -6  -11.50    5.90
  -1  -5   6  -10.60    5.60
  -1  -5   6   -3.40    5.70
  -1  -5   6   -1.10    4.50
  -1  -5   6    6.40    4.30
  -1   5  -6    8.10    8.40
  -1   5  -6    2.60    4.10
  -1   5  -6    0.10    4.90
   1  -4   6   45.90    6.20
   1   4  -6   49.60    6.30
   1  -4   6   48.60    6.90
   1  -4   6   44.50    6.90
   1  -4   6   46.90    6.70
  -1   4  -6   44.50    5.90
  -1  -4   6   48.10    7.10
  -1  -4   6   49.99    5.80
  -1  -4   6   46.50    8.90
  -1  -4   6   51.99    5.80
  -1   4  -6   54.19    8.10
  -1  -4   6   47.40    6.40
   1  -3   6  168.78    9.70
   1  -3   6  183.18    9.40
   1  -3   6  180.98    9.60
   1   3  -6  186.18    8.80
   1  -3   6  175.28   10.20
   1  -3   6  174.88    9.40
   1   3  -6  168.38   10.40
   1   3  -6  174.98    9.00
  -1  -3   6  178.48    9.00
  -1   3  -6  183.38    9.90
  -1  -3   6  170.08    9.00
  -1  -3   6  161.28   10.10
  -1   3  -6  179.08   10.10
  -1  -3   6  176.78    8.80
  -1   3  -6  182.38    9.10
   1  -2   6  570.24   18.60
   1  -2   6  587.44   19.80
   1   2  -6  567.34   20.40
   1  -2   6  584.84   20.00
   1  -2   6  571.34   20.00
   1  -2   6  565.94   19.00
   1   2  -6  582.24   19.30
   1   2  -6  589.94   18.60
  -1  -2   6  568.54   19.50
  -1   2  -6  620.54   20.40
  -1   2  -6  580.04   19.80
  -1  -2   6  583.54   19.40
  -1   2  -6  567.44   18.80
  -1  -2   6  578.44   20.20
  -1  -2   6  588.34   18.50
  -1   2  -6  578.04   19.70
   1   1  -6 7703.13  220.78
   1  -1   6 8285.27  221.48
   1  -1   6 7891.71  218.78
   1  -1   6 7912.91  220.78
   1   1  -6 8180.08  220.98
  -1  -1   6 7975.30  218.68
  -1  -1   6 7992.20  221.18
  -1   1  -6 7983.00  221.28
  -1   1  -6 7868.31  220.68
  -1   1  -6 7849.01  218.98
  -1  -1   6 7860.11  220.68
   1   0  -6  369.46   13.10
   1   0  -6  375.86   12.70
   1   0   6  368.76   13.40
   1   0   6  370.06   11.30
  -1   0  -6  369.56   12.80
  -1   0  -6  363.86   13.30
  -1   0  -6  372.96   11.20
  -1   0   6  378.66   12.60
  -1   0   6  357.36   13.30
   1  -1  -6 8264.57  224.08
   1   1   6 8089.69  224.78
   1  -1  -6 8314.57  224.78
   1   1   6 8073.69  224.98
   1  -1  -6 8171.28  224.78
   1   1   6 8034.90  224.58
  -1  -1  -6 8052.39  224.48
  -1   1   6 8082.99  224.78
  -1   1   6 7981.60  224.08
  -1  -1  -6 8260.57  224.98
  -1  -1  -6 8124.59  224.58
  -1   1   6 7855.31  224.88
   1   2   6  586.04   20.00
   1  -2  -6  586.94   19.70
   1   2   6  586.44   20.40
   1  -2  -6  589.94   18.60
   1   2   6  599.04   18.70
   1  -2  -6  583.74   19.50
  -1   2   6  554.44   19.50
  -1   2   6  552.14   18.80
  -1  -2  -6  548.05   19.80
  -1   2   6  594.64   20.00
  -1  -2  -6  589.74   19.80
  -1  -2  -6  576.34   18.10
   1   3   6  178.98    9.90
   1   3   6  166.28   11.10
   1   3   6  185.28    7.60
   1  -3  -6  189.98    8.10
   1  -3  -6  172.18    9.80
   1  -3  -6  169.28   10.00
  -1   3   6  180.68   10.10
  -1  -3  -6  176.08    6.80
  -1  -3  -6  186.98    9.90
  -1  -3  -6  175.78   10.10
  -1   3   6  173.08    8.30
  -1   3   6  180.38    9.80
   1  -4  -6   45.50    5.10
   1   4   6   52.59    7.80
   1   4   6   45.50    6.70
   1  -4  -6   49.10    6.90
   1  -4  -6   36.90    6.30
  -1   4   6   38.50    5.20
  -1  -4  -6   55.79    7.60
  -1   4   6   61.19    8.10
  -1  -4  -6   45.30    6.80
  -1   4   6   34.90    7.50
   1   5   6    3.80    5.40
   1  -5  -6    2.80    5.60
  -1   5   6    1.70    5.10
  -1  -5  -6   -6.90    4.90
   1  -6  -6  134.39   12.70
   1   6   6  113.59   12.00
  -1   6   6  144.69   13.00
  -1  -6  -6  118.89   12.40
   1  -7  -6   12.70    8.30
   1   7   6   12.10    7.80
  -1   7   6   14.80    8.90
  -1  -7  -6   19.00    8.30
   1  -8  -6   17.80    9.50
   1   8   6   17.70    9.20
  -1   8   6   19.50    9.50
  -1  -8  -6    7.10   10.50
   1   9   6  116.19   17.10
   1  -9  -6   76.79   14.80
  -1   9   6  113.19   16.70
  -1  -9  -6   79.49   16.00
   1 -10  -6   24.40   15.60
   1  10   6   20.50   14.10
  -1  10   6   40.20   15.40
  -1 -10  -6   -5.90   14.50
   1 -11  -6    5.50   17.20
   1  11   6   -2.20   19.00
  -1  11   6    1.40   17.00
  -1 -11  -6  -25.80   17.90
   1  12   6  117.29   25.30
   1 -12  -6   76.09   24.80
  -1 -12  -6  145.39   28.10
  -1  12   6  122.99   26.80
   2 -12   6   34.00   20.70
   2 -12   6  -50.49   18.50
   2  12  -6   16.20   23.80
  -2 -12   6   -5.10   23.60
  -2  12  -6    0.30   21.90
   2 -11   6   41.30   22.00
   2  11  -6   39.10   19.90
   2 -11   6   54.29   17.20
  -2 -11   6   62.59   23.40
  -2  11  -6   26.40   19.50
   2 -10   6   -2.90   14.00
  -2  10  -6    5.90   14.20
  -2 -10   6   -5.50   17.00
   2   9  -6  176.18   21.90
   2  -9   6  158.98   19.10
   2  -9   6  179.18   14.00
  -2   9  -6  184.38   22.40
  -2  -9   6  196.78   22.90
  -2   9  -6  168.08   13.70
   2   8  -6   18.30   11.10
   2  -8   6   20.20   10.10
   2  -8   6   26.60   15.00
  -2   8  -6   12.60    7.30
  -2   8  -6   21.70   10.90
  -2  -8   6   31.10   12.30
  -2  -8   6   58.59   17.40
  -2  -8   6   11.40    8.20
   2  -7   6   -9.20   10.60
   2   7  -6   16.10    8.10
   2  -7   6    4.40    7.30
  -2   7  -6    5.20    6.60
  -2  -7   6    7.20    7.80
  -2  -7   6    2.90    9.20
  -2   7  -6    2.20    8.10
  -2  -7   6   -1.30    6.90
   2   6  -6   59.59   11.70
   2  -6   6   71.19   10.80
   2   6  -6   61.99    9.40
   2  -6   6   55.29   10.20
   2  -6   6   52.99    8.40
  -2  -6   6   77.19    9.80
  -2  -6   6   46.80   10.50
  -2  -6   6   61.99    8.80
  -2   6  -6   73.49   10.80
   2  -5   6   60.99    8.50
   2   5  -6   57.89   10.20
   2  -5   6   79.19   10.50
   2   5  -6   66.99    8.10
   2  -5   6   74.59   13.00
   2   5  -6   79.99    8.00
   2  -5   6   72.59    9.90
  -2   5  -6   76.59   10.90
  -2   5  -6   70.09    9.20
  -2  -5   6   86.89    9.20
  -2  -5   6   60.29    9.80
  -2  -5   6   63.89    8.10
  -2   5  -6   66.09    8.60
  -2  -5   6   73.29    9.20
   2  -4   6  176.98   11.20
   2  -4   6  176.78   13.00
   2  -4   6  182.38   12.50
   2  -4   6  177.38   10.40
   2  -4   6  180.48   12.50
   2   4  -6  177.18   10.40
   2   4  -6  166.28   12.90
   2   4  -6  200.58   10.80
  -2   4  -6  182.98   12.40
  -2   4  -6  154.28   11.10
  -2  -4   6  180.88   10.90
  -2  -4   6  160.28   12.50
  -2  -4   6  200.18   11.10
  -2  -4   6  187.68   10.80
  -2   4  -6  180.08   11.10
  -2  -4   6  166.98   12.90
   2   3  -6  225.28   11.30
   2   3  -6  228.68   10.60
   2  -3   6  217.68   12.40
   2  -3   6  224.78   12.20
   2  -3   6  219.88   10.40
   2  -3   6  235.48   13.00
   2  -3   6  218.88   10.10
   2   3  -6  243.58   12.90
  -2   3  -6  219.38   11.90
  -2  -3   6  241.18   10.60
  -2   3  -6  218.98   11.80
  -2  -3   6  219.38   12.30
  -2  -3   6  224.28   11.70
  -2   3  -6  233.78   11.20
   2   2  -6    1.40    2.50
   2  -2   6    2.90    3.40
   2   2  -6    9.90    3.80
   2  -2   6    4.30    2.80
   2   2  -6    1.20    3.70
   2  -2   6   -1.20    3.90
   2  -2   6    2.90    2.20
   2  -2   6    0.90    2.50
  -2  -2   6    2.80    3.30
  -2   2  -6    4.20    3.40
  -2  -2   6   11.20    2.30
  -2  -2   6    7.00    3.90
  -2   2  -6    2.60    3.10
  -2   2  -6    3.10    3.50
   2   1  -6 1418.76   41.40
   2  -1   6 1490.55   44.60
   2   1  -6 1448.36   44.60
   2   1  -6 1470.55   45.10
   2  -1   6 1509.65   46.10
  -2  -1   6 1501.65   44.30
  -2  -1   6 1468.65   45.60
  -2  -1   6 1490.95   41.40
  -2   1  -6 1472.85   45.70
   2   0  -6   -1.20    1.30
   2   0   6   -1.10    2.10
   2   0   6    1.30    3.30
   2   0  -6    0.30    3.40
   2   0  -6    0.40    2.00
   2   0  -6   -0.10    1.20
  -2   0  -6   -1.40    1.40
  -2   0   6   -2.20    3.10
  -2   0  -6    0.60    2.90
  -2   0   6    0.20    2.10
  -2   0  -6   -1.00    1.40
  -2   0  -6    0.50    2.50
   2   1   6 1468.55   44.60
   2  -1  -6 1487.45   43.20
   2  -1  -6 1473.85   44.00
   2   1   6 1513.95   43.80
   2  -1  -6 1512.65   45.50
  -2   1   6 1507.65   44.10
  -2   1   6 1443.26   45.60
  -2  -1  -6 1529.75   44.70
  -2  -1  -6 1475.25   43.70
  -2  -1  -6 1434.46   45.20
  -2  -1  -6 1450.45   43.60
  -2   1   6 1485.05   43.20
   2  -2  -6    2.70    2.70
   2   2   6    9.00    4.10
   2   2   6    3.60    4.30
   2   2   6    8.00    3.20
   2  -2  -6    6.60    3.50
   2  -2  -6   17.50    4.60
  -2   2   6    3.60    2.70
  -2   2   6    4.30    3.50
  -2  -2  -6    6.30    3.20
  -2  -2  -6    2.30    3.50
  -2  -2  -6    2.30    3.50
  -2  -2  -6    4.10    3.50
  -2   2   6    6.30    3.10
   2  -3  -6  222.88   11.90
   2   3   6  236.48   11.20
   2  -3  -6  215.08   11.70
   2  -3  -6  224.68   10.90
   2   3   6  215.58   11.40
   2   3   6  224.08   13.10
  -2  -3  -6  236.88   11.80
  -2   3   6  229.28   11.80
  -2   3   6  218.68   11.50
  -2  -3  -6  215.58   12.10
  -2  -3  -6  235.18   12.90
  -2  -3  -6  209.88   10.50
  -2   3   6  198.08   11.20
   2  -4  -6  192.58   12.60
   2  -4  -6  162.08   10.50
   2  -4  -6  167.48   11.00
   2   4   6  189.98   14.20
   2   4   6  171.18    9.10
   2   4   6  162.78   11.00
  -2   4   6  147.59   10.90
  -2  -4  -6  160.68   13.20
  -2  -4  -6  178.28   11.50
  -2  -4  -6  161.08   12.30
  -2  -4  -6  173.38    9.00
  -2   4   6  160.18   12.60
  -2   4   6  172.48   10.10
   2  -5  -6   59.59    7.20
   2  -5  -6   71.59    8.60
   2   5   6   70.39    8.90
  -2  -5  -6   57.89    9.40
  -2   5   6   63.19    8.20
  -2  -5  -6   65.89    6.00
  -2   5   6   69.79    8.80
   2  -6  -6   51.49    9.00
   2  -6  -6   66.09    7.70
   2   6   6   72.29   10.10
  -2   6   6   71.09    7.90
  -2  -6  -6   58.39   11.20
  -2   6   6   57.29    9.80
   2   7   6    3.80    7.90
   2  -7  -6   -1.70    7.50
   2  -7  -6   19.40    6.70
  -2  -7  -6   16.70   10.00
  -2   7   6   10.60    8.80
   2   8   6   33.20   10.40
   2  -8  -6   15.30   10.40
  -2   8   6   30.60   11.00
  -2  -8  -6   28.60   10.60
   2  -9  -6  183.98   21.70
   2   9   6  177.08   20.60
  -2   9   6  157.38   19.80
  -2  -9  -6  192.68   23.70
   2 -10  -6   13.30   14.60
   2  10   6    4.60   14.90
  -2  10   6   17.20   15.50
  -2 -10  -6    4.80   16.00
   2  11   6   60.69   19.60
   2 -11  -6   81.29   18.70
  -2  11   6   34.80   18.50
  -2 -11  -6   86.59   23.30
   2  12   6  -16.90   22.10
   2 -12  -6  -22.20   20.10
  -2 -12  -6  -19.30   24.00
  -2  12   6   31.80   23.80
   3 -12   6  -18.60   23.00
   3 -12   6    2.10   20.50
   3  12  -6  -12.60   23.20
  -3  12  -6    7.30   23.70
  -3 -12   6  -21.20   26.50
   3 -11   6  -22.80   17.90
   3  11  -6    7.30   20.40
   3 -11   6  -13.70   15.30
  -3 -11   6    9.80   22.80
  -3  11  -6   -5.40   21.90
   3  10  -6   -0.30   18.10
   3 -10   6    9.60   14.90
   3 -10   6   13.20   15.90
  -3 -10   6   -8.10   17.70
  -3  10  -6   10.70   14.70
   3  -9   6  136.19   18.50
   3  -9   6  141.29   18.40
   3   9  -6  139.49   18.10
  -3   9  -6  121.99   15.30
  -3   9  -6  144.39   18.40
  -3  -9   6  150.08   17.00
  -3  -9   6  160.68   22.40
   3  -8   6   91.79   15.30
   3   8  -6   84.59   13.40
   3  -8   6   86.59   13.40
  -3   8  -6   75.19   11.10
  -3   8  -6   99.39   14.50
  -3  -8   6   75.69   15.70
  -3  -8   6   81.79   12.00
  -3  -8   6   74.59   12.40
   3   7  -6   30.50    8.20
   3  -7   6   29.80    8.30
   3   7  -6   32.50   11.80
   3   7  -6   15.80    9.20
   3  -7   6   23.10   10.30
  -3  -7   6   14.30    9.60
  -3  -7   6   19.70   10.60
  -3  -7   6   23.60    9.50
  -3   7  -6   33.20    8.10
  -3   7  -6   31.00   10.20
   3   6  -6   76.09   12.30
   3  -6   6   62.59   10.40
   3  -6   6   75.99   10.00
   3   6  -6   73.39    9.50
   3   6  -6   66.39    9.80
  -3   6  -6   68.49    9.90
  -3  -6   6   46.80   11.50
  -3   6  -6   68.19   10.70
  -3  -6   6   61.59    9.30
  -3  -6   6   71.89   10.10
   3  -5   6   15.60    5.80
   3  -5   6    6.20   10.00
   3   5  -6   19.90    7.30
   3   5  -6    9.40    7.60
   3  -5   6   11.80    6.00
   3  -5   6   21.70    8.00
   3   5  -6   21.80    6.00
  -3  -5   6   16.20    6.80
  -3   5  -6    9.60    6.00
  -3  -5   6   14.10    8.30
  -3   5  -6   16.70    9.20
  -3   5  -6    4.80    6.40
  -3  -5   6   12.80    7.00
   3   4  -6   -4.00    6.30
   3   4  -6    4.00    5.90
   3  -4   6    1.30    4.70
   3  -4   6    2.90    4.00
   3  -4   6   -2.80    7.90
   3   4  -6   -5.50    4.40
  -3   4  -6   -2.70    5.90
  -3  -4   6   -0.40    4.80
  -3   4  -6    1.10    4.60
  -3   4  -6   -1.10    6.50
  -3  -4   6   -4.40    6.20
   3  -3   6  159.38   11.80
   3  -3   6  149.79   11.60
   3   3  -6  134.19   11.50
   3   3  -6  148.69   11.30
   3  -3   6  164.28    7.60
   3   3  -6  163.78    8.80
   3  -3   6  181.78   14.20
  -3  -3   6  159.88   11.80
  -3   3  -6  173.48    9.30
  -3  -3   6  154.28    8.70
  -3  -3   6  153.38   10.90
   3  -2   6  232.08    8.10
   3  -2   6  228.68   12.30
   3   2  -6  243.68   12.80
   3  -2   6  241.78   15.10
   3   2  -6  240.48   13.10
   3  -2   6  237.28   12.40
   3   2  -6  252.87    9.70
  -3   2  -6  220.58   13.20
  -3   2  -6  229.88   12.70
  -3  -2   6  245.48   12.00
  -3  -2   6  228.88    9.20
  -3  -2   6  239.58   13.70
   3   1  -6   82.09    8.90
   3  -1   6   95.69    7.00
   3   1  -6   89.69    4.90
   3  -1   6  101.69   10.50
   3   1  -6   80.09    7.00
  -3   1  -6   83.79    7.30
  -3   1  -6   66.29    8.20
  -3  -1   6   85.19    4.70
  -3  -1   6   87.99    8.70
  -3  -1   6   88.09    6.80
   3   0   6   -3.80    2.60
   3   0  -6    0.30    2.30
   3   0   6    7.20    5.10
   3   0  -6    0.00    2.00
   3   0  -6   -1.20    2.80
   3   0  -6   10.50    5.30
   3   0   6    1.40    2.10
  -3   0  -6   -4.80    3.80
  -3   0  -6   -4.10    2.40
  -3   0   6    3.20    2.30
  -3   0   6    1.70    4.30
  -3   0   6    0.60    2.70
  -3   0  -6    2.10    3.20
   3   1   6   82.09   10.00
   3  -1  -6   92.29    6.30
   3   1   6   83.19    6.70
   3  -1  -6   95.69    6.50
   3  -1  -6   76.69    9.50
   3  -1  -6  101.39    6.40
   3   1   6   82.79    6.40
  -3   1   6   86.29    6.50
  -3   1   6   92.89    5.90
  -3  -1  -6   89.39    7.40
  -3  -1  -6   83.59    7.00
  -3   1   6   93.59    8.90
  -3  -1  -6   97.79    9.00
  -3  -1  -6   84.89    6.30
   3  -2  -6  239.38   10.80
   3  -2  -6  224.58   11.40
   3  -2  -6  232.08   11.20
   3  -2  -6  227.98   14.20
   3   2   6  253.47   12.10
   3   2   6  241.08   14.10
  -3  -2  -6  219.78   12.80
  -3   2   6  243.68   11.40
  -3   2   6  235.38   13.90
  -3  -2  -6  247.08   11.90
  -3  -2  -6  224.28   11.60
  -3   2   6  231.78   11.10
  -3  -2  -6  233.18   11.80
   3   3   6  151.68   12.70
   3   3   6  141.49   10.40
   3   3   6  167.48   12.30
   3  -3  -6  167.18    9.70
   3  -3  -6  180.48   12.90
   3  -3  -6  147.39   11.00
  -3   3   6  164.68   10.40
  -3  -3  -6  159.48   11.20
  -3   3   6  178.48   11.10
  -3   3   6  143.09   11.70
  -3  -3  -6  160.18   11.40
  -3  -3  -6  170.58   11.00
  -3  -3  -6  161.58   11.70
   3   4   6   -4.40    5.50
   3  -4  -6    5.60    6.40
   3  -4  -6    9.20    4.40
   3   4   6    2.10    4.70
   3   4   6    9.20    8.60
   3  -4  -6    7.90    7.30
  -3  -4  -6    3.50    6.20
  -3   4   6    8.50    7.20
  -3  -4  -6   -2.90    5.00
  -3   4   6    4.80    5.80
  -3   4   6    3.50    4.40
  -3  -4  -6    1.40    7.00
   3  -5  -6    7.50    5.70
   3  -5  -6   20.50    8.70
   3   5   6   15.70    6.70
   3   5   6   32.00    6.40
  -3   5   6   11.30    6.40
  -3   5   6   14.50    6.50
  -3  -5  -6    7.90    5.80
  -3  -5  -6   14.50    7.40
   3  -6  -6   80.09    9.90
   3   6   6   76.79    7.60
   3   6   6   63.79   10.00
   3  -6  -6   72.59   10.90
  -3  -6  -6   67.49    9.20
  -3   6   6   80.49   10.70
  -3   6   6   60.79    9.20
  -3  -6  -6   72.09   12.10
   3  -7  -6   25.30    8.60
   3   7   6   24.00    9.30
   3  -7  -6    0.90    9.80
  -3   7   6   38.20    9.30
  -3   7   6   36.50    7.80
  -3  -7  -6   14.20   10.90
   3  -8  -6   88.19   12.70
   3   8   6   74.49   13.40
  -3   8   6   90.09   14.80
  -3   8   6  111.89   12.10
  -3  -8  -6   69.49   16.00
   3  -9  -6  177.08   19.20
   3   9   6  147.59   22.10
  -3   9   6  186.18   22.90
  -3  -9  -6  161.58   21.40
   3  10   6   -7.70   14.70
   3 -10  -6   30.90   14.00
  -3  10   6   13.70   15.60
  -3 -10  -6   14.10   17.40
   3 -11  -6    7.70   16.60
   3  11   6   -9.40   20.10
  -3  11   6   11.30   19.30
  -3 -11  -6  -18.80   20.00
   3 -12  -6   30.10   21.90
   3  12   6   17.10   22.90
  -3  12   6   25.20   24.60
  -3 -12  -6    2.80   26.90
   4  11  -6  -37.70   19.80
   4 -11   6   17.30   21.60
   4 -11   6    8.60   16.70
  -4 -11   6    1.10   26.20
  -4  11  -6  -17.80   17.60
   4 -10   6   -1.00   13.80
   4 -10   6   21.00   16.90
   4  10  -6  -12.10   16.20
  -4  10  -6   -7.00   15.40
  -4 -10   6   17.70   20.70
   4  -9   6   30.60   13.90
   4   9  -6   21.90   13.60
   4  -9   6   14.50   11.70
  -4   9  -6   -9.40   12.90
  -4  -9   6    5.00   13.70
  -4  -9   6   13.10   17.50
  -4   9  -6    3.60   12.30
   4   8  -6  -16.80   10.90
   4  -8   6    2.40    9.00
   4  -8   6   15.40   12.10
  -4   8  -6    7.50   11.10
  -4  -8   6   -2.50   14.30
  -4  -8   6    7.90   12.00
  -4   8  -6    1.50   10.40
   4   7  -6   33.40   10.10
   4   7  -6   34.40   13.80
   4  -7   6   22.20   10.70
   4  -7   6   31.90    8.90
  -4   7  -6   20.40   11.20
  -4  -7   6   35.40   11.50
  -4  -7   6   14.10   11.40
  -4   7  -6   30.10   10.50
   4   6  -6  157.88   18.40
   4   6  -6  143.49   14.90
   4  -6   6  169.78   20.40
   4  -6   6  159.88   16.50
   4  -6   6  137.19   11.60
  -4  -6   6  166.18   18.40
  -4   6  -6  136.69   16.10
  -4  -6   6  163.78   17.20
  -4   6  -6  140.09   15.50
  -4   6  -6  187.18   21.20
   4  -5   6   12.90    7.30
   4   5  -6   16.90    9.70
   4   5  -6   20.70    6.70
   4  -5   6   27.60    6.30
  -4   5  -6   27.90   10.10
  -4   5  -6   11.30    7.00
  -4  -5   6   23.30    7.50
  -4   5  -6   16.30    8.40
  -4  -5   6   28.30   10.00
  -4  -5   6   23.10    9.20
   4  -4   6   51.69    8.30
   4   4  -6   51.09    7.10
   4  -4   6   47.00    5.90
   4   4  -6   49.40   10.00
  -4   4  -6   59.69    9.00
  -4  -4   6   63.09    7.40
  -4  -4   6   53.09    9.80
  -4   4  -6   49.90   10.10
   4   3  -6  205.68   14.80
   4   3  -6  174.98   14.00
   4  -3   6  184.58   13.30
   4   3  -6  217.28   10.70
   4  -3   6  186.28    8.80
  -4  -3   6  206.28   10.10
  -4   3  -6  214.28   10.90
  -4   3  -6  191.78   15.00
  -4  -3   6  183.48   14.30
   4   2  -6   10.70    7.70
   4  -2   6   -0.10    2.20
   4   2  -6    4.40    3.30
   4  -2   6   -6.60    5.00
   4  -2   6   -4.40    4.70
   4  -2   6    0.70    8.60
   4   2  -6    6.70    5.50
  -4  -2   6   -0.70    5.00
  -4  -2   6   -1.80    6.40
  -4   2  -6    6.20    6.50
  -4  -2   6    0.90    3.20
  -4   2  -6    5.30    5.50
  -4   2  -6    2.60    3.10
   4  -1   6  180.78   11.70
   4   1  -6  242.38    9.60
   4   1  -6  201.18   14.30
   4  -1   6  211.58    8.10
   4  -1   6  191.28   16.10
  -4  -1   6  196.58   15.00
  -4   1  -6  196.18    7.70
  -4  -1   6  212.28   11.10
  -4  -1   6  226.78    9.60
  -4   1  -6  199.68   12.40
  -4   1  -6  195.98   14.50
   4   0   6  624.94   20.60
   4   0   6  683.53   28.30
   4   0  -6  661.93   21.40
   4   0  -6  675.63   23.40
   4   0  -6  623.94   26.80
   4   0  -6  666.83   21.20
   4   0   6  604.14   23.70
  -4   0   6  675.13   21.60
  -4   0  -6  660.83   20.10
  -4   0  -6  651.23   24.00
  -4   0  -6  566.24   26.00
  -4   0   6  657.83   22.80
  -4   0   6  560.74   26.30
   4  -1  -6  200.68   10.20
   4   1   6  201.38   10.40
   4   1   6  186.48   11.90
   4  -1  -6  219.48   10.90
   4   1   6  201.68   16.70
   4  -1  -6  222.38   11.10
   4  -1  -6  194.68   15.40
  -4  -1  -6  220.68   12.10
  -4   1   6  186.88   14.80
  -4   1   6  213.68   10.70
  -4  -1  -6  197.58   10.90
  -4  -1  -6  215.58   10.10
  -4  -1  -6  193.78   14.10
   4  -2  -6   -0.70    3.80
   4  -2  -6    6.10    7.40
   4   2   6   -3.70    4.00
   4   2   6   -6.80    4.00
   4  -2  -6   -0.70    4.10
   4   2   6    3.00    8.70
   4  -2  -6    7.90    5.30
  -4   2   6   -4.50    4.00
  -4  -2  -6   -2.50    5.10
  -4  -2  -6   -3.40    7.30
  -4  -2  -6    4.90    5.30
  -4  -2  -6   -1.30    4.60
  -4   2   6    4.90    4.00
  -4   2   6   -0.80    6.30
   4  -3  -6  166.48   10.40
   4   3   6  230.28   16.70
   4  -3  -6  208.98   13.50
   4   3   6  178.48   12.20
   4  -3  -6  192.98   16.70
   4  -3  -6  181.98   11.90
  -4   3   6  193.48   12.50
  -4   3   6  179.98   14.80
  -4   3   6  169.08   11.30
  -4  -3  -6  216.08   13.70
  -4  -3  -6  183.88   15.20
   4  -4  -6   59.09    8.60
   4   4   6   53.39    9.70
   4  -4  -6   47.10   11.10
   4  -4  -6   68.29    8.10
   4   4   6   51.29    7.60
  -4   4   6   57.79    8.20
  -4   4   6   74.69   10.10
  -4  -4  -6   58.59    9.80
  -4  -4  -6   58.29    9.60
   4   5   6   15.80    8.20
   4  -5  -6   37.10   11.80
   4  -5  -6   27.50    6.90
   4   5   6   24.50    7.30
  -4  -5  -6    5.40    8.40
  -4  -5  -6   18.00    7.90
  -4   5   6   18.70    7.40
  -4   5   6   18.30    8.20
   4  -6  -6  162.38   21.00
   4   6   6  155.88   14.40
   4  -6  -6  161.18   13.20
   4   6   6  154.08   15.30
  -4  -6  -6  137.69   13.80
  -4  -6  -6  137.69   18.00
  -4   6   6  153.88   16.30
  -4   6   6  148.69   15.00
   4   7   6   17.80    9.10
   4   7   6   42.50    9.60
   4  -7  -6    9.00   14.50
   4  -7  -6   30.20    8.80
  -4   7   6   42.80   10.50
  -4  -7  -6   23.70    8.60
  -4  -7  -6   52.29   12.40
  -4   7   6   31.40    9.90
   4  -8  -6   15.10   10.80
   4   8   6   40.40   12.50
  -4   8   6    4.90   11.70
  -4  -8  -6  -18.50    8.40
  -4  -8  -6  -11.00   12.90
  -4   8   6    2.20   10.00
   4   9   6   -3.40   12.90
   4  -9  -6   -1.70   12.20
  -4   9   6   -7.40   12.50
  -4  -9  -6  -18.80   16.90
   4  10   6   24.40   16.90
   4 -10  -6   -6.30   15.60
  -4  10   6   11.10   16.60
  -4 -10  -6   47.20   20.30
   4 -11  -6   -4.50   19.00
   4  11   6  -12.20   20.80
  -4 -11  -6    3.80   24.30
  -4  11   6   -1.60   20.80
   5 -11   6   24.20   22.60
   5 -11   6   54.59   20.00
   5  11  -6   60.19   25.20
  -5  11  -6   30.00   21.40
  -5 -11   6   53.29   31.30
   5 -10   6  -19.80   14.50
   5  10  -6   -1.30   17.60
   5 -10   6   16.10   17.80
  -5 -10   6   21.10   23.70
  -5  10  -6  -11.50   16.40
   5   9  -6  -36.00   16.00
   5  -9   6   -1.60   14.50
   5  -9   6  -20.20   11.20
  -5   9  -6   -5.40   14.00
  -5  -9   6    7.60   18.20
  -5   9  -6  -13.40   13.90
  -5  -9   6    6.10   17.40
   5   8  -6    7.40   12.20
   5   8  -6   32.10   20.00
   5  -8   6  -20.80   11.20
   5  -8   6  -14.70    8.90
  -5  -8   6  -10.90   14.30
  -5   8  -6   10.30   12.40
  -5   8  -6  -12.20   12.10
  -5  -8   6   27.40   17.70
   5   7  -6  173.88   22.50
   5  -7   6  144.89   18.80
   5   7  -6  181.58   18.30
   5  -7   6  136.79   13.20
  -5   7  -6  156.38   19.30
  -5  -7   6  141.79   21.00
  -5  -7   6  131.39   17.30
  -5   7  -6  129.49   16.60
   5   6  -6  247.68   21.60
   5  -6   6  206.08   12.70
   5   6  -6  212.88   17.70
   5  -6   6  177.68   18.70
  -5  -6   6  191.88   21.30
  -5   6  -6  197.68   19.30
  -5  -6   6  204.98   21.00
  -5   6  -6  218.78   19.40
  -5   6  -6  222.68   26.60
   5  -5   6  115.59    9.00
   5  -5   6  136.39   15.10
   5   5  -6  142.19   18.20
   5   5  -6   91.59   12.00
  -5  -5   6  131.69   15.60
  -5   5  -6  146.89   17.00
  -5   5  -6  129.89   16.20
  -5  -5   6  144.79   18.50
   5  -4   6   12.40    3.70
   5   4  -6   15.00    6.50
   5   4  -6    2.30    8.20
   5  -4   6   13.80    7.40
  -5   4  -6   14.20    9.70
  -5  -4   6   10.40    6.10
  -5  -4   6    6.90    9.30
  -5   4  -6   18.70    8.40
   5  -3   6    1.60    6.60
   5   3  -6   10.70    5.60
   5   3  -6   -3.60    7.00
   5  -3   6    4.40    3.30
  -5  -3   6    1.50    7.60
  -5   3  -6   -1.30    5.40
  -5  -3   6    0.60    4.60
  -5   3  -6    4.30    8.60
   5   2  -6   27.10    8.00
   5  -2   6   25.20    3.90
   5  -2   6   27.20    6.80
   5   2  -6   33.20    5.20
  -5   2  -6   22.60    9.40
  -5  -2   6   24.20    8.60
  -5   2  -6   34.50    4.60
  -5  -2   6   33.20    5.20
   5   1  -6    3.70    3.70
   5  -1   6   -4.60    3.50
   5  -1   6   -0.60    4.90
   5   1  -6    8.00    5.20
  -5  -1   6   -4.50    4.10
  -5  -1   6   -6.80    7.60
  -5   1  -6   -2.50    3.00
  -5   1  -6   -6.50    6.90
   5   0   6    9.90    4.00
   5   0  -6   -1.00    4.90
   5   0   6   -0.50    4.10
   5   0  -6   -0.70    4.70
   5   0  -6   -1.20    3.70
  -5   0   6    2.80    5.50
  -5   0   6   -3.40    6.80
  -5   0   6   -6.10    4.70
  -5   0  -6    8.40    7.20
  -5   0  -6    1.70    3.70
   5   1   6    3.10    5.00
   5  -1  -6    7.10    5.90
   5  -1  -6    6.80    4.50
   5  -1  -6    4.20    4.40
   5   1   6    0.40    5.10
  -5  -1  -6   -5.40    5.40
  -5  -1  -6    3.50    7.70
  -5   1   6  -14.00    6.90
  -5  -1  -6    1.10    4.60
  -5   1   6   -1.70    4.80
   5   2   6   17.70    5.90
   5  -2  -6   13.10    7.30
   5   2   6   33.70    7.20
   5  -2  -6   28.70    5.50
  -5   2   6   40.30    9.30
  -5   2   6   18.90    6.40
  -5  -2  -6   16.20    8.50
  -5  -2  -6   21.80    6.90
  -5  -2  -6   31.60    7.50
   5  -3  -6    0.80    5.80
   5  -3  -6    4.00    5.30
   5   3   6   -0.30    6.30
   5   3   6    7.40    6.20
  -5  -3  -6    8.80    7.70
  -5  -3  -6    0.30    8.00
  -5   3   6    6.80    8.10
  -5  -3  -6    4.10    7.10
  -5   3   6   -6.80    5.50
   5  -4  -6   13.60    5.60
   5  -4  -6    5.10    6.50
   5   4   6    0.10    6.20
  -5  -4  -6   12.10    8.00
  -5   4   6   17.50    7.00
  -5   4   6   20.70    9.50
  -5  -4  -6   17.60    8.90
   5  -5  -6  143.99   14.40
   5  -5  -6  131.59   11.50
   5   5   6  139.79   13.90
  -5   5   6  108.39   13.80
  -5  -5  -6   97.49   12.80
  -5   5   6  148.89   17.10
  -5  -5  -6  141.09   15.90
   5  -6  -6  206.48   14.90
   5   6   6  196.78   17.90
   5  -6  -6  204.68   17.50
  -5   6   6  202.78   18.30
  -5   6   6  161.58   18.90
  -5  -6  -6  188.78   17.00
  -5  -6  -6  230.58   21.30
   5  -7  -6  140.79   17.10
   5   7   6  159.38   19.70
   5  -7  -6  156.48   15.80
  -5   7   6  157.68   19.60
  -5  -7  -6  118.99   16.00
  -5   7   6  148.69   16.10
  -5  -7  -6  128.09   18.40
   5  -8  -6   13.50   10.50
   5   8   6   13.90   12.10
   5  -8  -6   13.20   22.30
  -5  -8  -6    6.50   24.40
  -5   8   6    9.30   12.40
  -5  -8  -6    4.00   12.00
   5  -9  -6   19.50   14.70
   5   9   6    4.60   15.50
  -5   9   6   29.50   16.00
  -5  -9  -6  -19.00   16.10
   5 -10  -6   21.60   15.90
   5  10   6   -5.50   17.70
   5 -10  -6   33.70   18.80
  -5 -10  -6   27.40   23.00
  -5  10   6   31.30   18.20
   5 -11  -6   91.59   21.20
   5  11   6   99.09   23.80
   5 -11  -6   52.09   24.80
  -5  11   6   65.99   24.20
  -5 -11  -6  112.79   27.60
   6 -10   6  -14.20   20.20
   6  10  -6   -2.60   21.00
  -6  10  -6  -26.30   20.80
  -6 -10   6   34.50   25.90
   6   9  -6  -12.60   18.10
   6  -9   6   -2.70   17.10
   6  -9   6    2.70   11.30
  -6  -9   6   47.60   21.70
  -6   9  -6  -12.90   17.20
   6  -8   6   -5.10   14.70
   6  -8   6   32.00   10.40
   6   8  -6    9.70   20.10
   6   8  -6   13.40   14.50
  -6  -8   6   37.90   19.40
  -6  -8   6   -9.90   17.10
  -6   8  -6    4.80   14.50
   6  -7   6    5.40    7.50
   6   7  -6  -18.40   11.20
   6  -7   6   -5.80   11.40
  -6   7  -6   11.80   13.40
  -6  -7   6   11.60   16.40
   6  -6   6  321.47   23.70
   6  -6   6  286.87   14.70
   6   6  -6  350.86   27.30
   6   6  -6  311.57   20.90
  -6   6  -6  287.57   24.10
  -6  -6   6  270.77   26.10
  -6  -6   6  286.07   27.00
   6   5  -6   -9.40   11.10
   6  -5   6   -2.00    4.90
   6   5  -6    3.90    8.00
   6  -5   6    1.60    9.50
  -6   5  -6   -7.90   12.40
  -6  -5   6    4.20   13.20
  -6   5  -6  -16.80   10.50
  -6  -5   6   17.70   13.30
   6   4  -6  123.29   16.30
   6  -4   6  117.39    8.80
   6   4  -6  106.89   12.10
   6  -4   6  122.49   15.00
  -6   4  -6  145.59   14.10
  -6  -4   6   93.29   11.80
  -6  -4   6   92.59   15.50
  -6   4  -6  130.99   16.60
   6   3  -6   11.90    7.20
   6  -3   6   20.90    5.00
   6   3  -6    4.90    9.20
   6  -3   6    7.70    7.10
  -6  -3   6   18.00    6.60
  -6   3  -6   12.50    9.80
  -6  -3   6   20.40   11.80
  -6   3  -6   17.50    6.80
   6  -2   6   -2.00    6.80
   6   2  -6   16.10    8.80
   6  -2   6   10.70    4.70
   6   2  -6    8.90    5.70
  -6  -2   6    5.50   10.20
  -6   2  -6   15.90    4.90
  -6   2  -6   18.60   11.50
  -6  -2   6   17.10    6.70
   6   1  -6   49.90    7.30
   6   1  -6   55.39    9.80
   6  -1   6   56.99    8.70
   6  -1   6   58.79    6.70
  -6   1  -6   67.29   12.70
  -6   1  -6   55.89    5.90
  -6  -1   6   52.29    8.10
  -6  -1   6   62.99   13.30
   6   0   6   24.30    5.90
   6   0  -6   14.20    8.10
   6   0   6   12.20    7.10
   6   0  -6    7.50    6.00
   6   0  -6   17.70    5.80
  -6   0   6    4.90    6.80
  -6   0  -6   14.90    9.60
  -6   0   6  -10.10    8.50
  -6   0  -6    3.80    5.30
   6  -1  -6   44.10    7.60
   6   1   6   65.99    9.80
   6   1   6   59.89    8.20
   6  -1  -6   83.09   10.00
   6  -1  -6   61.09    7.70
  -6  -1  -6   59.19   11.70
  -6  -1  -6   57.09    7.10
  -6  -1  -6   71.99    9.60
  -6   1   6   56.99   12.20
  -6   1   6   65.89    9.50
   6   2   6   11.50    7.10
   6  -2  -6    7.40    5.50
   6  -2  -6    3.90    6.00
   6   2   6   13.00    7.10
  -6   2   6   23.70   10.20
  -6  -2  -6   11.90   10.30
  -6  -2  -6   19.50    7.50
  -6  -2  -6   16.20    7.70
   6   3   6   11.60    7.90
   6  -3  -6   16.20    6.20
   6   3   6   23.90    7.50
   6  -3  -6    7.80    7.00
  -6  -3  -6   13.20   10.20
  -6   3   6   19.70   10.80
  -6  -3  -6    9.30    8.60
   6  -4  -6  108.59   10.60
   6   4   6  111.59   14.10
   6  -4  -6  112.59   13.80
  -6  -4  -6  120.59   15.30
  -6  -4  -6  108.39   14.10
  -6   4   6  121.39   15.20
   6   5   6    6.20    9.10
   6  -5  -6    1.00    6.20
   6  -5  -6    0.80    9.00
  -6   5   6    8.10   12.20
  -6  -5  -6   19.00   11.00
  -6  -5  -6   -1.80   11.20
  -6   5   6   -3.90    8.10
   6   6   6  296.57   22.10
   6  -6  -6  287.87   21.90
   6  -6  -6  264.67   17.40
  -6   6   6  295.57   20.90
  -6  -6  -6  296.27   24.50
  -6  -6  -6  293.07   22.10
  -6   6   6  283.97   24.30
   6  -7  -6   17.80   12.00
   6  -7  -6    7.70    8.70
   6   7   6   18.40   12.60
  -6   7   6    9.40   14.40
  -6  -7  -6   -0.20   14.50
  -6   7   6    8.50   11.70
  -6  -7  -6   -0.30   12.30
   6  -8  -6   12.80   13.80
   6   8   6   -5.30   12.20
   6  -8  -6   16.50   11.70
  -6  -8  -6   30.60   18.30
  -6   8   6    9.50   14.30
  -6  -8  -6   24.50   14.40
  -6   8   6   28.40   15.90
   6   9   6   24.80   15.90
   6  -9  -6   12.40   16.10
   6  -9  -6    8.50   13.40
  -6   9   6  -22.10   16.40
  -6  -9  -6  -31.80   20.10
   6  10   6  -13.70   18.80
   6 -10  -6   29.30   17.00
   6 -10  -6   14.60   20.40
  -6  10   6  -11.70   17.50
  -6 -10  -6   37.50   24.90
   7 -10   6   94.99   22.60
  -7 -10   6   33.80   28.20
   7  -9   6  -17.50   19.30
  -7   9  -6   -4.30   19.60
  -7  -9   6   26.40   24.70
   7  -8   6   12.10   16.20
   7   8  -6   -7.70   17.90
   7   8  -6   -0.60   21.50
  -7  -8   6   25.20   22.90
  -7  -8   6   33.60   22.60
  -7   8  -6  -25.50   21.60
   7   7  -6    2.10   19.70
   7   7  -6   19.90   15.70
   7  -7   6    8.00   14.80
   7  -7   6   13.00    9.60
  -7  -7   6  -28.50   18.00
  -7  -7   6   -5.40   18.90
  -7   7  -6   -4.00   15.80
   7  -6   6   16.30    7.20
   7   6  -6   -8.40   10.60
   7  -6   6    8.90   13.30
   7   6  -6   14.70   19.50
  -7  -6   6    5.90   15.60
  -7  -6   6   11.00   21.70
  -7   6  -6   16.60   15.60
   7   5  -6   74.19   12.00
   7  -5   6   77.59   13.90
   7   5  -6   96.39   18.30
  -7   5  -6   83.69   16.00
  -7  -5   6   88.49   17.70
  -7  -5   6   78.19   18.80
   7  -4   6   62.19    7.60
   7  -4   6   48.90   11.50
   7   4  -6   60.49   10.50
   7   4  -6   56.29   16.00
  -7   4  -6   81.69   15.50
  -7  -4   6   33.60   16.20
   7  -3   6   33.90    6.80
   7   3  -6    5.40    7.50
   7   3  -6   -1.10   11.10
   7  -3   6   20.00    9.60
  -7  -3   6   12.70   13.40
  -7   3  -6   20.00   12.70
  -7   3  -6   21.10    8.10
   7   2  -6   24.20   10.10
   7  -2   6    8.80    6.50
   7  -2   6   10.80    8.20
   7   2  -6    7.90    7.20
  -7   2  -6   17.40    6.50
  -7  -2   6    8.40   11.90
  -7   2  -6    9.80   12.30
  -7  -2   6    0.80    8.50
   7   1  -6  141.49   16.20
   7   1  -6  135.59   12.50
   7  -1   6  154.58   15.30
   7  -1   6  145.79   11.70
  -7  -1   6  149.09   19.00
  -7   1  -6  112.09   16.50
  -7   1  -6  119.39   10.10
  -7  -1   6  152.98   15.80
   7   0  -6  705.23   28.00
   7   0   6  754.72   31.60
   7   0   6  731.83   27.30
   7   0  -6  675.03   30.40
  -7   0  -6  724.23   37.10
  -7   0  -6  775.02   26.30
  -7   0   6  775.02   32.30
  -7   0   6  746.93   37.50
   7  -1  -6  139.39   12.60
   7   1   6  107.49   13.40
   7   1   6  148.09   15.10
   7  -1  -6  150.48   13.60
  -7   1   6  150.08   19.70
  -7  -1  -6  128.39   12.70
  -7  -1  -6  118.19   13.80
  -7  -1  -6  131.69   17.20
   7  -2  -6    8.80    7.00
   7   2   6    9.30    8.70
   7  -2  -6   27.30    7.80
   7   2   6    9.40    8.70
  -7  -2  -6   13.90    9.50
  -7   2   6   22.40   12.00
  -7  -2  -6    6.20   11.60
   7   3   6   -2.10    9.30
   7  -3  -6   13.40    9.30
   7   3   6   33.00   10.30
   7  -3  -6   22.00    7.90
  -7  -3  -6   19.90   10.50
  -7   3   6   28.40   14.90
  -7  -3  -6   24.50   11.90
   7   4   6   45.30   11.80
   7  -4  -6   49.70   10.70
   7  -4  -6   51.49    9.20
  -7   4   6   30.70   16.20
  -7  -4  -6   55.59   13.60
  -7  -4  -6   44.20   12.90
   7  -5  -6   79.69   10.40
   7   5   6   72.89   13.50
   7  -5  -6   81.59   13.20
  -7   5   6   70.59   17.40
  -7  -5  -6   77.59   15.00
  -7  -5  -6   75.39   14.60
   7   6   6    4.30   12.70
   7  -6  -6    7.50    8.50
   7  -6  -6  -10.70   11.70
  -7  -6  -6   15.20   14.50
  -7   6   6  -10.80   16.70
  -7  -6  -6   20.40   15.50
   7  -7  -6   -3.20   13.70
   7  -7  -6   -1.20    9.90
  -7   7   6   42.50   16.70
  -7   7   6    7.90   14.00
  -7  -7  -6    3.40   16.40
   7  -8  -6  -16.00   11.70
   7   8   6    6.40   16.70
   7  -8  -6   21.00   15.30
  -7   8   6   16.00   18.70
  -7   8   6    5.90   14.90
  -7  -8  -6  -14.50   19.50
   7   9   6   28.50   19.90
   7  -9  -6   -1.10   19.20
   7  -9  -6    4.30   15.10
  -7   9   6  -30.10   19.00
  -7  -9  -6   -4.40   23.50
   7  10   6   33.10   22.50
   7 -10  -6  -15.70   22.10
   7 -10  -6   25.60   19.20
  -7  10   6  -15.90   20.30
  -7 -10  -6  -32.00   28.60
   8  -9   6   25.40   21.80
  -8   9  -6    2.70   25.10
  -8  -9   6   -7.00   28.10
   8  -8   6   23.90   19.10
   8   8  -6   22.10   28.70
  -8  -8   6   72.69   27.90
  -8  -8   6   31.20   25.40
  -8   8  -6   47.90   23.80
   8   7  -6   42.60   26.60
   8  -7   6    7.50   17.40
   8   7  -6   53.79   19.90
  -8  -7   6   31.50   26.80
  -8  -7   6    1.20   24.60
  -8   7  -6   29.10   21.50
   8   6  -6  -17.60   19.00
   8   6  -6   20.30   13.90
   8  -6   6   -0.20   15.00
  -8   6  -6  -12.40   17.60
  -8  -6   6   23.10   24.80
  -8  -6   6   13.90   21.40
   8  -5   6    9.10   12.80
   8   5  -6    9.30   11.80
   8   5  -6   17.60   24.80
  -8   5  -6   -1.00   17.30
  -8  -5   6   24.80   19.40
   8  -4   6   -0.40   11.40
   8   4  -6  -11.50   10.10
   8   4  -6   -0.20   16.20
  -8  -4   6    0.30   16.10
   8  -3   6  132.99   16.10
   8   3  -6  194.08   24.30
   8  -3   6  175.98   14.50
   8   3  -6  130.99   16.40
  -8  -3   6  230.98   29.50
  -8   3  -6  190.58   23.90
   8  -2   6   16.20    9.90
   8   2  -6   29.20   13.60
   8   2  -6   33.80    9.00
   8  -2   6   14.40    8.50
  -8  -2   6   18.80   17.10
  -8   2  -6   34.40   16.70
   8  -1   6  199.78   15.20
   8  -1   6  197.18   19.00
   8   1  -6  215.58   21.60
   8   1  -6  170.98   16.70
  -8  -1   6  184.48   23.70
  -8   1  -6  171.78   21.10
   8   0   6   20.80   10.20
   8   0   6   37.20   12.80
   8   0  -6   38.30   12.50
   8   0  -6   38.00   10.00
  -8   0  -6   34.10   15.70
  -8   0   6   42.90   17.20
   8   1   6  170.68   18.50
   8   1   6  139.89   16.00
   8  -1  -6  205.98   17.30
   8  -1  -6  149.88   17.60
  -8  -1  -6  203.08   25.70
  -8  -1  -6  141.99   17.50
  -8   1   6  203.48   25.90
   8   2   6   27.30   11.50
   8  -2  -6   22.40    9.80
   8  -2  -6   20.20    9.30
   8   2   6    1.10   10.30
  -8  -2  -6   25.30   15.10
  -8  -2  -6   22.80   11.80
  -8   2   6   37.20   15.00
   8   3   6  157.58   20.10
   8   3   6  173.28   19.30
   8  -3  -6  176.68   17.90
   8  -3  -6  140.49   15.80
  -8  -3  -6  145.09   17.50
  -8  -3  -6  191.58   25.40
  -8   3   6  186.98   24.00
   8  -4  -6   -8.10   10.30
   8   4   6  -12.70   11.50
   8  -4  -6    8.60    9.00
  -8  -4  -6   28.90   16.80
  -8   4   6   16.20   18.40
  -8  -4  -6    1.80   14.10
   8  -5  -6   -4.40   12.10
   8  -5  -6    2.60    9.80
   8   5   6    6.60   13.30
  -8  -5  -6   17.20   15.20
  -8   5   6    2.70   20.30
  -8  -5  -6   10.30   16.40
   8  -6  -6    1.20   10.20
  -8  -6  -6  -28.00   17.40
  -8  -6  -6   -9.70   18.10
  -8   6   6   -7.30   27.60
   8  -7  -6   26.60   12.10
   8  -7  -6   41.70   16.70
   8   7   6   31.00   16.90
  -8  -7  -6   28.50   22.00
  -8   7   6   70.19   22.70
  -8  -7  -6   25.00   19.60
   8  -8  -6   55.79   18.40
   8   8   6    4.60   22.00
   8  -8  -6    5.80   14.80
  -8   8   6   38.90   23.90
  -8  -8  -6   20.70   27.10
   8   9   6   24.70   24.10
   8  -9  -6   25.60   22.80
  -8  -9  -6  -28.70   29.60
   9  -8   6  -30.20   21.20
  -9  -8   6  -15.00   30.10
  -9   8  -6  -13.50   25.70
  -9  -8   6  -20.40   34.30
   9  -7   6   -5.60   19.50
   9   7  -6  -19.90   28.70
  -9   7  -6  -37.50   24.90
  -9  -7   6   50.79   30.10
  -9  -7   6  -25.60   28.50
   9  -6   6  -14.60   16.20
   9   6  -6    0.70   24.30
  -9  -6   6   57.69   26.20
  -9  -6   6   39.90   26.30
  -9   6  -6  -25.60   22.30
   9   5  -6    1.00   21.30
   9  -5   6  -22.00   14.40
  -9  -5   6   12.10   23.80
  -9   5  -6   12.10   22.30
  -9  -5   6    7.80   23.10
   9  -4   6    0.60   13.50
   9   4  -6   17.90   25.10
  -9   4  -6   20.20   20.60
  -9  -4   6   24.10   21.30
   9  -3   6   -0.40   11.10
   9   3  -6  -10.30   12.00
   9   3  -6    6.00   17.40
  -9  -3   6   28.10   21.50
  -9   3  -6    6.20   19.20
   9  -2   6   62.69   14.80
   9   2  -6   44.00   12.50
   9   2  -6   33.90   18.20
  -9   2  -6   51.59   21.10
  -9  -2   6   85.29   21.30
   9   1  -6    2.30   11.20
   9  -1   6   29.50   14.00
   9   1  -6   34.10   15.80
  -9  -1   6   28.90   21.30
  -9   1  -6   16.80   19.10
   9   0   6    4.50   11.70
   9   0  -6   17.30   15.10
   9   0  -6   -1.20   10.90
   9   0   6   10.70   11.70
  -9   0   6    7.90   21.30
  -9   0  -6    5.10   14.00
  -9   0  -6    5.90   20.20
   9  -1  -6   26.30   13.50
   9  -1  -6   23.10   12.70
   9   1   6   14.60   12.10
   9   1   6   12.30   12.70
  -9  -1  -6   15.20   14.00
  -9  -1  -6   19.10   18.40
  -9   1   6   18.30   20.30
   9   2   6   45.80   14.80
   9  -2  -6   33.50   11.80
   9   2   6   18.20   12.50
   9  -2  -6   33.40   13.40
  -9  -2  -6   19.20   19.60
  -9   2   6   42.30   20.90
  -9  -2  -6   37.60   15.70
   9   3   6   12.80   14.70
   9  -3  -6   12.80   11.60
   9   3   6   14.00   13.10
   9  -3  -6    9.00   12.80
  -9  -3  -6    6.00   20.10
  -9   3   6   30.80   23.50
  -9  -3  -6   28.20   15.60
   9   4   6  -16.80   14.10
   9  -4  -6    7.80   12.10
   9  -4  -6   10.10   12.30
  -9  -4  -6  -17.30   19.80
  -9   4   6   15.00   22.50
  -9  -4  -6    9.00   17.90
   9   5   6   18.40   17.30
   9  -5  -6   -1.20   11.70
  -9  -5  -6   -8.70   20.90
  -9   5   6   49.70   24.40
  -9  -5  -6  -14.80   18.60
   9  -6  -6   -2.60   15.60
   9  -6  -6   -2.20   12.90
   9   6   6   15.70   17.50
  -9   6   6   12.30   24.70
  -9  -6  -6   23.50   22.80
  -9  -6  -6   22.50   23.00
   9   7   6    5.20   20.00
   9  -7  -6   30.10   18.60
  -9  -7  -6    6.80   28.00
  -9  -7  -6   21.80   25.20
  -9   7   6   44.40   29.10
   9  -8  -6   20.80   21.70
  -9  -8  -6   -2.20   30.60
  -9   8   6   49.80   31.90
  10  -6   6   -8.00   20.40
  10   6  -6    5.80   31.20
 -10  -6   6    3.20   29.90
 -10   6  -6   16.30   29.20
 -10  -6   6  -33.50   27.50
  10  -5   6    6.40   16.40
  10   5  -6   -5.30   26.30
 -10   5  -6  -13.10   26.60
 -10  -5   6    2.70   30.30
 -10  -5   6   -7.60   29.70
  10  -4   6   13.00   15.40
  10   4  -6   61.19   25.10
 -10   4  -6   20.30   27.40
 -10  -4   6  -11.90   28.30
 -10  -4   6   37.10   24.80
  10  -3   6  160.98   21.20
  10   3  -6  106.49   26.80
 -10   3  -6  151.28   30.30
 -10  -3   6  116.19   28.90
  10  -2   6    2.40   17.20
  10   2  -6   -2.80   21.40
 -10  -2   6   18.30   27.70
 -10   2  -6   34.50   27.70
  10  -1   6   -8.60   15.00
  10   1  -6   30.80   20.80
 -10   1  -6   21.10   26.20
 -10  -1   6  -43.70   24.90
  10   0  -6   31.70   14.80
  10   0   6   26.50   15.40
  10   0  -6   32.20   20.80
 -10   0  -6   33.20   27.60
 -10   0   6   14.70   25.00
  10  -1  -6    4.20   14.70
  10  -1  -6   13.90   19.20
  10   1   6   10.30   16.80
 -10  -1  -6   36.60   26.10
 -10   1   6   -2.90   28.40
  10  -2  -6   25.60   17.90
  10  -2  -6   -7.50   15.00
  10   2   6  -16.90   16.60
 -10  -2  -6  -11.50   22.00
 -10   2   6   19.10   29.30
  10  -3  -6  124.39   17.50
  10   3   6  103.89   20.80
  10  -3  -6  120.59   20.10
 -10   3   6  154.18   34.90
 -10  -3  -6  113.69   28.60
  10   4   6   27.60   19.40
  10  -4  -6    7.90   15.10
 -10   4   6   69.19   33.30
 -10  -4  -6  -13.10   25.60
  10  -5  -6   -3.40   16.60
  10   5   6    1.60   20.90
 -10  -5  -6  -18.40   27.80
 -10   5   6  -35.20   30.40
 -10  -5  -6   67.19   26.90
  10  -6  -6  -15.80   19.00
  10   6   6   -7.20   22.50
 -10   6   6   44.20   32.00
 -10  -6  -6   55.49   30.40
 -10  -6  -6   33.70   29.30
  11  -4   6   44.80   20.90
 -11  -4   6   31.40   38.40
 -11   4  -6   31.70   36.30
  11   3  -6   43.50   31.00
  11  -3   6  -22.40   19.30
 -11  -3   6   46.30   36.00
 -11   3  -6   32.40   35.10
  11   2  -6  -27.20   27.20
  11  -2   6  -18.20   19.70
 -11  -2   6   61.19   33.80
 -11   2  -6  -28.40   33.10
  11  -1   6   83.19   21.70
  11   1  -6   -2.50   25.30
 -11   1  -6   90.39   37.90
 -11  -1   6   66.79   36.90
  11   0   6    1.10   19.90
 -11   0  -6   39.90   36.00
 -11   0   6   17.60   34.90
 -11   1   6  116.69   37.90
 -11  -1  -6  113.19   37.20
  11   2   6   -6.00   20.70
 -11  -2  -6   10.40   31.10
 -11   2   6   73.59   38.30
  11   3   6  -16.90   21.40
 -11   3   6   -9.20   33.80
 -11  -3  -6  -16.70   33.50
 -11  -4  -6   10.10   35.00
 -11   4   6  -26.80   36.50
   0  12  -7    9.60   21.30
   0 -12   7   17.00   24.10
   0 -11   7   19.20   16.90
   0  11  -7   -2.70   18.90
   0 -10   7   40.70   16.30
   0  10  -7   24.40   13.60
   0  -9   7   16.40   13.30
   0   9  -7   -1.50   11.30
   0  -8   7    6.50    8.30
   0  -8   7   24.20   11.30
   0   8  -7    2.50    9.50
   0  -8   7   13.00    9.20
   0  -7   7    8.90    5.70
   0  -7   7   10.10    7.10
   0   7  -7   -2.90    7.60
   0  -7   7    8.20    8.70
   0  -6   7  294.87   18.30
   0  -6   7  294.37   13.80
   0   6  -7  311.57   17.90
   0   6  -7  328.37   14.60
   0  -6   7  324.77   15.60
   0  -5   7    4.20    3.70
   0  -5   7    2.00    5.60
   0  -5   7   -3.90    6.20
   0   5  -7   -7.60    4.60
   0  -5   7   -6.30    6.10
   0   5  -7    0.10    3.90
   0  -5   7    2.80    4.30
   0  -4   7    7.60    4.20
   0  -4   7    8.40    4.50
   0  -4   7    7.10    5.10
   0   4  -7    3.90    3.70
   0   4  -7    3.60    3.90
   0  -4   7    6.20    3.30
   0  -4   7   12.50    5.10
   0   4  -7    9.00    5.10
   0   3  -7    1.20    3.30
   0  -3   7    3.60    3.40
   0  -3   7    4.60    3.30
   0  -3   7   -1.90    2.50
   0  -3   7    1.20    2.90
   0  -3   7   -3.00    3.40
   0   3  -7   -0.20    2.80
   0   3  -7   -5.00    3.10
   0  -2   7 9834.72  265.97
   0   2  -7 9392.86  266.07
   0  -2   7 9581.54  265.57
   0   2  -7 9481.85  266.27
   0  -2   7 9676.73  266.07
   0  -2   7 9665.03  265.97
   0   2  -7 9655.33  265.67
   0  -2   7 9374.56  265.77
   0  -1   7   -0.40    1.40
   0  -1   7   -1.00    2.00
   0  -1   7   -1.40    1.30
   0  -1   7   -3.20    1.50
   0   1  -7   -3.20    1.70
   0   1  -7    2.00    1.70
   0   1  -7   -1.40    1.60
   0   0  -7    1.60    1.40
   0   0   7    2.60    1.20
   0   0   7    1.60    1.30
   0   0   7    3.20    1.80
   0   0  -7   -0.70    1.30
   0   0  -7    3.00    1.70
   0   0   7   -1.20    1.60
   0  -1  -7    0.80    1.80
   0   1   7   -1.30    1.60
   0  -1  -7   -0.40    1.90
   0   1   7    1.20    1.90
   0   1   7   -0.90    1.90
   0   1   7   -0.60    1.60
   0  -1  -7    1.50    1.80
   0  -2  -7 9999.00  268.07
   0   2   7 9277.57  267.77
   0  -2  -7 9505.75  268.07
   0   2   7 9548.34  265.77
   0   2   7 9896.11  268.57
   0   3   7   -0.30    4.20
   0  -3  -7   -0.40    3.50
   0   3   7    6.60    3.20
   0  -3  -7    3.50    3.40
   0   4   7   11.20    5.50
   0  -4  -7    9.50    4.70
   0  -4  -7   18.30    5.30
   0   4   7    4.20    4.90
   0  -5  -7    1.30    5.40
   0   5   7    0.50    5.20
   0  -6  -7  297.97   18.20
   0   6   7  304.97   18.10
   0   7   7   -5.20    7.70
   0  -7  -7  -11.80    8.00
   0   8   7   12.80   10.30
   0  -8  -7    9.90   10.30
   0  -9  -7   14.00   12.90
   0   9   7   15.20   11.80
   0 -10  -7   21.80   14.90
   0  10   7  -15.90   13.20
   0  11   7    1.40   17.40
   0 -11  -7   -8.80   18.40
   0  12   7   16.50   21.90
   0 -12  -7    3.70   21.00
   1 -12   7   21.70   19.40
   1  12  -7   58.29   21.80
  -1 -12   7   49.99   25.90
  -1  12  -7   46.50   23.30
   1  11  -7    4.10   16.60
   1 -11   7   -9.20   17.00
  -1 -11   7   -1.40   19.70
  -1  11  -7   12.40   16.30
   1 -10   7    9.20   18.60
   1  10  -7   16.20   16.70
  -1 -10   7   15.50   16.30
  -1  10  -7    6.70   14.90
   1  -9   7    7.10   12.10
   1  -9   7    6.80    7.40
   1   9  -7   -7.60   12.30
  -1   9  -7    6.70    7.50
  -1  -9   7   12.80   13.70
  -1   9  -7   11.10   12.20
   1  -8   7  164.28   16.00
   1   8  -7  130.29   17.20
   1  -8   7  142.79   17.70
   1  -8   7  134.99   11.20
  -1  -8   7  141.99   18.90
  -1  -8   7  127.49   15.40
  -1  -8   7  129.39   13.90
  -1   8  -7  150.18   18.20
  -1   8  -7  131.69   12.00
   1  -7   7    0.80    8.70
   1   7  -7   12.10    7.30
   1  -7   7  -10.80    7.60
  -1  -7   7   -1.10    6.40
  -1  -7   7   15.80    7.70
  -1  -7   7   -3.10    8.60
  -1   7  -7   -3.50    7.70
   1  -6   7   27.60    7.90
   1   6  -7   31.10    6.90
   1  -6   7   24.00    7.30
   1   6  -7   20.20    8.50
  -1   6  -7   28.20    7.50
  -1   6  -7   27.70    5.80
  -1  -6   7    5.30    6.00
  -1  -6   7   21.40    8.10
  -1  -6   7   31.30    6.60
   1  -5   7   40.30    8.30
   1  -5   7   50.09    7.40
   1   5  -7   26.70    6.50
   1  -5   7   39.80    7.10
   1   5  -7   46.60    9.50
  -1  -5   7   47.90    6.70
  -1   5  -7   28.60    5.90
  -1   5  -7   47.80    6.20
  -1  -5   7   32.60    7.80
  -1  -5   7   28.80    7.60
  -1  -5   7   45.20    6.20
   1   4  -7   18.40    4.80
   1   4  -7   21.20    6.20
   1  -4   7   10.90    4.70
   1  -4   7   19.60    5.00
   1  -4   7    5.00    5.20
   1  -4   7   20.80    5.50
  -1   4  -7   13.40    6.30
  -1  -4   7   17.00    4.40
  -1  -4   7   15.30    5.00
  -1  -4   7   23.20    6.10
  -1   4  -7   16.30    4.40
  -1  -4   7   16.60    5.90
  -1  -4   7   17.00    4.50
   1   3  -7  937.41   29.30
   1  -3   7  935.91   29.60
   1  -3   7  925.91   30.20
   1  -3   7  901.41   29.80
   1   3  -7  921.51   31.40
   1  -3   7  898.31   30.20
   1   3  -7  924.41   29.20
   1  -3   7  935.41   30.80
  -1  -3   7  928.31   29.50
  -1   3  -7  916.01   30.40
  -1   3  -7  889.41   29.70
  -1   3  -7  889.41   29.80
  -1  -3   7  892.01   29.40
  -1  -3   7  935.61   29.20
  -1  -3   7  913.61   30.90
   1  -2   7 1257.97   38.20
   1   2  -7 1259.67   36.70
   1   2  -7 1246.68   37.80
   1  -2   7 1223.78   37.20
   1  -2   7 1250.97   36.80
   1  -2   7 1239.58   38.50
   1  -2   7 1256.57   38.40
   1   2  -7 1247.38   38.90
  -1  -2   7 1251.07   38.00
  -1   2  -7 1285.97   38.70
  -1  -2   7 1210.78   38.00
  -1  -2   7 1238.88   36.60
  -1   2  -7 1209.88   36.90
  -1   2  -7 1229.08   38.10
  -1  -2   7 1247.18   38.50
  -1   2  -7 1247.68   38.50
   1   1  -7 1375.26   40.60
   1  -1   7 1354.46   38.30
   1  -1   7 1406.16   41.20
   1   1  -7 1319.47   40.40
   1  -1   7 1344.87   40.20
  -1   1  -7 1329.97   38.50
  -1  -1   7 1365.16   40.20
  -1  -1   7 1355.96   40.60
  -1  -1   7 1328.47   38.10
  -1   1  -7 1344.57   40.30
  -1  -1   7 1386.66   38.10
  -1   1  -7 1336.37   40.80
  -1  -1   7 1348.47   40.80
   1   0   7    1.90    2.50
   1   0  -7   -0.70    1.80
   1   0   7   -2.30    1.50
   1   0  -7   -0.40    1.00
   1   0  -7   -4.40    2.30
   1   0   7   -0.70    1.40
  -1   0   7   -1.70    1.00
  -1   0   7    0.90    2.00
  -1   0   7   -3.70    2.10
  -1   0  -7    1.60    1.80
  -1   0  -7   -1.00    2.10
  -1   0  -7   -2.20    1.10
   1   1   7 1350.36   40.30
   1  -1  -7 1363.96   40.60
   1  -1  -7 1356.56   39.70
   1  -1  -7 1392.56   40.70
   1   1   7 1404.36   40.70
   1   1   7 1412.56   41.00
  -1   1   7 1387.46   40.70
  -1  -1  -7 1373.36   40.20
  -1   1   7 1316.97   40.70
  -1  -1  -7 1435.26   41.00
  -1   1   7 1321.67   39.80
  -1  -1  -7 1356.86   40.50
   1  -2  -7 1277.97   38.40
   1  -2  -7 1226.98   38.50
   1   2   7 1265.67   37.20
   1  -2  -7 1283.77   37.40
   1   2   7 1266.87   39.00
  -1  -2  -7 1243.78   36.90
  -1   2   7 1245.58   37.70
  -1  -2  -7 1262.67   38.60
  -1   2   7 1270.57   38.80
  -1   2   7 1262.57   38.40
  -1  -2  -7 1232.68   38.70
   1  -3  -7  940.71   27.40
   1  -3  -7  913.71   29.70
   1   3   7  872.71   30.60
   1   3   7  775.72   28.40
   1  -3  -7  933.91   30.00
   1   3   7  880.61   30.00
  -1   3   7  932.71   30.60
  -1  -3  -7  915.81   26.50
  -1   3   7  903.11   27.80
  -1  -3  -7  891.01   29.80
  -1   3   7  896.51   29.90
  -1  -3  -7  904.61   30.50
   1   4   7   12.80    6.70
   1  -4  -7   17.90    3.60
   1  -4  -7   10.60    5.20
   1  -4  -7   19.50    5.70
   1   4   7   14.80    5.20
  -1   4   7   17.10    5.20
  -1   4   7   26.70    6.50
  -1  -4  -7   10.10    5.60
  -1  -4  -7   14.80    5.30
  -1   4   7   14.10    3.50
   1   5   7   46.20    7.00
   1  -5  -7   33.20    6.70
  -1   5   7   36.80    7.60
  -1  -5  -7   37.70    7.60
   1  -6  -7   19.30    7.10
   1   6   7   21.00    7.90
  -1   6   7   27.60    7.80
  -1  -6  -7   21.20    7.50
   1  -7  -7  -10.80    7.80
   1   7   7    8.70    7.90
  -1  -7  -7   -3.90    7.90
  -1   7   7    8.30    7.90
   1  -8  -7  124.39   16.50
   1   8   7  128.19   16.30
  -1  -8  -7  117.89   16.10
  -1   8   7  135.79   17.00
   1   9   7    6.00   12.40
   1  -9  -7   17.40   11.80
  -1   9   7    3.70   11.20
  -1  -9  -7  -17.10   13.00
   1  10   7   12.70   14.20
   1 -10  -7    6.80   13.00
  -1  10   7   18.50   14.40
  -1 -10  -7    6.90   16.00
   1  11   7    7.30   17.50
   1 -11  -7  -42.20   17.30
  -1 -11  -7   31.20   19.80
  -1  11   7    8.20   17.70
   1 -12  -7  -16.80   22.10
   1  12   7   18.10   22.30
  -1  12   7   34.90   23.90
  -1 -12  -7   51.19   22.90
   2 -12   7   -9.60   20.30
   2 -12   7   49.20   19.90
   2  12  -7  -15.70   21.90
  -2 -12   7    2.20   25.10
  -2  12  -7   17.90   22.00
   2  11  -7    6.50   19.20
   2 -11   7   -7.00   16.70
   2 -11   7    0.40   15.80
  -2  11  -7    7.00   17.80
  -2 -11   7  -14.40   20.60
   2 -10   7   13.30   14.70
   2 -10   7    0.50   14.70
  -2  10  -7  -10.80   14.60
  -2 -10   7  -10.10   17.40
   2  -9   7  234.18   15.70
   2   9  -7  277.27   24.10
   2  -9   7  204.28   21.60
   2  -9   7  230.88   24.70
  -2  -9   7  250.87   19.00
  -2   9  -7  229.28   23.70
  -2  -9   7  250.47   26.20
  -2   9  -7  230.88   15.70
   2  -8   7  283.07   20.60
   2   8  -7  315.17   22.30
  -2  -8   7  298.27   18.00
  -2  -8   7  291.37   22.90
  -2   8  -7  288.67   16.60
  -2   8  -7  299.77   23.20
  -2  -8   7  247.88   18.00
   2  -7   7   81.09   11.90
   2   7  -7   53.19   10.70
   2  -7   7   80.59   13.30
   2  -7   7   59.09   11.30
  -2   7  -7   66.39    8.80
  -2  -7   7   70.29   12.60
  -2   7  -7   64.19   11.90
  -2  -7   7   64.59   12.60
  -2  -7   7   73.09    9.30
   2  -6   7   93.79   10.80
   2  -6   7   77.49   12.20
   2   6  -7   73.69   12.60
   2  -6   7   75.99   10.30
   2   6  -7   89.69   11.60
  -2   6  -7   87.99   10.40
  -2  -6   7   88.49   10.80
  -2   6  -7   92.69   10.30
  -2  -6   7   90.09   10.80
  -2  -6   7   97.89   13.40
   2  -5   7  224.68   15.60
   2  -5   7  237.68   14.70
   2   5  -7  197.28   12.50
   2  -5   7  193.78   12.90
   2   5  -7  204.98   12.30
   2  -5   7  188.58   14.50
   2   5  -7  212.18   15.00
  -2   5  -7  170.08   16.50
  -2  -5   7  201.18   15.10
  -2   5  -7  226.28   14.30
  -2  -5   7  227.38   14.20
  -2  -5   7  208.98   12.90
  -2   5  -7  219.68   16.70
  -2  -5   7  208.68   13.00
   2  -4   7  145.89   11.60
   2   4  -7  127.09    9.30
   2   4  -7  130.09   11.50
   2  -4   7  120.39   11.20
   2  -4   7  126.09    9.20
   2   4  -7  119.19    9.60
   2  -4   7  123.79   10.70
   2  -4   7  133.49    9.90
  -2  -4   7  139.69    9.90
  -2  -4   7  118.09   11.00
  -2  -4   7  126.29    9.90
  -2   4  -7  144.89   10.10
  -2   4  -7  114.79   10.30
  -2  -4   7  142.19   11.30
  -2   4  -7  131.79   11.20
  -2  -4   7  128.19    9.90
   2  -3   7   94.39    6.60
   2  -3   7   97.29    7.00
   2   3  -7   82.69    6.80
   2  -3   7   84.99    8.60
   2   3  -7  105.09    9.40
   2   3  -7   90.39    8.00
   2  -3   7   89.59    8.00
   2  -3   7   72.09    8.60
  -2   3  -7   92.99    8.00
  -2  -3   7   97.09    8.30
  -2   3  -7   97.99    8.00
  -2  -3   7   94.99    6.90
  -2  -3   7   82.69    8.50
  -2   3  -7   88.99    8.30
   2  -2   7    1.00    3.30
   2  -2   7   -0.50    2.20
   2  -2   7   -7.60    3.70
   2   2  -7    0.80    3.50
   2   2  -7   -0.10    3.30
   2  -2   7   -1.90    2.70
  -2  -2   7   -1.30    2.10
  -2  -2   7    5.00    3.70
  -2   2  -7    0.40    3.20
  -2  -2   7    2.90    3.10
  -2   2  -7   -2.50    3.40
   2   1  -7   64.69    5.70
   2   1  -7   68.19    6.80
   2  -1   7   63.19    7.20
   2  -1   7   67.69    5.60
  -2   1  -7   60.59    6.70
  -2  -1   7   67.09    5.60
  -2   1  -7   67.99    5.90
  -2  -1   7   63.79    6.70
   2   0   7    1.30    1.80
   2   0  -7   -2.20    1.10
   2   0   7   -2.80    3.40
   2   0  -7    0.50    2.30
   2   0  -7   -1.70    1.40
   2   0   7   -0.20    2.10
   2   0  -7   -0.50    3.60
  -2   0  -7   -1.20    2.50
  -2   0  -7    0.60    1.40
  -2   0  -7   -1.00    1.60
  -2   0   7    3.80    3.40
  -2   0  -7   -0.70    3.00
  -2   0   7   -0.20    2.20
   2   1   7   75.89    5.80
   2  -1  -7   69.89    5.20
   2  -1  -7   64.49    6.90
   2   1   7   63.09    5.50
   2  -1  -7   64.79    4.80
   2   1   7   55.69    6.90
  -2   1   7   56.29    6.40
  -2  -1  -7   64.09    5.10
  -2  -1  -7   68.89    5.90
  -2  -1  -7   59.29    6.40
  -2  -1  -7   62.19    5.10
  -2   1   7   66.99    4.50
  -2   1   7   70.09    5.20
   2  -2  -7   -0.30    2.60
   2   2   7   -2.50    3.90
   2   2   7   -6.90    3.70
   2   2   7    2.50    3.00
   2  -2  -7    4.60    4.50
   2  -2  -7   -3.80    3.10
  -2  -2  -7    1.90    3.20
  -2   2   7   -1.40    3.00
  -2  -2  -7    4.70    3.60
  -2  -2  -7   -2.40    3.40
  -2   2   7    5.50    4.20
  -2  -2  -7    5.40    3.50
  -2   2   7   -2.10    2.60
   2  -3  -7   83.89    7.10
   2   3   7   96.69    8.20
   2   3   7   92.39    8.00
   2   3   7   85.99    9.30
   2  -3  -7   91.39    8.80
   2  -3  -7  108.39    8.60
  -2   3   7  100.49    8.50
  -2  -3  -7   97.19    8.90
  -2  -3  -7   79.29    6.90
  -2  -3  -7   81.69    8.10
  -2   3   7  110.59    9.10
  -2  -3  -7   72.99    8.20
  -2   3   7   81.19    7.50
   2   4   7  153.08   12.60
   2  -4  -7  129.99   11.50
   2   4   7  119.99   10.20
   2   4   7  138.39    8.70
   2  -4  -7  148.69   10.40
   2  -4  -7  124.19    9.20
  -2  -4  -7  137.79   12.20
  -2   4   7  115.19    9.20
  -2  -4  -7  127.09    7.70
  -2  -4  -7   93.49   10.00
  -2  -4  -7  113.79   10.60
  -2   4   7  118.89   10.20
  -2   4   7  140.59   11.30
   2   5   7  216.08   14.20
   2  -5  -7  196.48   13.10
   2  -5  -7  249.58   12.50
  -2   5   7  201.78   11.90
  -2   5   7  226.28   14.50
  -2  -5  -7  200.78   15.40
   2   6   7  113.59   12.80
   2  -6  -7   93.29   11.50
   2  -6  -7   99.49   10.50
  -2   6   7   82.09    8.90
  -2  -6  -7   86.79   11.70
  -2   6   7   81.19   11.00
   2  -7  -7   69.69   11.80
   2   7   7   71.49   11.50
  -2  -7  -7   71.09   13.00
  -2   7   7   62.19   11.30
   2  -8  -7  299.17   20.70
   2   8   7  282.17   23.70
  -2  -8  -7  294.27   22.80
  -2   8   7  344.27   23.70
   2   9   7  293.97   23.90
   2  -9  -7  229.18   21.50
  -2  -9  -7  272.77   35.10
  -2   9   7  198.58   26.40
   2 -10  -7   17.10   14.20
   2  10   7  -13.40   15.30
  -2  10   7   -6.00   14.80
  -2 -10  -7    5.40   16.10
   2  11   7   12.20   18.90
   2 -11  -7  -16.00   16.00
  -2 -11  -7   17.60   21.20
  -2  11   7   12.70   20.00
   2  12   7   23.30   23.10
   2 -12  -7    4.90   20.20
  -2 -12  -7   19.00   25.00
  -2  12   7  -12.90   22.10
   3  12  -7  -32.40   25.20
   3 -12   7    6.90   22.30
   3 -12   7  -48.10   21.80
  -3 -12   7   36.10   26.80
  -3  12  -7   -4.50   22.70
   3 -11   7   -5.20   18.20
   3  11  -7   -3.40   19.60
   3 -11   7   -6.10   16.30
  -3 -11   7   15.70   22.20
  -3  11  -7    3.90   18.60
   3 -10   7   -2.10   14.80
   3 -10   7    6.10   14.10
  -3 -10   7   23.50   19.60
  -3  10  -7  -11.20   14.80
   3   9  -7  193.28   22.80
   3  -9   7  156.18   18.90
   3  -9   7  147.29   20.80
  -3   9  -7  150.28   15.90
  -3   9  -7  159.18   19.60
  -3  -9   7  134.49   16.30
  -3  -9   7  160.08   22.40
   3   8  -7   47.90   12.30
   3  -8   7   41.00   10.20
   3  -8   7   20.90   10.50
  -3   8  -7   26.40    9.20
  -3   8  -7   28.20   11.50
  -3  -8   7   38.10   11.50
  -3  -8   7   45.40   14.00
   3  -7   7   -1.90    8.90
   3   7  -7   17.70    9.00
   3   7  -7   21.70   11.10
   3  -7   7    8.80    7.90
   3   7  -7    6.90    8.30
  -3   7  -7   11.10    7.50
  -3  -7   7   15.30    9.50
  -3  -7   7    1.90    9.10
  -3   7  -7   -4.50    8.20
  -3  -7   7   21.90   11.80
   3  -6   7   23.00    7.50
   3   6  -7   11.60    7.90
   3   6  -7   45.00   11.00
   3   6  -7   38.30    9.30
   3  -6   7   30.00   12.10
   3  -6   7   21.40    8.70
  -3  -6   7   23.80    9.60
  -3  -6   7   36.90   10.40
  -3  -6   7   37.20    8.80
  -3   6  -7   28.20   14.60
  -3   6  -7   22.70    8.80
  -3   6  -7   36.20    8.10
   3  -5   7   22.40    7.10
   3  -5   7   -0.50    7.40
   3  -5   7   15.00    6.10
   3   5  -7   21.10    7.70
   3   5  -7   19.20    6.40
   3   5  -7   18.70    8.40
   3  -5   7   12.70   11.20
  -3   5  -7   39.70    9.60
  -3   5  -7   24.20    7.40
  -3  -5   7   10.40    7.90
  -3  -5   7   17.80    7.20
  -3   5  -7   23.00    7.60
  -3  -5   7   19.00    7.40
   3   4  -7   45.60    9.00
   3  -4   7   44.40    7.20
   3  -4   7   59.59    7.40
   3   4  -7   68.49    8.20
   3   4  -7   55.89    8.20
   3  -4   7   45.80    9.90
   3  -4   7   56.59    6.90
  -3   4  -7   54.29    8.40
  -3  -4   7   43.60    8.20
  -3   4  -7   41.40    7.30
  -3  -4   7   56.09    6.70
  -3   4  -7   66.49    8.60
   3   3  -7   -5.80    3.40
   3  -3   7    3.70    4.80
   3  -3   7    0.00    7.10
   3  -3   7    1.40    4.00
   3  -3   7    1.20    3.50
   3   3  -7   -3.00    5.20
   3   3  -7   -1.60    5.80
   3  -3   7    0.00    2.70
  -3   3  -7    0.50    5.50
  -3   3  -7    2.80    4.50
  -3  -3   7   -1.30    3.20
  -3  -3   7   -3.10    5.00
  -3   3  -7   -0.40    4.70
  -3  -3   7    3.40    5.70
   3  -2   7 1059.49   30.50
   3  -2   7 1164.08   38.30
   3   2  -7 1017.70   38.10
   3   2  -7 1072.49   32.00
   3   2  -7 1077.79   36.10
   3  -2   7 1041.10   35.10
  -3   2  -7 1028.60   37.00
  -3   2  -7 1096.19   31.30
  -3  -2   7 1049.59   31.60
  -3  -2   7 1066.69   37.00
  -3  -2   7 1092.69   35.30
  -3   2  -7 1054.99   35.70
   3   1  -7   16.60    4.20
   3   1  -7   22.80    5.70
   3   1  -7   22.40    2.50
   3  -1   7   31.80    7.30
   3  -1   7   22.00    4.00
  -3   1  -7   18.40    4.30
  -3   1  -7   20.00    5.70
  -3  -1   7   18.20    5.50
  -3  -1   7   19.10    4.10
  -3  -1   7   29.10    3.80
   3   0   7   -1.00    2.70
   3   0  -7    5.50    5.50
   3   0  -7    0.20    2.70
   3   0  -7   -0.90    2.20
   3   0  -7    1.80    2.00
   3   0   7    9.60    5.50
  -3   0  -7    1.50    4.20
  -3   0   7   -4.10    4.00
  -3   0  -7   -2.10    1.90
  -3   0   7    2.60    2.20
  -3   0  -7   -0.80    3.20
  -3   0   7   -0.20    3.10
  -3   0  -7    1.20    2.20
   3  -1  -7   33.20    6.00
   3   1   7   21.70    4.00
   3  -1  -7   24.80    3.50
   3  -1  -7   22.00    4.00
   3  -1  -7   16.10    3.80
   3   1   7   19.90    6.30
  -3  -1  -7   27.10    4.80
  -3   1   7   24.90    3.50
  -3  -1  -7   22.20    5.70
  -3   1   7   26.00    4.60
  -3  -1  -7   21.90    4.00
  -3  -1  -7   26.70    3.90
  -3   1   7   15.70    5.10
   3  -2  -7 1064.19   36.90
   3   2   7 1088.09   35.80
   3  -2  -7 1135.59   34.70
   3  -2  -7 1054.19   34.40
   3   2   7 1102.19   37.10
  -3  -2  -7 1041.40   35.10
  -3   2   7 1153.38   35.20
  -3  -2  -7 1137.49   35.70
  -3   2   7 1078.39   34.20
  -3   2   7 1036.40   36.80
  -3  -2  -7 1019.00   35.80
  -3  -2  -7 1068.29   34.90
   3   3   7   -2.30    3.60
   3   3   7    2.70    6.50
   3   3   7    7.80    6.50
   3  -3  -7    3.10    4.50
   3  -3  -7    9.90    5.20
   3  -3  -7    5.60    6.80
  -3  -3  -7   -0.10    4.40
  -3   3   7    3.40    5.60
  -3   3   7    1.30    4.70
  -3   3   7    3.50    3.90
  -3  -3  -7    1.20    4.90
  -3  -3  -7   -5.80    4.80
  -3  -3  -7   -3.20    5.30
   3  -4  -7   42.40    8.00
   3  -4  -7   38.80    9.10
   3   4   7   51.49   10.10
   3   4   7   48.80    7.30
   3  -4  -7   60.99    7.90
   3   4   7   58.89    7.80
  -3  -4  -7   51.39    8.60
  -3  -4  -7   58.59    9.50
  -3   4   7   36.60    7.20
  -3  -4  -7   47.20    6.70
  -3   4   7   48.60    7.40
  -3   4   7   55.09    9.80
   3   5   7   18.80    6.90
   3   5   7   20.20    6.10
   3  -5  -7   27.30    6.90
   3  -5  -7   13.60    8.50
  -3  -5  -7   28.00    9.00
  -3   5   7   19.80    7.50
  -3   5   7   18.10    6.50
  -3  -5  -7   17.40    6.10
   3  -6  -7   22.70    7.70
   3   6   7   29.60    8.70
   3   6   7   42.20    6.10
   3  -6  -7   38.10    9.70
  -3   6   7   44.50    9.60
  -3  -6  -7   28.10    9.70
  -3   6   7   21.20    7.30
  -3  -6  -7   18.20    6.00
   3   7   7   14.90    9.50
   3  -7  -7    5.90    8.50
  -3  -7  -7    4.30   10.60
  -3   7   7    3.70    7.30
  -3   7   7   -6.40    9.10
   3  -8  -7   35.00   10.20
   3   8   7   62.49   12.80
  -3  -8  -7   38.40   13.00
  -3   8   7   13.40   10.70
  -3   8   7   58.29    8.40
   3  -9  -7  156.68   19.30
  -3  -9  -7  144.69   20.70
  -3   9   7  176.08   21.30
   3  10   7   11.70   14.80
   3 -10  -7   31.30   15.80
  -3  10   7   20.10   16.20
  -3 -10  -7   22.00   18.20
   3  11   7  -40.20   18.20
   3 -11  -7   14.50   18.20
  -3  11   7    1.70   20.00
  -3 -11  -7   -9.00   20.10
   3  12   7  -12.30   21.90
   3 -12  -7  -22.60   22.90
  -3  12   7   12.00   26.20
  -3 -12  -7  -14.30   25.80
   4  11  -7    0.00   21.30
   4 -11   7    8.70   17.50
   4 -11   7  -15.30   19.60
  -4 -11   7  -25.30   24.90
  -4  11  -7   -7.30   19.00
   4 -10   7    7.50   15.80
   4 -10   7   -2.00   13.40
   4  10  -7   22.30   18.10
  -4  10  -7    8.30   17.90
  -4 -10   7   11.40   21.80
   4   9  -7  133.69   17.40
   4  -9   7  106.19   17.50
   4  -9   7  140.19   17.00
  -4  -9   7  174.98   23.30
  -4  -9   7  144.69   23.70
  -4   9  -7  149.59   19.80
  -4   9  -7  124.89   17.60
   4  -8   7   63.89   14.00
   4  -8   7   91.19   12.80
   4   8  -7   83.69   14.20
   4   8  -7   60.29   18.70
  -4  -8   7   66.19   16.40
  -4   8  -7   52.29   13.40
  -4  -8   7   56.99   15.30
  -4   8  -7   65.19   13.50
   4   7  -7   66.39   16.30
   4  -7   7   58.99   13.00
   4   7  -7   51.19   11.50
   4  -7   7   60.29    9.60
  -4  -7   7   65.69   15.70
  -4  -7   7   61.39   12.50
  -4   7  -7   74.09   12.40
  -4   7  -7   76.39   12.50
   4   6  -7    3.30   10.70
   4  -6   7    0.00    5.90
   4  -6   7    8.90   11.40
   4  -6   7    2.80    7.40
   4   6  -7   11.50    7.70
  -4   6  -7   -0.30    8.40
  -4   6  -7   32.70   13.80
  -4   6  -7   -1.80    7.90
  -4  -6   7    9.40   10.50
  -4  -6   7   -4.50    9.10
   4  -5   7   21.00    8.00
   4   5  -7   10.60    9.10
   4  -5   7    8.60    5.30
   4   5  -7   14.60    6.10
   4  -5   7    0.90    7.60
  -4   5  -7    1.80    6.70
  -4  -5   7    6.90    6.50
  -4   5  -7   12.40    7.80
  -4  -5   7    6.90    8.00
  -4   5  -7    1.70    9.70
  -4  -5   7   24.50    9.60
   4   4  -7   63.89    7.60
   4  -4   7   58.29    8.60
   4  -4   7   55.39    6.30
   4   4  -7   59.39    9.70
  -4   4  -7   51.89    9.40
  -4  -4   7   85.99    8.70
  -4   4  -7   82.69   10.30
  -4  -4   7   56.49    9.80
   4  -3   7    6.30    2.80
   4   3  -7   11.20    4.30
   4  -3   7    9.40    5.80
   4   3  -7   11.50    6.90
  -4   3  -7    3.50    6.10
  -4   3  -7   13.20    5.20
  -4  -3   7    9.30    3.90
  -4  -3   7    5.00    6.70
   4   2  -7  533.65   17.70
   4   2  -7  522.65   23.10
   4  -2   7  503.85   21.50
   4   2  -7  509.15   22.00
  -4  -2   7  507.05   23.90
  -4  -2   7  501.75   20.70
  -4  -2   7  546.15   17.60
  -4   2  -7  477.65   22.80
   4   1  -7  150.28    7.20
   4  -1   7  126.39   10.10
   4  -1   7  140.19   13.50
   4   1  -7  143.29   13.30
   4   1  -7  127.59    9.80
  -4   1  -7  117.99   10.30
  -4  -1   7  121.69   13.30
  -4   1  -7  137.69   13.10
  -4  -1   7  137.49    7.50
  -4  -1   7  146.89    9.60
   4   0   7    3.70    3.00
   4   0   7   -7.70    7.30
   4   0  -7   13.70    7.80
   4   0   7    2.10    4.00
   4   0  -7    6.90    3.90
   4   0  -7    6.20    2.80
   4   0  -7   -4.60    5.90
  -4   0  -7   -0.80    5.50
  -4   0  -7   -0.90    3.40
  -4   0   7   -1.30    4.10
  -4   0  -7    2.50    4.60
  -4   0  -7    2.00    2.30
  -4   0   7   12.10    6.50
  -4   0   7    1.00    3.40
   4   1   7  148.99    8.80
   4  -1  -7  138.59    8.80
   4   1   7  122.49   14.50
   4  -1  -7  146.39    8.40
   4  -1  -7  122.39   13.60
   4   1   7  143.69   10.30
  -4  -1  -7  143.79    9.30
  -4   1   7  142.79    9.10
  -4  -1  -7  147.39   10.10
  -4  -1  -7  124.29   11.90
  -4  -1  -7  138.79    8.30
  -4   1   7  101.99   11.80
   4  -2  -7  474.85   23.70
   4  -2  -7  483.75   19.40
   4  -2  -7  544.25   19.80
   4   2   7  572.24   25.40
   4  -2  -7  514.15   20.20
   4   2   7  492.65   21.00
  -4  -2  -7  518.05   20.60
  -4  -2  -7  528.55   20.10
  -4   2   7  542.25   19.50
  -4  -2  -7  507.45   20.90
  -4  -2  -7  500.85   22.60
  -4   2   7  480.65   23.40
  -4   2   7  519.05   20.00
   4  -3  -7    4.40    9.00
   4   3   7   -1.50    8.60
   4  -3  -7   -3.50    6.30
   4  -3  -7    7.00    5.60
   4  -3  -7   12.60    4.70
   4   3   7    5.60    4.60
  -4  -3  -7   17.00    7.00
  -4   3   7   14.20    6.90
  -4   3   7    9.60    5.20
  -4  -3  -7   10.10    7.20
  -4   3   7   14.50    6.90
   4   4   7   53.19    8.10
   4  -4  -7   64.29   11.80
   4  -4  -7   50.79    7.50
   4  -4  -7   50.49    8.10
   4   4   7   67.19   10.90
  -4  -4  -7   55.79    9.30
  -4   4   7   60.99    9.80
  -4   4   7   51.89    7.60
  -4  -4  -7   59.99   10.00
   4   5   7    2.00    8.50
   4  -5  -7    2.30   11.40
   4   5   7   -0.30    6.20
   4  -5  -7   11.30    5.40
  -4   5   7    1.10    7.80
  -4  -5  -7    2.90    8.70
  -4  -5  -7   12.70    7.40
  -4   5   7    4.50    6.50
   4  -6  -7   -7.80   12.40
   4   6   7   13.30    9.30
   4  -6  -7   15.90    6.80
   4   6   7    4.70    8.30
  -4   6   7   15.60    8.80
  -4  -6  -7    2.40    9.80
  -4  -6  -7   -7.10    6.60
  -4   6   7    1.20    9.10
   4  -7  -7   63.19   10.70
   4  -7  -7   40.30   14.30
   4   7   7   69.29   12.50
   4   7   7   60.19    9.70
  -4   7   7   66.29   10.30
  -4   7   7   60.69   12.10
  -4  -7  -7   56.49    9.90
  -4  -7  -7   48.40   13.40
   4  -8  -7   78.09   12.90
   4   8   7   73.09   14.50
  -4   8   7   53.29   12.10
  -4  -8  -7   60.09   16.10
  -4   8   7   56.49   14.60
   4  -9  -7  141.29   19.30
   4   9   7   96.69   17.30
  -4   9   7  156.18   21.00
  -4  -9  -7  142.59   20.80
   4  10   7   43.60   17.70
   4 -10  -7   -8.70   14.90
  -4 -10  -7   17.60   18.50
  -4  10   7   15.70   18.50
   4 -11  -7  -12.70   17.60
   4  11   7   -1.30   19.40
  -4  11   7    8.80   21.90
  -4 -11  -7  -30.40   23.20
   5 -11   7  -27.30   19.30
   5 -11   7   13.30   20.20
   5  11  -7   17.90   24.90
  -5 -11   7   -8.80   25.90
  -5  11  -7  -33.00   20.40
   5 -10   7   -5.10   16.40
   5  10  -7   29.10   20.40
   5 -10   7   23.30   15.30
  -5 -10   7   60.19   24.20
  -5  10  -7  -19.00   17.40
   5  -9   7   17.80   12.60
   5  -9   7    4.60   13.80
   5   9  -7   19.10   16.00
  -5  -9   7   -6.70   17.60
  -5   9  -7    6.50   15.20
  -5   9  -7   11.10   14.70
  -5  -9   7    8.60   18.50
   5   8  -7   -4.00   13.30
   5  -8   7    0.50   11.50
   5  -8   7   -0.20    9.40
   5   8  -7  -15.00   16.00
  -5  -8   7  -16.40   14.70
  -5   8  -7   -6.90   12.40
  -5   8  -7   -2.20   13.10
  -5  -8   7    1.00   16.20
   5  -7   7   52.09   12.80
   5   7  -7   64.99   12.00
   5   7  -7   97.89   18.90
   5  -7   7   55.49    9.60
  -5  -7   7   63.59   14.70
  -5   7  -7   67.19   13.10
  -5  -7   7   63.09   16.80
  -5   7  -7   51.29   13.50
   5  -6   7   32.40   11.00
   5   6  -7   20.00    8.90
   5  -6   7   43.20    7.20
   5   6  -7   46.60   15.10
   5  -6   7   62.99   12.90
  -5  -6   7   24.00   12.50
  -5  -6   7   22.60   12.10
  -5   6  -7   48.90   15.10
  -5   6  -7   35.40   12.10
   5  -5   7  183.48   10.60
   5   5  -7  191.48   18.90
   5  -5   7  203.08   17.20
   5   5  -7  194.68   13.90
  -5   5  -7  193.18   18.00
  -5   5  -7  192.18   18.30
  -5  -5   7  186.58   19.50
  -5  -5   7  206.38   19.00
  -5  -5   7  208.38   17.40
   5   4  -7    7.80    6.60
   5  -4   7   15.30    4.00
   5  -4   7    9.60    7.30
   5   4  -7   23.20    9.40
  -5   4  -7    6.00    9.20
  -5  -4   7    6.80    5.30
  -5  -4   7    0.30    8.40
  -5   4  -7   -4.40    8.00
   5   3  -7   15.70    7.90
   5  -3   7    4.60    3.10
   5  -3   7    3.90    6.50
   5   3  -7   -0.20    5.00
  -5  -3   7    5.90    8.90
  -5   3  -7    8.50    5.50
  -5   3  -7   23.10    8.70
  -5  -3   7   -1.00    4.50
   5  -2   7    8.20    5.60
   5  -2   7   12.50    3.10
   5   2  -7   10.50    7.80
   5   2  -7    7.50    4.40
  -5   2  -7    6.50    8.00
  -5   2  -7    5.80    3.70
  -5  -2   7    9.20    4.40
  -5  -2   7   -7.60    7.30
   5   1  -7  187.28   13.50
   5  -1   7  198.98    9.00
   5   1  -7  219.48   10.40
   5  -1   7  189.88   13.00
  -5   1  -7  204.68   16.60
  -5  -1   7  227.88   10.90
  -5   1  -7  200.08    8.20
  -5  -1   7  190.28   16.30
   5   0  -7   -5.70    3.80
   5   0   7    1.50    4.70
   5   0  -7    3.00    5.10
   5   0  -7    2.10    5.10
   5   0   7   -3.20    4.10
  -5   0  -7   -1.70    6.70
  -5   0   7    5.50    7.00
  -5   0   7    7.70    6.30
  -5   0  -7   -4.70    3.90
  -5   0  -7    0.20    4.70
  -5   0   7    2.00    4.70
   5   1   7  200.18   11.50
   5  -1  -7  194.68   12.80
   5  -1  -7  184.08   11.80
   5   1   7  201.58   13.50
   5  -1  -7  219.28   11.50
  -5  -1  -7  214.88   12.10
  -5  -1  -7  178.38   16.10
  -5   1   7  190.58   16.60
  -5   1   7  212.38   12.20
  -5  -1  -7  199.98   10.70
   5  -2  -7    6.40    7.60
   5   2   7    1.70    5.00
   5  -2  -7    8.80    4.90
   5  -2  -7    3.40    5.90
   5   2   7    2.30    5.60
  -5  -2  -7    9.80    6.20
  -5  -2  -7    1.60    7.90
  -5  -2  -7   19.10    7.00
  -5   2   7   -4.90    7.20
   5  -3  -7    3.00    4.60
   5  -3  -7   -2.20    5.50
   5   3   7   11.90    6.30
  -5   3   7   -1.90    4.80
  -5   3   7   -4.50    7.60
  -5  -3  -7   -4.50    8.10
  -5  -3  -7    6.70    7.30
  -5  -3  -7   16.40    6.80
   5  -4  -7   10.30    5.40
   5   4   7    3.90    6.90
   5  -4  -7   11.70    7.00
  -5   4   7   14.60    6.70
  -5   4   7    8.60    8.40
  -5  -4  -7    6.30    7.60
  -5  -4  -7   12.70    8.10
   5  -5  -7  172.28   12.90
   5  -5  -7  182.18   15.60
   5   5   7  176.38   16.80
  -5   5   7  172.98   18.40
  -5  -5  -7  198.78   18.20
  -5  -5  -7  193.98   16.40
  -5   5   7  159.58   15.50
   5   6   7   25.20    8.90
   5  -6  -7   17.60    9.80
   5  -6  -7   38.00    7.90
  -5   6   7   49.70   12.10
  -5  -6  -7   36.00    9.90
  -5   6   7   30.00   10.50
  -5  -6  -7   29.50   11.40
   5   7   7   61.89   12.70
   5  -7  -7   86.09   12.50
   5  -7  -7   76.19   13.60
  -5   7   7   85.49   13.90
  -5  -7  -7   82.19   15.40
  -5   7   7   79.59   13.50
  -5  -7  -7   60.79   11.50
   5   8   7   -9.40   12.10
   5  -8  -7   18.60   11.10
   5  -8  -7   -2.00   15.50
  -5  -8  -7    0.30   11.10
  -5  -8  -7   -9.00   23.20
  -5   8   7   -3.00   11.30
   5  -9  -7   30.00   14.20
   5  -9  -7   14.40   14.80
   5   9   7   28.00   17.00
  -5   9   7   30.20   16.20
  -5  -9  -7   11.20   17.80
   5  10   7  -25.00   18.80
   5 -10  -7   25.20   18.70
   5 -10  -7   35.80   16.60
  -5 -10  -7   -0.10   21.70
  -5  10   7   31.10   18.70
   5  11   7    9.30   22.70
   5 -11  -7   16.30   21.70
   5 -11  -7   42.80   20.00
  -5  11   7   25.60   21.10
  -5 -11  -7  -17.70   28.20
   6  10  -7   66.59   22.10
   6 -10   7   10.10   22.20
  -6 -10   7   74.69   26.50
   6  -9   7   -8.30   18.30
   6  -9   7   29.20   12.20
  -6   9  -7  -35.60   15.10
  -6  -9   7   -3.70   19.90
  -6  -9   7    0.40   23.40
   6   8  -7   23.00   20.50
   6  -8   7   42.90   14.10
   6  -8   7   33.70   10.50
   6   8  -7   38.90   15.70
  -6  -8   7   44.00   20.60
  -6   8  -7   19.00   15.70
  -6  -8   7   40.40   19.40
   6   7  -7   36.10   13.90
   6   7  -7   54.99   19.40
   6  -7   7   36.60    7.90
   6  -7   7   48.90   13.20
  -6   7  -7   28.10   15.90
  -6  -7   7    7.60   16.80
  -6  -7   7    6.30   16.20
   6   6  -7   39.90   16.50
   6  -6   7   52.89   12.30
   6  -6   7   67.69    9.00
   6   6  -7   78.59   12.20
  -6   6  -7   56.39   14.90
  -6  -6   7   45.40   16.60
  -6  -6   7   33.80   15.40
   6   5  -7    6.80    8.60
   6  -5   7    3.40    9.50
   6  -5   7    3.60    5.10
   6   5  -7   19.90   12.30
  -6   5  -7    3.30   11.30
  -6   5  -7  -13.30   11.70
  -6  -5   7    5.40   12.20
  -6  -5   7    0.10   11.40
   6  -4   7    4.00    8.70
   6   4  -7   -5.80    6.80
   6   4  -7   22.10   11.70
   6  -4   7   -4.60    4.20
  -6  -4   7    0.90    6.70
  -6   4  -7   -1.10    9.10
  -6  -4   7  -12.70   10.20
  -6   4  -7    8.50   11.00
   6  -3   7  210.68   10.00
   6  -3   7  194.58   16.20
   6   3  -7  200.98   18.30
   6   3  -7  186.48   14.10
  -6  -3   7  199.48   12.90
  -6   3  -7  202.08   18.80
  -6   3  -7  182.78   12.00
  -6  -3   7  174.58   19.80
   6  -2   7  173.58   15.00
   6   2  -7  208.18   17.20
   6  -2   7  207.18   10.10
   6   2  -7  179.28   12.00
  -6   2  -7  213.28   20.00
  -6   2  -7  188.88    9.90
  -6  -2   7  191.38   13.00
  -6  -2   7  158.78   19.50
   6   1  -7  104.69   12.10
   6   1  -7  113.99    9.30
   6  -1   7  113.89    8.20
   6  -1   7  106.79   12.00
  -6  -1   7   88.29   10.70
  -6   1  -7   88.59    6.90
  -6  -1   7  125.79   16.00
  -6   1  -7   88.39   13.00
   6   0   7    5.10    5.10
   6   0  -7   10.80    5.50
   6   0   7   -0.10    6.40
   6   0  -7    0.20    7.30
   6   0  -7   -2.30    5.80
  -6   0   7   -4.70    9.70
  -6   0  -7    0.00    8.90
  -6   0  -7   -0.30    4.80
  -6   0   7    1.70    7.00
   6   1   7  110.89   12.60
   6  -1  -7   91.29   10.70
   6  -1  -7   98.29   10.70
   6   1   7   95.19   10.20
   6  -1  -7   84.09   10.80
  -6  -1  -7   79.59   12.60
  -6   1   7  100.69   14.50
  -6  -1  -7   93.59    9.50
  -6  -1  -7  101.59   11.60
   6  -2  -7  151.78   11.50
   6   2   7  166.38   13.60
   6   2   7  160.28   14.50
   6  -2  -7  173.18   13.20
  -6  -2  -7  174.68   13.00
  -6   2   7  175.18   19.00
  -6  -2  -7  159.38   13.50
  -6  -2  -7  208.28   18.60
   6   3   7  209.68   16.20
   6  -3  -7  180.78   12.90
   6  -3  -7  186.48   14.60
   6   3   7  206.18   16.10
  -6  -3  -7  185.78   16.40
  -6   3   7  210.58   18.90
  -6  -3  -7  210.98   18.80
   6  -4  -7   -6.50    5.80
   6   4   7    3.00    7.10
   6  -4  -7   -3.30    7.90
  -6  -4  -7   -3.20    8.60
  -6  -4  -7    9.40   10.00
  -6   4   7   14.50   11.60
   6  -5  -7   11.00    7.00
   6   5   7    5.90    8.80
   6  -5  -7    7.70    8.20
  -6   5   7   -0.60    7.90
  -6  -5  -7    6.00   11.00
  -6  -5  -7   10.50   11.10
  -6   5   7   13.50   12.00
   6  -6  -7   43.40    9.30
   6   6   7   35.40   11.70
   6  -6  -7   53.99   12.50
  -6  -6  -7   85.29   15.60
  -6  -6  -7   35.80   12.00
  -6   6   7   72.79   15.20
  -6   6   7   68.09   11.40
   6   7   7   28.90   13.00
   6  -7  -7   43.90   10.80
   6  -7  -7   21.60   12.00
  -6  -7  -7   21.80   12.40
  -6   7   7   39.50   15.10
  -6   7   7    9.00   11.90
  -6  -7  -7   26.50   15.50
   6  -8  -7    7.30   13.80
   6   8   7   41.30   14.90
   6  -8  -7   23.60   11.50
  -6  -8  -7   31.80   20.20
  -6   8   7   44.00   16.00
  -6  -8  -7   10.70   18.70
  -6   8   7   16.30   14.00
   6  -9  -7   26.40   13.70
   6   9   7    2.10   17.00
   6  -9  -7  -19.40   16.10
  -6   9   7  -23.20   15.90
  -6  -9  -7   13.80   20.00
   6 -10  -7   82.69   19.30
   6  10   7   41.10   21.60
   6 -10  -7   71.39   21.70
  -6  10   7   50.89   21.10
  -6 -10  -7   87.09   25.10
   7 -10   7    0.40   21.10
  -7 -10   7   48.30   29.40
   7   9  -7  -41.50   23.10
   7  -9   7   30.10   18.50
  -7   9  -7  -15.80   19.80
  -7  -9   7  -18.20   24.20
   7   8  -7   16.60   16.60
   7  -8   7   34.20   15.50
   7   8  -7    3.80   22.80
  -7  -8   7  -48.80   20.20
  -7  -8   7   15.40   24.00
  -7   8  -7   -7.70   18.40
   7   7  -7   38.30   19.80
   7   7  -7   18.80   15.00
   7  -7   7   17.50   14.90
  -7  -7   7   -7.30   19.40
  -7  -7   7  -16.80   18.60
  -7   7  -7   -6.90   15.70
   7   6  -7   40.20   12.00
   7  -6   7   -0.40    6.70
   7  -6   7   15.60   13.00
  -7   6  -7   28.70   15.80
  -7  -6   7  -19.50   17.90
   7   5  -7   44.70   10.20
   7  -5   7   59.79    8.30
   7   5  -7   61.89   16.90
   7  -5   7   50.99   13.50
  -7   5  -7   73.59   17.50
  -7  -5   7   57.29   17.20
  -7  -5   7   56.69   17.60
   7  -4   7   11.10    6.20
   7   4  -7  -10.90   12.20
   7   4  -7    3.90    9.10
   7  -4   7   -1.50    9.40
  -7   4  -7   16.80   14.70
  -7  -4   7  -21.00   13.90
   7  -3   7    7.00    6.10
   7   3  -7   10.30    7.40
   7  -3   7    9.80    8.60
   7   3  -7   10.60   12.60
  -7  -3   7    4.00   13.40
  -7  -3   7   15.60    9.10
  -7   3  -7   21.30    8.00
  -7   3  -7   16.90   13.20
   7  -2   7    4.80    7.80
   7   2  -7   20.90    7.10
   7  -2   7   -5.70    6.10
   7   2  -7   -9.90    9.90
  -7  -2   7    7.20    8.50
  -7  -2   7    6.50   12.10
  -7   2  -7   10.50   11.60
  -7   2  -7   -2.80    6.00
   7   1  -7   15.30   10.70
   7  -1   7    3.60    7.60
   7   1  -7    7.70    6.90
   7   1  -7  -10.00    8.70
   7  -1   7    4.40    6.30
  -7   1  -7   -5.50   11.30
  -7   1  -7   -4.70    5.40
  -7  -1   7   10.40    9.20
  -7  -1   7   -3.20   12.10
   7   0  -7   10.80    6.90
   7   0   7    2.90    7.80
   7   0   7  -11.50    6.30
   7   0  -7    2.00    8.40
   7   0  -7   20.80   10.60
  -7   0  -7   17.40   12.30
  -7   0   7    6.70   11.20
  -7   0   7   -6.30    8.90
  -7   0  -7    6.80    7.00
  -7   0  -7   10.60    8.60
   7   1   7   14.80   13.80
   7  -1  -7   -2.60    7.50
   7  -1  -7    4.20    7.00
   7   1   7   -0.40    7.90
  -7  -1  -7   -3.00   15.10
  -7   1   7   13.10   13.30
  -7  -1  -7   16.50   12.30
  -7  -1  -7   17.70    7.50
   7  -2  -7    7.10    7.00
   7  -2  -7   15.10    7.70
   7   2   7   -4.70    7.90
   7   2   7   11.00   10.20
  -7  -2  -7    0.60   10.00
  -7  -2  -7   10.50   11.70
  -7   2   7   26.00   12.70
   7  -3  -7   -6.20    8.40
   7   3   7   21.90   10.40
   7   3   7   12.90    9.90
   7  -3  -7   -1.80    6.90
  -7  -3  -7   15.20   12.60
  -7  -3  -7   10.20   10.40
  -7   3   7   19.80   14.20
   7   4   7   -8.30    9.30
   7  -4  -7    8.10    9.30
   7  -4  -7    8.70    7.10
  -7   4   7    5.80   13.40
  -7  -4  -7   12.00   11.10
  -7  -4  -7   23.40   12.40
   7  -5  -7   59.79   11.60
   7  -5  -7   52.09    9.40
   7   5   7   52.99   12.60
  -7  -5  -7   34.70   14.80
  -7  -5  -7   62.99   14.80
  -7   5   7   73.59   17.20
   7  -6  -7  -18.40    8.10
   7  -6  -7   10.20   12.20
   7   6   7    5.70   12.50
  -7  -6  -7   -3.30   15.60
  -7  -6  -7   -2.90   14.60
  -7   6   7    4.20   16.20
   7  -7  -7    0.30   14.20
   7  -7  -7   20.50   11.20
   7   7   7   18.10   14.60
  -7   7   7   47.00   18.60
  -7   7   7    6.80   13.20
  -7  -7  -7   22.00   16.20
   7   8   7   22.40   17.40
   7  -8  -7    0.90   15.40
  -7  -8  -7   52.59   19.90
  -7   8   7   -0.90   15.60
  -7   8   7   48.00   19.00
   7   9   7   21.90   19.40
   7  -9  -7   -3.00   14.40
   7  -9  -7   23.60   19.80
  -7  -9  -7  -11.00   24.10
  -7   9   7  -17.40   17.40
   7  10   7   40.60   24.60
   7 -10  -7    5.90   19.40
   7 -10  -7   16.20   24.30
  -7 -10  -7   21.00   30.50
  -7  10   7   24.80   21.90
   8  -9   7   19.10   21.00
  -8   9  -7    5.50   25.20
  -8  -9   7  -36.40   27.90
   8  -8   7   39.70   20.40
   8   8  -7   -7.00   26.40
  -8   8  -7   -1.50   23.30
  -8  -8   7  -32.80   24.90
  -8  -8   7   23.70   29.30
   8   7  -7   47.40   24.90
   8  -7   7   40.60   17.50
  -8  -7   7   47.80   25.10
  -8  -7   7    1.80   23.60
  -8   7  -7   31.50   20.00
   8   6  -7    6.30   14.80
   8   6  -7   24.20   20.50
   8  -6   7   21.30   15.00
  -8   6  -7   21.90   20.50
  -8  -6   7   -4.10   20.10
   8   5  -7    6.10   11.50
   8  -5   7   -9.90   11.50
   8   5  -7   12.50   25.90
  -8   5  -7    5.00   17.30
  -8  -5   7   -5.40   17.70
  -8  -5   7   18.20   25.00
   8   4  -7   19.00   10.60
   8   4  -7    2.10   16.00
   8  -4   7   19.30   12.50
  -8   4  -7   27.80   20.60
  -8  -4   7    3.20   18.60
   8  -3   7  106.99   14.60
   8   3  -7  116.69   12.70
   8  -3   7  167.78   13.80
   8   3  -7  116.49   19.90
  -8  -3   7  118.39   22.40
  -8   3  -7  135.29   22.20
   8   2  -7    0.20   12.60
   8   2  -7   13.60    8.90
   8  -2   7   20.40    8.10
   8  -2   7   16.60    9.80
  -8   2  -7   20.50   16.50
  -8  -2   7   51.79   17.50
   8  -1   7   26.90   10.20
   8   1  -7   37.20    9.90
   8   1  -7   30.70   13.00
   8  -1   7   36.20    8.80
  -8  -1   7   12.00   17.20
  -8   1  -7   30.30   15.60
   8   0  -7    1.70    9.30
   8   0   7   13.00   10.20
   8   0   7    9.70    8.60
   8   0  -7   -0.60   10.90
  -8   0   7   13.70   14.20
  -8   0  -7    9.50   11.00
  -8   0  -7   -8.10   14.30
   8  -1  -7   18.50   10.90
   8   1   7   26.30    9.80
   8   1   7   37.60   11.10
   8  -1  -7   21.50    9.70
  -8   1   7   20.80   14.10
  -8  -1  -7   13.00   10.90
  -8  -1  -7   12.00   14.80
   8   2   7   -1.40   10.60
   8  -2  -7    3.60    8.70
   8   2   7   -8.40   10.80
   8  -2  -7   16.30   10.00
  -8   2   7    5.50   15.40
  -8  -2  -7    5.70   14.00
  -8  -2  -7  -10.40   11.30
   8   3   7  145.19   19.60
   8   3   7  115.79   15.70
   8  -3  -7  135.99   17.00
   8  -3  -7  132.19   15.10
  -8  -3  -7  129.49   19.70
  -8  -3  -7  112.29   15.90
  -8   3   7  156.48   24.30
   8  -4  -7   18.70    9.60
   8  -4  -7   12.00   10.90
   8   4   7    7.60   12.10
  -8  -4  -7   23.00   13.60
  -8   4   7   20.40   17.70
  -8  -4  -7   25.90   16.50
   8  -5  -7   17.40   13.60
   8   5   7   -1.60   12.90
   8  -5  -7   16.10   10.20
  -8  -5  -7   44.60   16.60
  -8   5   7   -0.20   22.90
  -8  -5  -7  -16.60   15.90
   8  -6  -7   21.30   10.70
   8   6   7    0.70   15.10
  -8  -6  -7   44.60   19.40
  -8   6   7   27.80   29.70
  -8  -6  -7  -15.90   18.10
   8   7   7   -3.20   16.40
   8  -7  -7   30.20   16.50
   8  -7  -7   24.10   12.70
  -8  -7  -7    2.30   21.20
  -8  -7  -7   18.60   18.60
  -8   7   7   52.09   23.20
   8  -8  -7   -8.30   14.70
   8  -8  -7    9.10   17.30
   8   8   7   -0.40   19.20
  -8  -8  -7   54.49   25.90
  -8   8   7   44.60   22.90
   8   9   7    4.50   22.60
   8  -9  -7    9.30   21.50
   8  -9  -7   15.70   17.50
  -8  -9  -7  -40.30   28.70
   9   7  -7   49.10   32.50
   9  -7   7    9.00   19.50
  -9  -7   7   29.70   28.60
  -9   7  -7   24.70   25.80
  -9  -7   7   16.90   28.90
   9   6  -7    9.30   24.60
   9  -6   7  -19.10   16.50
  -9  -6   7   16.30   27.20
  -9   6  -7   38.10   24.50
  -9  -6   7   -5.70   25.20
   9  -5   7  -11.10   14.30
   9   5  -7   -0.30   22.40
  -9  -5   7   10.90   23.00
  -9   5  -7   32.80   22.30
  -9  -5   7  -31.50   22.00
   9   4  -7  -11.80   19.70
   9  -4   7   17.00   13.60
  -9  -4   7   -2.40   22.90
  -9   4  -7   18.40   23.40
   9  -3   7   40.50   13.20
   9   3  -7   55.89   12.70
   9   3  -7   56.19   20.40
  -9  -3   7   67.89   22.90
  -9   3  -7   21.40   18.20
   9   2  -7    5.20   11.60
   9   2  -7   14.70   17.10
   9  -2   7   29.60   15.30
  -9   2  -7   -4.20   18.90
  -9  -2   7   -2.60   22.00
   9   1  -7   -2.70   15.70
   9   1  -7   -7.30   10.40
   9  -1   7  -22.20   11.20
  -9  -1   7    7.30   18.30
  -9   1  -7   22.30   19.70
   9   0  -7   -9.60   14.80
   9   0  -7   -7.70   10.60
   9   0   7   -6.20   13.30
   9   0   7   16.90   12.70
  -9   0   7   19.40   21.60
  -9   0  -7   -0.20   18.30
   9  -1  -7   -0.10   11.70
   9   1   7  -15.60   11.40
   9   1   7   14.80   12.90
   9  -1  -7    1.30   13.50
  -9   1   7  -19.20   18.80
  -9  -1  -7    1.30   17.50
  -9  -1  -7  -10.30   13.60
   9  -2  -7  -14.30   11.90
   9   2   7  -19.30   12.60
   9  -2  -7    3.50   10.70
   9   2   7   -1.10   12.50
  -9  -2  -7  -19.30   13.60
  -9  -2  -7   -5.00   18.10
  -9   2   7   15.60   21.70
   9  -3  -7   26.50   12.00
   9   3   7   37.30   13.50
   9  -3  -7   30.00   12.00
  -9  -3  -7   41.10   19.40
  -9  -3  -7   45.30   16.70
  -9   3   7   30.90   22.00
   9  -4  -7    4.70   11.60
   9  -4  -7   -2.70   12.80
  -9  -4  -7   -7.80   15.90
  -9   4   7   32.10   23.70
  -9  -4  -7   -5.60   19.70
   9  -5  -7  -20.20   22.30
   9  -5  -7   18.40   12.50
   9   5   7   12.80   16.90
  -9  -5  -7   35.20   20.60
  -9   5   7   -0.60   23.10
  -9  -5  -7  -12.20   20.90
   9  -6  -7    6.10   13.10
   9   6   7  -11.80   17.70
   9  -6  -7   -5.90   15.60
  -9  -6  -7   -3.20   23.20
  -9   6   7  -12.80   24.60
  -9  -6  -7   25.60   23.80
   9   7   7  -17.20   19.60
   9  -7  -7   35.70   18.20
  -9   7   7   67.49   28.30
  -9  -7  -7   -0.60   26.50
  -9  -7  -7   48.90   27.80
  10  -6   7  -46.40   19.30
  10   6  -7  -28.40   32.90
 -10  -6   7  -36.40   32.90
 -10  -6   7   26.30   32.30
 -10   6  -7    0.70   30.30
  10   5  -7   -6.30   30.80
  10  -5   7   -2.60   17.10
 -10   5  -7  -14.10   27.30
 -10  -5   7   24.30   29.20
 -10  -5   7   49.00   33.60
  10  -4   7  -27.40   14.50
  10   4  -7   35.40   28.10
 -10   4  -7   13.00   29.70
 -10  -4   7    7.00   27.20
 -10  -4   7   60.39   30.00
  10  -3   7   14.20   15.50
  10   3  -7  -27.80   23.00
 -10  -3   7   40.80   29.50
 -10   3  -7   52.29   26.70
  10  -2   7   14.30   17.20
 -10   2  -7   43.70   26.10
 -10  -2   7   17.50   29.70
  10   1  -7   35.30   22.10
  10  -1   7   17.10   15.90
 -10   1  -7   59.59   27.40
 -10  -1   7   10.10   27.40
  10   0   7  -11.80   14.50
  10   0  -7    7.60   19.40
 -10   0   7   22.10   28.00
 -10   0  -7   20.90   25.10
  10   1   7    6.00   15.20
  10  -1  -7    4.40   17.60
  10  -1  -7   12.80   15.00
 -10  -1  -7   33.50   25.20
 -10   1   7   82.79   27.70
  10   2   7   15.30   17.70
  10  -2  -7   40.90   17.10
  10  -2  -7   36.10   17.10
 -10   2   7   18.50   28.50
 -10  -2  -7   57.29   24.80
  10  -3  -7    0.00   16.30
  10   3   7   20.80   19.10
  10  -3  -7   -8.10   14.60
 -10   3   7    9.30   29.90
 -10  -3  -7   23.30   25.30
  10  -4  -7    8.00   20.30
  10  -4  -7    0.30   18.10
  10   4   7   19.20   17.60
 -10  -4  -7    8.70   27.20
 -10   4   7   -6.40   30.00
  10  -5  -7  -14.10   16.80
  10   5   7   -7.00   21.10
 -10   5   7  -18.30   29.90
 -10  -5  -7   38.40   27.20
  10   6   7    2.20   22.90
 -10   6   7   78.39   31.50
 -10  -6  -7   60.79   32.80
  11  -3   7   18.30   21.70
  11   3  -7   37.50   31.30
 -11   3  -7   89.99   39.70
 -11  -3   7   59.09   38.70
  11   2  -7   26.60   28.40
  11  -2   7   20.00   19.50
 -11  -2   7   22.80   35.80
 -11   2  -7   89.09   34.90
  11  -1   7   37.70   21.00
  11   1  -7   32.60   28.10
 -11   1  -7   71.19   37.70
 -11  -1   7   85.29   33.90
  11   0   7  -14.80   19.80
  11   0  -7   38.50   27.10
 -11   0  -7   15.60   30.90
 -11   0   7  -15.00   35.90
  11   1   7  -11.10   20.20
 -11   1   7   15.20   35.90
 -11  -1  -7   73.39   36.20
  11   2   7   20.00   22.00
 -11  -2  -7   83.79   35.50
 -11   2   7   50.79   35.30
  11   3   7   11.00   22.30
 -11  -3  -7   -7.30   34.90
 -11   3   7  -17.20   35.50
   0  12  -8    3.80   22.50
   0 -12   8  -31.70   21.40
   0  11  -8   17.90   17.90
   0 -11   8   20.60   18.20
   0  10  -8  -14.00   13.80
   0 -10   8   -5.70   16.00
   0  -9   8  -23.20   11.70
   0   9  -8    2.10   10.30
   0  -9   8    8.30    8.60
   0  -8   8   94.79   15.90
   0   8  -8   98.39   13.50
   0  -8   8   89.39   12.20
   0  -8   8   80.59    9.40
   0  -7   8    3.40    9.40
   0   7  -8   14.70    7.90
   0  -7   8   -0.20    7.70
   0   6  -8   11.10    5.50
   0  -6   8   19.10    6.40
   0  -6   8   17.60    4.90
   0   6  -8   18.30    7.10
   0  -6   8   14.30    7.20
   0  -5   8    1.50    6.20
   0   5  -8    8.70    6.30
   0   5  -8   -1.70    4.10
   0  -5   8    3.40    3.90
   0   5  -8    5.80    5.40
   0  -5   8    5.20    6.00
   0  -5   8    5.00    5.30
   0  -5   8   10.70    6.60
   0  -4   8  329.17   15.70
   0  -4   8  321.17   14.90
   0  -4   8  338.07   16.20
   0   4  -8  336.77   14.90
   0  -4   8  316.27   14.00
   0  -4   8  326.87   13.50
   0   4  -8  317.57   15.70
   0   4  -8  316.67   13.90
   0  -3   8   -1.30    3.00
   0  -3   8   -1.20    3.60
   0  -3   8    0.70    3.80
   0  -3   8    0.80    3.20
   0   3  -8    4.10    3.20
   0  -3   8    0.40    2.90
   0   3  -8   -0.40    3.60
   0   3  -8   -2.70    2.60
   0  -2   8 4802.92  134.59
   0   2  -8 4713.93  134.59
   0  -2   8 4799.82  134.09
   0  -2   8 4753.72  134.09
   0   2  -8 4766.32  134.59
   0   2  -8 4720.33  133.79
   0  -2   8 4787.62  133.89
   0  -2   8 4805.22  134.49
   0  -1   8   -3.70    1.60
   0   1  -8    0.80    2.10
   0  -1   8   -2.40    1.40
   0   1  -8   -1.00    1.80
   0  -1   8   -5.10    1.80
   0  -1   8    1.80    2.30
   0   1  -8   -0.20    1.90
   0  -1   8   -0.80    1.80
   0   0   8 1644.04   48.80
   0   0  -8 1673.03   48.00
   0   0  -8 1707.53   47.90
   0   0   8 1675.23   47.90
   0   0   8 1674.33   48.00
   0   1   8    3.20    2.10
   0  -1  -8   -0.90    2.20
   0   1   8   -1.50    1.80
   0   1   8   -2.30    1.80
   0   1   8    2.90    2.50
   0  -1  -8   -0.90    2.20
   0  -1  -8   -3.10    1.90
   0   2   8 4702.33  132.89
   0  -2  -8 4600.24  130.89
   0   2   8 4735.73  130.79
   0   2   8 4731.83  133.19
   0   2   8 4671.03  130.79
   0  -2  -8 4673.63  132.89
   0  -2  -8 4820.82  132.69
   0  -3  -8   -5.00    3.10
   0   3   8   -0.90    1.90
   0   3   8    0.20    3.10
   0   3   8    0.00    1.90
   0   3   8   -6.20    3.70
   0  -3  -8    4.50    3.90
   0   4   8  320.57   16.20
   0   4   8  310.77   15.10
   0  -4  -8  299.87   15.40
   0  -4  -8  331.77   15.20
   0   5   8    3.80    5.30
   0  -5  -8   -0.70    5.10
   0   6   8    0.10    6.10
   0  -6  -8    3.30    7.10
   0   7   8   -4.00    7.00
   0  -7  -8    5.60    9.40
   0  -8  -8   72.89   13.20
   0   8   8   81.69   14.00
   0  -9  -8   13.00   11.50
   0   9   8    6.70   11.50
   0 -10  -8  -19.70   14.10
   0  10   8   13.80   14.70
   0  11   8    8.20   18.40
   0 -11  -8  -35.70   16.90
   0  12   8   21.60   21.50
   0 -12  -8   -5.10   21.30
   1 -12   8    8.50   19.90
   1  12  -8   -1.90   24.10
  -1  12  -8  -11.60   21.60
  -1 -12   8   14.60   24.40
   1 -11   8  -23.90   16.30
   1  11  -8  -11.80   18.70
  -1 -11   8    3.10   20.50
  -1  11  -8   -5.30   18.40
   1 -10   8   13.20   19.80
   1  10  -8    5.60   17.10
  -1  10  -8   25.40   13.90
  -1 -10   8   27.10   17.10
   1   9  -8   58.79   14.00
   1  -9   8   47.40    8.60
   1  -9   8   62.89   14.70
  -1  -9   8   43.10   10.60
  -1   9  -8   27.10    8.30
  -1  -9   8   43.20   15.60
  -1   9  -8   38.30   13.20
   1  -8   8   20.40   11.30
   1  -8   8   19.40   10.80
   1   8  -8   22.70   10.70
   1  -8   8   23.10    7.00
  -1  -8   8   36.80    8.70
  -1   8  -8   13.40   10.00
  -1   8  -8   35.80    7.70
  -1  -8   8   40.80   12.70
  -1  -8   8   51.89    9.70
   1   7  -8   30.40    8.00
   1  -7   8   47.50    7.30
   1  -7   8   33.90    9.90
   1  -7   8   38.90    9.70
  -1  -7   8   47.60    9.20
  -1  -7   8   27.70    9.70
  -1   7  -8   28.30    6.20
  -1   7  -8   21.40    8.60
   1   6  -8   10.20    8.20
   1   6  -8   10.20    6.40
   1  -6   8    7.80    7.30
   1  -6   8    9.80    7.00
  -1  -6   8    7.60    5.60
  -1   6  -8    4.20    6.10
  -1  -6   8   -1.80    6.20
  -1   6  -8    4.20    6.50
  -1  -6   8   20.90    8.90
   1   5  -8  425.36   19.30
   1   5  -8  444.86   21.60
   1  -5   8  439.56   19.90
   1  -5   8  454.85   20.60
   1  -5   8  481.15   19.60
  -1   5  -8  431.66   20.00
  -1   5  -8  466.45   18.40
  -1  -5   8  408.16   19.90
  -1  -5   8  434.86   21.40
  -1  -5   8  432.76   18.10
  -1  -5   8  443.86   18.10
   1  -4   8   72.49    9.20
   1   4  -8   76.69    8.20
   1   4  -8   78.49    9.70
   1  -4   8   71.69    8.60
   1  -4   8   77.39    8.50
   1  -4   8   68.79    7.80
   1  -4   8   77.99    8.90
  -1   4  -8   92.29    8.30
  -1  -4   8   76.29    8.00
  -1   4  -8   63.79    8.10
  -1  -4   8   70.99    9.40
  -1  -4   8   70.39    7.70
  -1  -4   8   88.09   10.00
  -1  -4   8   74.29    7.50
   1  -3   8  477.85   17.40
   1   3  -8  476.05   17.20
   1  -3   8  446.86   18.10
   1   3  -8  457.45   18.90
   1  -3   8  474.05   18.50
   1  -3   8  479.55   17.80
   1  -3   8  464.65   18.20
   1   3  -8  478.15   17.50
  -1  -3   8  454.45   19.80
  -1  -3   8  467.75   17.00
  -1  -3   8  471.25   18.60
  -1   3  -8  469.15   17.70
  -1   3  -8  484.05   18.40
  -1  -3   8  470.75   17.60
   1  -2   8 1148.89   35.90
   1  -2   8 1150.18   36.20
   1  -2   8 1165.28   36.50
   1   2  -8 1160.98   34.30
   1  -2   8 1172.68   34.60
   1  -2   8 1135.89   35.00
   1   2  -8 1148.49   36.70
   1   2  -8 1189.78   35.90
  -1  -2   8 1145.19   34.30
  -1  -2   8 1154.38   36.10
  -1   2  -8 1209.28   36.50
  -1   2  -8 1125.29   34.80
  -1   2  -8 1160.58   36.40
  -1  -2   8 1179.18   36.20
  -1  -2   8 1158.58   36.20
   1  -1   8  712.53   23.20
   1   1  -8  700.83   22.60
   1  -1   8  701.83   22.30
   1  -1   8  667.13   20.30
   1   1  -8  664.33   22.40
  -1   1  -8  693.93   20.60
  -1  -1   8  669.53   20.00
  -1  -1   8  699.33   20.10
  -1  -1   8  700.83   22.20
  -1   1  -8  689.33   23.10
  -1  -1   8  705.43   22.90
  -1  -1   8  678.73   22.80
  -1   1  -8  687.83   22.20
   1   0  -8 1321.17   38.70
   1   0   8 1262.67   38.20
   1   0  -8 1322.17   36.10
   1   0   8 1314.87   38.90
   1   0  -8 1254.57   38.00
  -1   0   8 1281.77   38.00
  -1   0  -8 1265.97   38.80
  -1   0  -8 1253.57   36.50
  -1   0   8 1258.27   36.10
  -1   0  -8 1313.07   38.20
  -1   0   8 1244.88   38.80
   1  -1  -8  699.33   21.70
   1  -1  -8  709.13   22.70
   1   1   8  705.03   22.70
   1   1   8  705.33   22.30
   1  -1  -8  713.23   22.60
   1   1   8  729.33   23.00
  -1  -1  -8  701.33   22.50
  -1   1   8  700.73   23.00
  -1  -1  -8  709.03   22.10
  -1  -1  -8  725.93   22.80
  -1   1   8  675.83   21.70
   1  -2  -8 1183.68   35.90
   1  -2  -8 1154.88   34.60
   1  -2  -8 1183.78   35.40
   1   2   8 1132.09   36.10
   1   2   8 1147.49   36.00
   1   2   8 1147.09   34.60
  -1  -2  -8 1140.99   34.30
  -1  -2  -8 1182.98   36.00
  -1  -2  -8 1152.28   36.00
  -1   2   8 1140.99   36.00
  -1   2   8 1132.19   35.00
  -1   2   8 1135.09   35.40
   1  -3  -8  477.25   15.90
   1   3   8  491.65   16.00
   1   3   8  452.65   19.30
   1   3   8  468.75   18.40
   1  -3  -8  476.05   18.20
   1  -3  -8  477.35   18.20
  -1   3   8  480.55   19.00
  -1  -3  -8  464.85   15.10
  -1  -3  -8  461.45   18.30
  -1   3   8  466.45   18.40
  -1   3   8  466.55   16.40
  -1  -3  -8  459.65   18.60
   1  -4  -8   67.79    8.10
   1   4   8   71.89    8.20
   1   4   8   62.99    9.10
   1  -4  -8   85.99    5.90
   1  -4  -8   74.29    8.00
  -1   4   8   66.89    8.40
  -1   4   8   79.69    6.40
  -1  -4  -8   75.99    9.00
  -1   4   8   98.89    9.60
  -1  -4  -8   72.09    9.00
   1  -5  -8  433.16   20.30
   1   5   8  433.66   19.80
  -1   5   8  391.96   20.00
  -1  -5  -8  428.56   20.60
   1  -6  -8    5.80    6.80
   1   6   8   32.50    7.80
  -1   6   8   23.50    7.80
  -1  -6  -8   10.90    7.80
   1   7   8   23.40    9.80
   1  -7  -8   36.70    9.20
  -1  -7  -8   28.40    9.50
  -1   7   8   29.10    8.90
   1  -8  -8   47.10   12.20
   1   8   8   49.30   11.40
  -1   8   8   58.19   11.80
  -1  -8  -8   33.70   12.00
   1  -9  -8   62.29   13.70
   1   9   8   17.60   13.90
  -1  -9  -8   37.00   13.80
  -1   9   8   30.40   11.90
   1 -10  -8   -0.70   15.40
   1  10   8   39.00   15.80
  -1  10   8   22.50   15.20
  -1 -10  -8   36.40   16.70
   1  11   8   16.90   16.60
   1 -11  -8   20.40   19.40
  -1 -11  -8  -26.50   18.40
  -1  11   8    7.80   19.20
   1 -12  -8    9.50   23.50
   1  12   8   31.30   21.60
  -1 -12  -8   15.70   22.40
  -1  12   8   22.70   23.40
   2 -12   8   45.70   22.70
   2 -12   8   18.70   20.50
   2  12  -8   79.29   25.80
  -2  12  -8   82.19   25.00
  -2 -12   8   21.00   25.10
   2  11  -8   24.60   18.90
   2 -11   8    4.70   15.60
   2 -11   8   19.00   18.00
  -2 -11   8  -17.00   21.40
  -2  11  -8    3.20   17.10
   2 -10   8    4.60   13.80
   2 -10   8  -18.20   12.80
  -2 -10   8   34.90   18.30
  -2  10  -8    4.30   14.00
   2  -9   8  253.87   16.80
   2   9  -8  298.37   25.20
   2  -9   8  251.67   22.90
   2  -9   8  260.87   24.50
  -2  -9   8  286.07   27.30
  -2   9  -8  238.48   16.40
  -2   9  -8  271.77   23.70
  -2  -9   8  211.08   19.80
   2  -8   8  161.08   16.40
   2  -8   8  143.39   18.80
   2   8  -8  154.08   18.60
  -2  -8   8  160.58   16.50
  -2   8  -8  164.38   13.80
  -2  -8   8  150.38   20.20
  -2   8  -8  180.88   18.50
  -2  -8   8  154.98   16.20
   2  -7   8    1.80    7.20
   2   7  -8   -1.50    7.70
   2   7  -8    7.70   11.50
   2  -7   8   15.00    7.70
  -2  -7   8   -2.60    7.40
  -2  -7   8   -6.00    8.80
  -2   7  -8   12.40    8.30
  -2  -7   8   -6.10    7.60
  -2   7  -8   -4.20    6.30
   2  -6   8   58.39    9.80
   2   6  -8   51.59    9.50
   2  -6   8   64.99    8.80
   2  -6   8   62.99   11.40
   2   6  -8   64.99   12.60
  -2  -6   8   55.79    9.40
  -2  -6   8   77.39   13.20
  -2   6  -8   61.49    8.60
  -2  -6   8   54.29    8.60
  -2   6  -8   64.99   10.10
   2  -5   8    0.40    5.70
   2   5  -8    1.60    5.50
   2  -5   8   -5.80    6.90
   2  -5   8   -0.20    5.60
   2  -5   8    4.50    6.70
   2   5  -8    3.30    5.20
   2   5  -8   -2.30    7.00
  -2   5  -8    6.40    5.60
  -2   5  -8   10.80    5.40
  -2  -5   8    1.40    7.00
  -2  -5   8   15.40    5.50
  -2   5  -8    4.10    9.00
  -2  -5   8   -0.80    5.80
  -2  -5   8    7.60    6.70
   2   4  -8  108.49    9.40
   2   4  -8  105.79    8.60
   2  -4   8  111.89   12.00
   2   4  -8   85.59   10.50
   2  -4   8   80.09    8.60
   2  -4   8  113.39    8.50
   2  -4   8   80.99   11.00
   2  -4   8   93.69    9.70
  -2  -4   8   95.49    9.30
  -2   4  -8  115.19    9.30
  -2   4  -8   89.69    9.80
  -2  -4   8  117.09    9.10
  -2  -4   8   92.49    8.80
  -2   4  -8   81.69   10.40
   2  -3   8   86.59    9.70
   2  -3   8   74.79    6.40
   2   3  -8   71.49    6.50
   2  -3   8   80.39    8.50
   2   3  -8   83.19    8.20
   2  -3   8   81.69    6.60
  -2  -3   8   64.89    8.30
  -2  -3   8   73.09    6.50
  -2   3  -8   82.29    7.90
  -2  -3   8   83.39    8.10
   2  -2   8  308.57   13.30
   2  -2   8  296.07   13.20
   2  -2   8  287.27   14.60
   2  -2   8  298.27   10.50
   2   2  -8  302.67   13.80
   2   2  -8  308.97   10.70
   2   2  -8  297.37   13.30
  -2  -2   8  316.47   10.60
  -2  -2   8  304.27   13.80
  -2  -2   8  288.57   13.10
  -2   2  -8  303.87   13.90
  -2   2  -8  295.27   13.40
   2  -1   8 1641.74   49.10
   2  -1   8 1651.33   50.49
   2   1  -8 1602.54   49.10
   2   1  -8 1640.84   49.60
  -2   1  -8 1630.94   50.19
  -2  -1   8 1596.14   50.09
  -2   1  -8 1622.04   49.10
  -2  -1   8 1623.94   48.70
   2   0  -8  148.09    9.10
   2   0  -8  143.09    7.50
   2   0   8  132.59    8.70
   2   0   8  133.09    5.70
  -2   0   8  146.69    7.40
  -2   0   8  137.99    9.00
  -2   0  -8  138.79    5.20
  -2   0  -8  159.38    8.90
  -2   0  -8  145.79    7.90
   2   1   8 1707.13   50.59
   2   1   8 1688.53   49.20
   2  -1  -8 1695.33   48.50
   2  -1  -8 1696.73   49.99
   2   1   8 1691.63   51.29
   2  -1  -8 1678.63   50.79
  -2   1   8 1696.63   49.90
  -2   1   8 1616.14   51.29
  -2  -1  -8 1709.73   50.59
  -2  -1  -8 1652.53   48.90
  -2  -1  -8 1661.93   50.89
  -2   1   8 1635.74   48.40
   2   2   8  322.27   14.00
   2   2   8  307.57   13.50
   2   2   8  307.97   13.40
   2  -2  -8  315.17   13.50
   2  -2  -8  305.27   12.60
   2  -2  -8  305.47   12.80
  -2  -2  -8  301.27   13.10
  -2   2   8  310.07   13.20
  -2  -2  -8  302.17   13.50
  -2   2   8  305.67   12.50
  -2   2   8  307.57   13.90
  -2  -2  -8  311.27   13.00
   2  -3  -8   70.89    8.30
   2   3   8   87.59    9.70
   2  -3  -8   77.99    8.30
   2   3   8   70.39    7.80
   2  -3  -8   71.09    6.80
  -2  -3  -8   78.29    8.40
  -2  -3  -8   73.69    6.60
  -2  -3  -8   77.89    8.10
  -2   3   8   84.29    7.70
  -2   3   8   74.49    7.80
  -2   3   8   84.69    8.70
   2  -4  -8   93.89    9.20
   2   4   8   88.29   12.00
   2  -4  -8   85.89   10.70
   2   4   8   94.89    9.20
   2  -4  -8   91.59    8.80
   2   4   8  102.09    8.20
  -2   4   8  112.89   10.50
  -2  -4  -8  105.29   11.10
  -2   4   8   87.89    8.90
  -2  -4  -8   99.29    7.20
  -2   4   8   93.09   10.00
  -2  -4  -8   95.89   10.20
   2  -5  -8    8.90    5.40
   2   5   8    6.40    5.80
  -2   5   8   10.70    5.40
  -2   5   8    7.40    6.00
  -2  -5  -8    9.20    6.80
  -2  -5  -8   13.00    3.60
   2  -6  -8   51.49    8.50
   2   6   8   50.09    8.70
   2  -6  -8   72.49    9.50
  -2   6   8   40.70    8.40
  -2   6   8   57.19    7.30
  -2  -6  -8   68.39   11.60
   2   7   8   -0.40    7.50
   2  -7  -8   -5.60    7.30
  -2  -7  -8   -9.40    8.50
  -2   7   8   -7.00    7.80
   2   8   8  164.88   19.30
   2  -8  -8  185.38   18.90
  -2   8   8  193.68   19.50
  -2  -8  -8  156.58   19.00
   2   9   8  258.97   28.10
   2  -9  -8  275.07   23.40
   2  10   8   -5.40   15.90
   2 -10  -8   -1.70   13.70
  -2 -10  -8   17.30   17.00
  -2  10   8  -23.60   14.90
   2 -11  -8   15.50   17.20
   2  11   8    6.40   18.80
  -2  11   8   32.10   20.50
  -2 -11  -8   -6.50   20.40
   2 -12  -8   -2.10   21.60
   2  12   8   48.30   23.80
  -2  12   8  102.69   25.00
  -2 -12  -8   -6.70   24.30
   3 -12   8   13.70   24.30
   3 -12   8   10.80   20.70
   3  12  -8   41.70   26.10
  -3 -12   8  -41.70   25.90
  -3  12  -8  -11.00   21.20
   3 -11   8    4.80   16.70
   3 -11   8   32.50   20.20
   3  11  -8    9.80   19.90
  -3 -11   8   10.50   25.00
  -3  11  -8    2.70   19.90
   3 -10   8   14.30   15.90
   3 -10   8  -13.30   13.00
  -3 -10   8   14.70   18.90
  -3  10  -8  -18.60   15.10
   3  -9   8    2.80   12.30
   3   9  -8    1.10   13.10
   3  -9   8   14.30   11.80
  -3  -9   8   18.10   12.20
  -3  -9   8   10.50   16.50
  -3   9  -8    4.50   13.40
  -3   9  -8    3.80    9.30
   3  -8   8   11.40    9.80
   3   8  -8    3.00   11.10
   3  -8   8    9.90   10.60
  -3   8  -8   18.00    8.90
  -3  -8   8   35.00   11.20
  -3   8  -8   19.20   12.10
  -3  -8   8   39.00   13.70
   3   7  -8  179.98   16.40
   3  -7   8  162.08   16.90
   3  -7   8  123.29   13.80
   3   7  -8  156.08   21.30
  -3  -7   8  167.68   16.20
  -3   7  -8  147.79   14.80
  -3  -7   8  133.39   17.40
  -3   7  -8  146.89   18.10
   3  -6   8   11.10    6.50
   3  -6   8   35.00   10.50
   3   6  -8   21.10    7.30
   3   6  -8   22.10    9.20
   3   6  -8   16.50    9.60
   3  -6   8    8.90    8.00
  -3  -6   8   26.90    9.70
  -3  -6   8   10.10    8.10
  -3   6  -8    6.90    7.10
  -3  -6   8   29.60   10.00
  -3   6  -8   26.60    7.90
  -3   6  -8   30.10   13.10
   3   5  -8   29.80    6.70
   3   5  -8   36.50    9.70
   3  -5   8   36.10    7.90
   3  -5   8   28.80    6.30
   3  -5   8   31.70    7.60
   3   5  -8   46.90    8.20
  -3  -5   8   22.00    7.80
  -3  -5   8   28.40    7.90
  -3  -5   8   20.20    7.50
  -3   5  -8   34.50    7.60
  -3  -5   8   27.40    9.10
  -3   5  -8   34.40    9.60
  -3   5  -8   32.20    7.50
   3   4  -8   11.10    5.10
   3  -4   8   20.00    5.60
   3  -4   8   13.50    4.30
   3   4  -8   15.60    6.80
   3  -4   8    9.80    6.40
   3   4  -8   19.50    7.60
   3  -4   8   12.20    8.60
  -3  -4   8   26.30    7.30
  -3   4  -8    5.20    6.60
  -3   4  -8   11.40    5.30
  -3   4  -8    6.90    6.50
  -3  -4   8   30.70    5.90
   3  -3   8    1.80    5.00
   3   3  -8    1.80    3.70
   3  -3   8    3.60    2.90
   3   3  -8    2.70    6.20
   3  -3   8    4.00    4.70
   3  -3   8   -5.30    3.30
   3   3  -8    4.80    5.40
   3  -3   8   14.30    7.10
  -3  -3   8    4.40    3.30
  -3   3  -8    1.80    5.80
  -3  -3   8   -0.70    6.40
  -3  -3   8    0.30    5.30
  -3   3  -8    0.30    4.30
  -3   3  -8    6.40    5.60
   3   2  -8  411.26   13.70
   3  -2   8  374.96   16.90
   3   2  -8  339.17   19.00
   3  -2   8  455.55   20.40
   3  -2   8  386.96   16.80
   3   2  -8  400.76   17.90
  -3  -2   8  390.96   13.10
  -3  -2   8  421.16   19.20
  -3   2  -8  381.86   17.40
  -3  -2   8  397.26   16.60
   3  -1   8  112.19    8.10
   3  -1   8  107.59   11.30
   3   1  -8  129.19    9.50
   3   1  -8  118.59    5.00
   3   1  -8  127.99    8.40
  -3   1  -8  125.39    8.70
  -3   1  -8  118.19    9.60
  -3  -1   8  109.09    7.50
  -3  -1   8   93.39    9.90
  -3  -1   8  111.09    5.00
   3   0  -8 1085.69   35.50
   3   0  -8 1091.79   32.70
   3   0   8 1158.58   38.80
   3   0   8 1125.89   36.20
   3   0  -8 1143.59   32.50
   3   0  -8 1155.68   37.70
  -3   0  -8 1117.89   32.20
  -3   0   8 1092.09   38.20
  -3   0  -8 1132.69   32.40
  -3   0  -8 1076.79   37.60
  -3   0   8 1146.39   35.40
   3  -1  -8  112.39   10.20
   3   1   8  103.19   10.50
   3  -1  -8  112.09    6.50
   3  -1  -8  110.79    7.20
   3   1   8   96.69    7.60
   3  -1  -8  114.69    7.00
  -3   1   8  116.59    7.70
  -3  -1  -8  123.89    7.10
  -3   1   8  112.39    6.50
  -3  -1  -8  103.59    7.20
  -3  -1  -8  101.29    8.90
  -3  -1  -8  112.19    8.80
  -3   1   8  127.09   10.10
   3  -2  -8  405.66   18.90
   3  -2  -8  400.66   16.30
   3  -2  -8  409.66   16.10
   3   2   8  424.46   19.00
   3   2   8  427.36   17.40
  -3   2   8  408.36   15.80
  -3  -2  -8  388.96   17.50
  -3  -2  -8  407.36   17.50
  -3   2   8  392.96   18.40
  -3  -2  -8  399.06   16.90
  -3   2   8  408.46   16.60
  -3  -2  -8  409.66   16.80
   3  -3  -8    8.50    6.80
   3  -3  -8    8.40    4.20
   3   3   8    0.90    6.90
   3  -3  -8   -6.20    5.10
   3   3   8   -2.30    4.10
   3   3   8   14.80    6.80
  -3  -3  -8   10.00    4.60
  -3  -3  -8   -0.10    5.00
  -3   3   8    0.40    5.60
  -3   3   8    5.20    5.10
  -3  -3  -8    6.10    5.70
  -3   3   8    1.70    4.00
  -3  -3  -8    5.60    6.00
   3   4   8   19.60    6.70
   3   4   8   10.80    5.30
   3  -4  -8   15.70    7.60
   3  -4  -8   21.80    8.40
   3   4   8   19.50    8.90
   3  -4  -8   16.40    5.30
  -3  -4  -8    3.90    7.60
  -3  -4  -8   16.70    5.50
  -3   4   8    6.70    6.30
  -3   4   8   19.40    5.90
  -3  -4  -8    5.30    6.40
   3  -5  -8   51.09    9.00
   3   5   8   24.30    6.40
   3  -5  -8   32.10    6.80
   3   5   8   33.80    6.70
  -3   5   8   23.70    7.70
  -3  -5  -8   27.50    8.50
  -3   5   8   34.30    7.90
  -3  -5  -8   26.40    6.10
   3   6   8   38.70    6.50
   3   6   8   30.50    8.50
   3  -6  -8   59.19    9.90
   3  -6  -8   19.60    7.40
[truncated: 970,765 more chars]
