# Supplementary material for: Crystal structure and DFT study of 2-(pyren-1-yl)-1H-benzimidazole
Source: Acta Crystallogr E Crystallogr Commun. 2017 Jul 17;73(Pt 8):1180–3. doi: 10.1107/S2056989017010271 (PMC5598844; doi:10.1107/S2056989017010271)
Supplement: Supplementary file 2 [file e-73-01180-Isup2.hkl]

data_I                                                                          
_shelx_title ' 30julc_a_a.res in Pbca'                                          
_shelx_refln_list_code          4                                               
_shelx_F_calc_maximum      267.10                                               
_exptl_crystal_F_000      1328.00                                               
_reflns_d_resolution_high  0.8107                                               
                                                                                
loop_                                                                           
 _space_group_symop_operation_xyz                                               
 'x, y, z'                                                                      
 '-x+1/2, -y, z+1/2'                                                            
 '-x, y+1/2, -z+1/2'                                                            
 'x+1/2, -y+1/2, -z'                                                            
 '-x, -y, -z'                                                                   
 'x-1/2, y, -z-1/2'                                                             
 'x, -y-1/2, z-1/2'                                                             
 '-x-1/2, y-1/2, z'                                                             
                                                                                
_cell_length_a     8.7344                                                       
_cell_length_b     9.5967                                                       
_cell_length_c    36.4103                                                       
_cell_angle_alpha  90.000                                                       
_cell_angle_beta   90.000                                                       
_cell_angle_gamma  90.000                                                       
                                                                                
_shelx_F_squared_multiplier     1.000                                           
                                                                                
loop_                                                                           
 _refln_index_h                                                                 
 _refln_index_k                                                                 
 _refln_index_l                                                                 
 _refln_F_squared_calc                                                          
 _refln_F_squared_meas                                                          
 _refln_F_squared_sigma                                                         
 _refln_observed_status                                                         
   2   0   0       2659.86       2276.38        35.78 o                         
   4   0   0         28.43          8.32        11.46 o                         
   6   0   0         12.41         38.52        22.19 o                         
   8   0   0         19.25        -51.18        55.09 o                         
  10   0   0         14.26        -77.25       101.15 o                         
   2   1   0       1569.36       1502.92        17.49 o                         
   4   1   0          9.40          6.51         7.32 o                         
   6   1   0       6634.24       6743.49        99.75 o                         
   8   1   0        233.84        272.82        33.91 o                         
  10   1   0          0.94         10.84        56.18 o                         
   0   2   0       3530.33       3468.12        50.96 o                         
   2   2   0         22.66         20.98         5.48 o                         
   4   2   0       2327.69       2592.18        33.17 o                         
   6   2   0         10.59         -1.34        21.24 o                         
   8   2   0       1012.03       1077.81        64.27 o                         
  10   2   0        266.16        362.32        58.61 o                         
   2   3   0        216.78        277.29        10.34 o                         
   4   3   0        521.63        615.91        17.54 o                         
   6   3   0        247.27        274.42        22.55 o                         
   8   3   0       1221.89       1176.22        49.93 o                         
  10   3   0        219.97        158.94        58.42 o                         
   0   4   0        362.37        350.64        14.01 o                         
   2   4   0        820.11        859.98        18.56 o                         
   4   4   0       1311.29       1304.52        27.26 o                         
   6   4   0         25.97         -0.24        18.94 o                         
   8   4   0          8.15        -29.82        29.82 o                         
  10   4   0          1.26          8.66        57.08 o                         
   2   5   0        600.04        612.27        20.30 o                         
   4   5   0        927.45        853.07        28.07 o                         
   6   5   0          1.90         57.22        22.17 o                         
   8   5   0        129.63        149.25        48.58 o                         
   0   6   0        154.40         90.97        65.93 o                         
   2   6   0       1087.94       1024.65        26.02 o                         
   4   6   0        263.25        250.21        22.22 o                         
   6   6   0        728.87        800.73        51.65 o                         
   8   6   0         87.01        104.78        38.72 o                         
   2   7   0        165.94        211.51        18.23 o                         
   4   7   0        658.77        666.72        31.00 o                         
   6   7   0        105.96        128.27        30.78 o                         
   8   7   0        448.25        428.64        52.77 o                         
   0   8   0        222.41        220.65        50.47 o                         
   2   8   0          0.02         46.07        24.41 o                         
   4   8   0        289.52        308.91        33.76 o                         
   6   8   0       2491.87       2298.71        70.43 o                         
   2   9   0        191.07        173.73        32.84 o                         
   4   9   0        340.58        357.61        39.84 o                         
   6   9   0        330.86        375.94        48.40 o                         
   0  10   0         73.98        166.13        78.92 o                         
   2  10   0       1575.43       1443.68        93.52 o                         
   4  10   0        146.20        162.83        52.05 o                         
   2  11   0       2870.76       3180.03       126.94 o                         
   1   1   1      17506.58      16163.89       110.94 o                         
   2   1   1       1073.30        986.10         9.34 o                         
   3   1   1        271.15        272.18         6.63 o                         
   4   1   1         40.44         62.83         5.79 o                         
   5   1   1        467.41        473.08        12.08 o                         
   6   1   1        775.28        769.97        19.40 o                         
   7   1   1        904.60        888.39        28.79 o                         
   8   1   1        256.00        297.58        25.81 o                         
   9   1   1         25.60         23.33        27.30 o                         
  10   1   1         16.37         19.48        38.23 o                         
   0   2   1        181.66        151.23         6.23 o                         
   1   2   1        172.69        185.81         4.72 o                         
   2   2   1        162.53        161.35         5.14 o                         
   3   2   1       1810.29       1785.07        16.46 o                         
   4   2   1       3284.13       3533.59        28.94 o                         
   5   2   1        103.83        123.51         9.08 o                         
   6   2   1         99.55        111.64        12.97 o                         
   7   2   1          1.42         -7.81        15.74 o                         
   8   2   1        397.34        418.93        25.29 o                         
   9   2   1         35.91         63.04        27.51 o                         
  10   2   1          7.72         57.23        43.38 o                         
   1   3   1        152.60        167.63         5.33 o                         
   2   3   1       1318.19       1290.31        13.87 o                         
   3   3   1        642.87        672.57        12.02 o                         
   4   3   1       3938.53       4170.76        33.96 o                         
   5   3   1        360.25        408.51        14.45 o                         
   6   3   1         32.63         38.92        12.84 o                         
   7   3   1        146.28        149.63        17.57 o                         
   8   3   1        399.42        427.69        25.54 o                         
   9   3   1        203.73        191.00        27.68 o                         
  10   3   1          0.26         14.08        38.50 o                         
   0   4   1       5096.52       5234.70        52.01 o                         
   1   4   1        317.22        321.93         8.09 o                         
   2   4   1        111.68        125.14         7.01 o                         
   3   4   1       4498.97       4644.91        39.71 o                         
   4   4   1        189.05        182.18        11.19 o                         
   5   4   1        196.33        188.05        13.97 o                         
   6   4   1         11.21         22.73        13.72 o                         
   7   4   1        126.09        123.72        18.64 o                         
   8   4   1          0.35          4.89        22.07 o                         
   9   4   1        200.13        197.82        33.08 o                         
  10   4   1          0.74        -53.21        53.21 o                         
   1   5   1        183.00        214.42         9.06 o                         
   2   5   1         35.88         48.68         8.11 o                         
   3   5   1        530.90        602.25        16.26 o                         
   4   5   1        661.87        712.40        19.46 o                         
   5   5   1         45.73         38.84        12.71 o                         
   6   5   1        633.43        627.42        23.59 o                         
   7   5   1         14.48         47.81        18.85 o                         
   8   5   1        368.20        398.40        33.10 o                         
   9   5   1        254.21        262.50        41.11 o                         
   0   6   1          0.66         -9.03        13.68 o                         
   1   6   1        283.46        305.04        14.47 o                         
   2   6   1        106.16        135.94        10.07 o                         
   3   6   1          0.05         19.64        12.47 o                         
   4   6   1         95.80        119.38        14.33 o                         
   5   6   1          5.85         37.30        15.30 o                         
   6   6   1       1022.92        951.02        29.54 o                         
   7   6   1         46.03         32.54        21.78 o                         
   8   6   1         15.85         11.95        35.78 o                         
   9   6   1         39.56         67.16        43.41 o                         
   1   7   1       1454.63       1485.07        35.44 o                         
   2   7   1         81.00         71.28        13.64 o                         
   3   7   1         26.88         25.08        13.22 o                         
   4   7   1        113.29         73.35        16.45 o                         
   5   7   1        148.83        134.36        19.38 o                         
   6   7   1         11.87         16.96        20.47 o                         
   7   7   1          3.32         42.19        25.56 o                         
   8   7   1          0.91         46.72        34.34 o                         
   0   8   1        901.78        833.21        52.56 o                         
   1   8   1        123.81        134.18        17.21 o                         
   2   8   1       1756.65       1712.20        33.97 o                         
   3   8   1          1.44        -11.02        16.28 o                         
   4   8   1        937.98        950.79        30.89 o                         
   5   8   1          2.78          0.05        33.93 o                         
   6   8   1          2.50         51.16        24.56 o                         
   7   8   1         65.95         43.93        38.91 o                         
   1   9   1         67.49         33.00        28.45 o                         
   2   9   1         90.16         69.30        21.23 o                         
   3   9   1        198.09        172.88        28.91 o                         
   4   9   1        420.99        458.02        29.72 o                         
   5   9   1         86.13        101.08        29.60 o                         
   6   9   1         64.91         50.78        31.59 o                         
   0  10   1       1279.37       1221.55        75.59 o                         
   1  10   1        366.07        385.90        40.48 o                         
   2  10   1        708.59        769.89        54.31 o                         
   3  10   1          6.05         25.61        40.44 o                         
   4  10   1         14.35         41.56        37.47 o                         
   5  10   1         96.53        135.79        38.55 o                         
   1  11   1        727.06        816.64        52.04 o                         
   2  11   1          8.61         14.64        42.90 o                         
   3  11   1        168.27        210.43        50.60 o                         
   1   0   2          1.77         -1.57         2.03 o                         
   2   0   2       1838.77       1790.68        19.67 o                         
   3   0   2       1499.63       1379.24        18.93 o                         
   4   0   2        253.61        255.15        11.03 o                         
   5   0   2       1419.06       1467.37        27.07 o                         
   6   0   2         11.31         24.56        14.57 o                         
   7   0   2          4.95         31.32        21.29 o                         
   8   0   2        672.71        759.45        41.43 o                         
   9   0   2        421.67        430.87        44.47 o                         
  10   0   2          0.19        125.57        54.43 o                         
   1   1   2         69.92         63.59         2.48 o                         
   2   1   2        184.61        199.87         4.77 o                         
   3   1   2        206.48        237.87         6.25 o                         
   4   1   2         25.73         43.52         5.54 o                         
   5   1   2         19.82         17.93         7.53 o                         
   6   1   2          4.28          3.73        10.18 o                         
   7   1   2       1828.54       1742.27        35.61 o                         
   8   1   2        202.83        233.83        23.32 o                         
   9   1   2        135.77        147.79        28.79 o                         
  10   1   2         28.27         84.82        37.80 o                         
   0   2   2      32123.70      30268.74       256.51 o                         
   1   2   2        229.96        210.05         5.13 o                         
   2   2   2       2657.72       2507.57        19.03 o                         
   3   2   2       2316.71       2461.57        19.86 o                         
   4   2   2        141.75        186.06         7.91 o                         
   5   2   2       1272.32       1376.65        19.97 o                         
   6   2   2        641.72        610.06        18.97 o                         
   7   2   2       4491.58       4244.21        56.60 o                         
   8   2   2        320.89        379.38        23.73 o                         
   9   2   2        355.70        393.76        29.76 o                         
  10   2   2        212.93        154.47        40.23 o                         
   1   3   2       1872.74       1883.85        15.35 o                         
   2   3   2          8.99          9.27         4.65 o                         
   3   3   2       1546.15       1751.53        17.71 o                         
   4   3   2       1021.10       1094.72        18.26 o                         
   5   3   2        303.17        369.55        14.85 o                         
   6   3   2         41.82         26.60        12.91 o                         
   7   3   2        264.17        301.75        19.03 o                         
   8   3   2        457.71        443.46        25.55 o                         
   9   3   2        323.44        320.49        29.65 o                         
  10   3   2        205.15        202.00        41.09 o                         
   0   4   2        849.12        827.11        16.43 o                         
   1   4   2         90.64        130.33         6.24 o                         
   2   4   2        721.15        705.18        12.54 o                         
   3   4   2        445.98        479.58        11.99 o                         
   4   4   2        782.65        753.11        16.90 o                         
   5   4   2         33.10         41.85        11.03 o                         
   6   4   2        544.69        514.15        19.77 o                         
   7   4   2          4.83         24.69        18.03 o                         
   8   4   2        119.94        114.93        22.62 o                         
   9   4   2        279.41        231.81        32.07 o                         
  10   4   2         25.55        -42.19        42.19 o                         
   1   5   2        197.76        259.81        10.11 o                         
   2   5   2       3138.03       3282.04        33.37 o                         
   3   5   2       3444.69       3586.13        35.32 o                         
   4   5   2        451.56        451.39        15.60 o                         
   5   5   2         16.48         14.96        12.76 o                         
   6   5   2         29.34         44.02        15.96 o                         
   7   5   2          0.14         -4.04        18.52 o                         
   8   5   2        153.39        160.78        25.79 o                         
   9   5   2        212.43        231.26        36.45 o                         
   0   6   2       1737.92       1925.89        42.73 o                         
   1   6   2       2159.61       2273.53        36.79 o                         
   2   6   2        240.15        271.30        11.63 o                         
   3   6   2        163.50        210.61        15.23 o                         
   4   6   2         95.85        121.26        13.94 o                         
   5   6   2       1646.39       1513.23        31.81 o                         
   6   6   2         13.77         22.64        17.72 o                         
   7   6   2         53.00         55.63        21.96 o                         
   8   6   2         60.57         80.57        28.08 o                         
   9   6   2          0.07          2.51        46.57 o                         
   1   7   2        192.92        200.22        13.91 o                         
   2   7   2          0.02          8.75        13.42 o                         
   3   7   2         40.73         43.23        12.99 o                         
   4   7   2        954.45        905.23        26.50 o                         
   5   7   2        222.86        255.38        20.69 o                         
   6   7   2        601.41        605.14        26.90 o                         
   7   7   2        260.09        247.79        27.49 o                         
   8   7   2        248.03        312.86        37.88 o                         
   0   8   2         34.15         16.22        21.71 o                         
   1   8   2       1139.98       1075.66        31.13 o                         
   2   8   2         85.16        113.60        16.03 o                         
   3   8   2        339.51        421.10        21.74 o                         
   4   8   2          5.67        -17.92        19.32 o                         
   5   8   2         10.04         17.17        23.88 o                         
   6   8   2          1.17          7.26        24.74 o                         
   7   8   2          0.28        -23.96        30.15 o                         
   1   9   2          2.96         23.33        27.80 o                         
   2   9   2          2.94        -10.15        20.99 o                         
   3   9   2         11.40          6.64        23.73 o                         
   4   9   2         45.70         26.37        33.70 o                         
   5   9   2       3087.92       2936.91        61.38 o                         
   6   9   2         55.67         65.65        31.64 o                         
   0  10   2         13.05        -46.95        46.95 o                         
   1  10   2       1077.54       1162.86        56.15 o                         
   2  10   2        190.51        275.61        39.66 o                         
   3  10   2        178.76         71.21        38.95 o                         
   4  10   2        111.29         77.13        36.36 o                         
   5  10   2        357.07        281.95        44.62 o                         
   1  11   2         70.85         47.31        41.31 o                         
   2  11   2        134.88         66.04        43.14 o                         
   3  11   2        123.49        119.56        43.49 o                         
   1   1   3        602.07        512.49         5.70 o                         
   2   1   3       6437.87       6074.26        36.38 o                         
   3   1   3         57.98         63.80         4.39 o                         
   4   1   3       3570.39       3905.14        29.60 o                         
   5   1   3          0.18          1.44         7.25 o                         
   6   1   3         66.33         65.42        11.09 o                         
   7   1   3       1338.66       1308.53        29.62 o                         
   8   1   3       1576.00       1562.96        40.73 o                         
   9   1   3        369.44        385.00        32.29 o                         
  10   1   3        355.75        423.64        63.52 o                         
   0   2   3      21346.53      20545.95       168.74 o                         
   1   2   3       3013.96       2718.25        19.05 o                         
   2   2   3        287.06        289.45         6.51 o                         
   3   2   3       1421.49       1392.26        13.98 o                         
   4   2   3       4377.37       4705.29        34.81 o                         
   5   2   3        538.41        553.28        15.22 o                         
   6   2   3        132.06        108.51        11.64 o                         
   7   2   3       1729.84       1771.87        33.30 o                         
   8   2   3        124.57        122.12        21.53 o                         
   9   2   3        258.81        252.94        28.37 o                         
  10   2   3         33.15         51.46        37.56 o                         
   1   3   3       8036.75       7917.23        47.64 o                         
   2   3   3          0.18          0.79         4.70 o                         
   3   3   3          1.19         55.54         6.11 o                         
   4   3   3         26.77         26.54         7.26 o                         
   5   3   3        667.54        678.95        18.44 o                         
   6   3   3        831.40        821.35        23.18 o                         
   7   3   3       2977.34       2839.80        42.53 o                         
   8   3   3         51.60         59.30        21.49 o                         
   9   3   3        149.93        157.54        29.98 o                         
  10   3   3          0.06         70.18        47.09 o                         
   0   4   3       2025.95       2027.72        26.86 o                         
   1   4   3        314.12        349.44         8.93 o                         
   2   4   3        527.04        554.83        11.64 o                         
   3   4   3         95.14         96.72         8.30 o                         
   4   4   3        546.53        538.26        14.49 o                         
   5   4   3         54.55         58.68        11.43 o                         
   6   4   3         67.12         55.29        15.17 o                         
   7   4   3        342.75        384.84        20.83 o                         
   8   4   3        282.70        269.41        24.62 o                         
   9   4   3         10.80         -0.72        30.10 o                         
  10   4   3        101.24        108.51        44.16 o                         
   1   5   3       4952.91       5052.62        59.96 o                         
   2   5   3         27.60         25.57         7.75 o                         
   3   5   3       1553.87       1497.53        22.17 o                         
   4   5   3          4.07         14.73        10.70 o                         
   5   5   3         20.66         25.72        12.62 o                         
   6   5   3        241.93        244.01        18.01 o                         
   7   5   3        458.94        490.78        24.92 o                         
   8   5   3        602.06        561.98        30.26 o                         
   9   5   3         36.60         80.00        33.78 o                         
   0   6   3        103.69        115.19        16.82 o                         
   1   6   3       1453.04       1521.21        28.81 o                         
   2   6   3        572.73        641.37        18.46 o                         
   3   6   3        430.05        495.07        15.53 o                         
   4   6   3         49.29         52.27        13.28 o                         
   5   6   3        127.01        112.95        16.34 o                         
   6   6   3        462.70        455.94        22.99 o                         
   7   6   3        349.90        361.88        28.34 o                         
   8   6   3        560.51        543.47        35.50 o                         
   9   6   3          0.11        -40.71        40.71 o                         
   1   7   3         12.33         15.83        12.08 o                         
   2   7   3       1324.37       1306.45        30.50 o                         
   3   7   3        610.22        577.14        17.91 o                         
   4   7   3          7.90          3.93        15.59 o                         
   5   7   3        205.14        179.80        19.78 o                         
   6   7   3          2.53          5.56        21.53 o                         
   7   7   3        507.28        540.20        30.90 o                         
   8   7   3          0.48         26.83        33.98 o                         
   0   8   3        135.41        113.14        24.74 o                         
   1   8   3        376.40        398.02        25.18 o                         
   2   8   3        300.24        327.95        19.99 o                         
   3   8   3        606.58        628.09        25.08 o                         
   4   8   3         85.07         60.17        20.40 o                         
   5   8   3        493.39        598.09        30.96 o                         
   6   8   3        352.01        383.93        27.80 o                         
   7   8   3         35.35        -25.08        31.34 o                         
   1   9   3        689.35        743.67        34.29 o                         
   2   9   3        113.69        134.94        25.42 o                         
   3   9   3        413.50        447.33        27.60 o                         
   4   9   3        108.32        105.41        26.52 o                         
   5   9   3         16.68         43.10        29.23 o                         
   6   9   3         34.38         37.21        33.76 o                         
   0  10   3        113.96          7.31        46.60 o                         
   1  10   3         72.88         43.28        36.63 o                         
   2  10   3        697.57        685.68        44.75 o                         
   3  10   3        187.90        127.80        41.57 o                         
   4  10   3          2.53        -31.28        34.68 o                         
   5  10   3         21.36         10.68        44.98 o                         
   1  11   3        188.52        154.06        43.43 o                         
   2  11   3         52.50         95.96        44.26 o                         
   3  11   3          0.01        -34.48        44.22 o                         
   1   0   4      32933.03      29099.79       256.04 o                         
   2   0   4       4088.45       3797.63        34.38 o                         
   3   0   4         91.83         73.24         6.34 o                         
   4   0   4        228.76        299.39        11.74 o                         
   5   0   4        784.25        898.19        22.20 o                         
   6   0   4        768.62        775.90        27.82 o                         
   7   0   4       5090.38       5218.89        82.47 o                         
   8   0   4       2329.28       2305.73        65.34 o                         
   9   0   4        141.00        196.08        39.77 o                         
  10   0   4        161.79        154.79        66.13 o                         
   1   1   4       2167.64       2111.14        14.75 o                         
   2   1   4       4563.50       4424.01        28.96 o                         
   3   1   4       1629.50       1732.31        15.96 o                         
   4   1   4       3984.42       4288.08        38.23 o                         
   5   1   4        113.07        151.92         8.88 o                         
   6   1   4        191.22        196.91        12.16 o                         
   7   1   4       1878.09       1880.31        33.29 o                         
   8   1   4        689.99        771.84        30.28 o                         
   9   1   4        208.32        199.62        27.65 o                         
  10   1   4         73.96         55.94        42.19 o                         
   0   2   4       9391.47       9182.46        82.67 o                         
   1   2   4         78.40         75.93         3.78 o                         
   2   2   4         36.96         42.16         4.08 o                         
   3   2   4         16.50         20.93         4.63 o                         
   4   2   4        531.56        621.72        12.35 o                         
   5   2   4          6.72         13.05         8.29 o                         
   6   2   4         14.09         13.21        11.26 o                         
   7   2   4       1482.04       1456.15        35.31 o                         
   8   2   4        125.15        109.55        22.34 o                         
   9   2   4         61.93         63.98        27.66 o                         
  10   2   4          0.28         51.25        43.55 o                         
   1   3   4          1.60          8.20         4.09 o                         
   2   3   4          4.24         -1.90         4.97 o                         
   3   3   4       1707.39       1945.53        19.77 o                         
   4   3   4       2520.34       2610.97        26.53 o                         
   5   3   4         30.63         63.25         9.96 o                         
   6   3   4        658.76        612.42        19.52 o                         
   7   3   4       1487.20       1489.40        32.47 o                         
   8   3   4         53.46        103.83        23.60 o                         
   9   3   4        633.01        687.68        36.72 o                         
  10   3   4         61.35         74.65        44.39 o                         
   0   4   4         10.73         14.46         7.49 o                         
   1   4   4        892.85        925.98        14.07 o                         
   2   4   4        191.56        186.05         7.64 o                         
   3   4   4          2.04         -3.14         7.42 o                         
   4   4   4          0.76         16.42         9.44 o                         
   5   4   4       1682.83       1666.45        26.84 o                         
   6   4   4         39.38         48.01        14.38 o                         
   7   4   4       1005.65        956.11        32.96 o                         
   8   4   4        631.53        565.60        27.23 o                         
   9   4   4        224.57        284.43        32.08 o                         
  10   4   4         36.81         65.99        44.89 o                         
   1   5   4        168.91        174.18        10.74 o                         
   2   5   4         75.45         86.63         8.51 o                         
   3   5   4       1010.79        958.02        20.51 o                         
   4   5   4         18.75         36.79        11.62 o                         
   5   5   4        384.20        396.06        17.69 o                         
   6   5   4         41.16         52.65        15.26 o                         
   7   5   4        302.49        310.06        22.54 o                         
   8   5   4        194.89        222.76        27.29 o                         
   9   5   4         61.17         41.77        35.98 o                         
   0   6   4        331.53        364.71        20.73 o                         
   1   6   4          0.54          3.42        11.31 o                         
   2   6   4         95.21         89.82        14.35 o                         
   3   6   4        192.83        231.68        12.92 o                         
   4   6   4        118.58        116.13        14.30 o                         
   5   6   4       1730.26       1666.58        36.32 o                         
   6   6   4        422.52        427.96        22.06 o                         
   7   6   4         12.77         43.92        23.32 o                         
   8   6   4         53.10         82.22        31.18 o                         
   9   6   4         10.27         39.86        44.99 o                         
   1   7   4        339.54        369.58        16.29 o                         
   2   7   4        358.19        397.65        17.98 o                         
   3   7   4         25.58         31.33        12.38 o                         
   4   7   4         50.84         31.22        16.07 o                         
   5   7   4        625.80        633.64        25.22 o                         
   6   7   4         89.26        102.56        23.77 o                         
   7   7   4        115.04        194.71        26.59 o                         
   8   7   4         79.01         92.08        35.45 o                         
   0   8   4         48.09         44.99        23.22 o                         
   1   8   4       1468.88       1378.07        30.98 o                         
   2   8   4        395.98        471.37        25.15 o                         
   3   8   4        198.25        218.35        23.69 o                         
   4   8   4        279.95        312.27        22.81 o                         
   5   8   4       3501.94       3317.35        71.69 o                         
   6   8   4       1875.52       1746.07        54.19 o                         
   7   8   4        136.25        111.66        33.32 o                         
   1   9   4        302.82        311.01        32.66 o                         
   2   9   4        584.80        642.98        29.35 o                         
   3   9   4        285.41        289.00        30.44 o                         
   4   9   4        104.66        101.91        28.51 o                         
   5   9   4        316.96        345.26        30.97 o                         
   6   9   4          0.66         25.10        33.99 o                         
   0  10   4          3.97         45.12        64.89 o                         
   1  10   4          7.00        -36.08        36.08 o                         
   2  10   4          0.90         -3.15        45.81 o                         
   3  10   4        370.19        294.32        37.75 o                         
   4  10   4        206.98        241.34        39.24 o                         
   5  10   4        548.62        656.49        44.05 o                         
   1  11   4        261.67        214.86        46.07 o                         
   2  11   4        577.22        541.75        49.67 o                         
   3  11   4         92.50        114.51        51.04 o                         
   1   1   5         77.29         50.26         2.58 o                         
   2   1   5        135.19        121.69         4.62 o                         
   3   1   5        562.67        575.73         8.85 o                         
   4   1   5        189.34        199.60         7.58 o                         
   5   1   5         65.05         84.00         8.10 o                         
   6   1   5         98.35         84.82        11.18 o                         
   7   1   5       2704.62       2735.95        37.66 o                         
   8   1   5        376.54        424.74        24.40 o                         
   9   1   5        242.03        234.42        27.42 o                         
  10   1   5          0.00        -43.93        43.93 o                         
   0   2   5       5496.75       5547.04        52.52 o                         
   1   2   5       3092.74       3098.38        21.26 o                         
   2   2   5         22.90         21.48         3.99 o                         
   3   2   5        332.50        316.27         7.67 o                         
   4   2   5         98.81        118.42         6.89 o                         
   5   2   5       3425.65       3394.70        33.37 o                         
   6   2   5        527.54        544.92        17.78 o                         
   7   2   5        228.57        265.79        17.88 o                         
   8   2   5         82.02         43.01        20.66 o                         
   9   2   5       1863.46       1847.02        54.38 o                         
  10   2   5         60.00         47.36        45.32 o                         
   1   3   5        391.72        405.06         8.51 o                         
   2   3   5        647.39        628.51        10.26 o                         
   3   3   5       2897.23       3173.27        26.48 o                         
   4   3   5          4.53          1.68         7.05 o                         
   5   3   5         31.27         25.26         9.85 o                         
   6   3   5        289.74        297.69        15.10 o                         
   7   3   5        498.18        482.80        21.20 o                         
   8   3   5        419.39        425.43        25.51 o                         
   9   3   5         24.02         16.96        38.86 o                         
  10   3   5          3.17         17.15        42.99 o                         
   0   4   5        587.75        584.79        16.15 o                         
   1   4   5       1570.90       1550.24        18.71 o                         
   2   4   5        242.19        265.68         8.26 o                         
   3   4   5       2214.72       2384.37        23.99 o                         
   4   4   5       2186.73       2270.73        28.15 o                         
   5   4   5        830.14        837.94        23.76 o                         
   6   4   5          7.48          8.61        14.68 o                         
   7   4   5       1026.79       1014.03        31.81 o                         
   8   4   5          3.08          6.18        23.22 o                         
   9   4   5          1.89          1.06        31.90 o                         
  10   4   5         75.15         51.53        45.59 o                         
   1   5   5        803.23        923.41        18.90 o                         
   2   5   5         55.12         61.04         8.94 o                         
   3   5   5        259.05        294.58        12.40 o                         
   4   5   5        270.94        316.73        14.93 o                         
   5   5   5          4.41         11.50        14.98 o                         
   6   5   5          7.48          7.05        16.01 o                         
   7   5   5        302.28        330.97        23.30 o                         
   8   5   5         73.49         80.38        28.24 o                         
   9   5   5         51.80         20.46        34.30 o                         
   0   6   5         14.94          6.73        16.74 o                         
   1   6   5        821.53        813.69        25.63 o                         
   2   6   5         21.10          9.42        11.43 o                         
   3   6   5        284.79        307.45        13.81 o                         
   4   6   5         95.28        115.71        14.51 o                         
   5   6   5        111.36        114.01        16.84 o                         
   6   6   5         79.85        117.28        18.76 o                         
   7   6   5        177.76        146.81        27.24 o                         
   8   6   5        121.86        169.03        32.58 o                         
   9   6   5         30.36         74.61        40.73 o                         
   1   7   5          6.42          4.67        12.72 o                         
   2   7   5         93.07         86.10        13.99 o                         
   3   7   5        136.24        121.29        13.98 o                         
   4   7   5        624.05        628.67        22.86 o                         
   5   7   5        756.56        765.89        27.24 o                         
   6   7   5         55.28         91.83        23.05 o                         
   7   7   5         33.93         24.87        25.16 o                         
   8   7   5        345.30        402.86        46.60 o                         
   0   8   5        586.29        549.73        33.28 o                         
   1   8   5        301.10        345.82        18.84 o                         
   2   8   5         15.20         -0.49        17.78 o                         
   3   8   5        212.96        225.42        20.13 o                         
   4   8   5        260.07        253.75        22.97 o                         
   5   8   5        595.06        657.96        30.59 o                         
   6   8   5        491.38        473.04        36.11 o                         
   7   8   5         33.34         25.69        34.59 o                         
   1   9   5          8.92         32.50        22.10 o                         
   2   9   5        685.61        699.47        31.02 o                         
   3   9   5        146.28        163.38        32.35 o                         
   4   9   5        182.35        189.52        28.93 o                         
   5   9   5         99.16         76.96        29.71 o                         
   6   9   5          0.40        -33.23        33.23 o                         
   0  10   5         27.63         36.56        49.41 o                         
   1  10   5         23.29         69.47        39.13 o                         
   2  10   5        697.02        725.34        46.77 o                         
   3  10   5        102.61         48.19        35.75 o                         
   4  10   5         28.90         88.29        38.91 o                         
   5  10   5        296.07        409.60        42.11 o                         
   1  11   5          5.78          2.01        42.62 o                         
   2  11   5         29.28         87.91        44.47 o                         
   3  11   5          0.52         47.76        42.29 o                         
   0   0   6        258.20        270.57         7.36 o                         
   1   0   6       2761.30       2528.20        28.59 o                         
   2   0   6          0.01         -3.08         3.62 o                         
   3   0   6          6.05          2.98         6.05 o                         
   4   0   6       4324.42       4404.51        63.58 o                         
   5   0   6          6.60          6.45         9.92 o                         
   6   0   6         67.57         74.76        17.78 o                         
   7   0   6       4965.44       5039.85        73.92 o                         
   8   0   6        182.45        236.87        34.36 o                         
   9   0   6         17.37         46.24        35.44 o                         
  10   0   6        154.09        191.60        57.73 o                         
   1   1   6      61023.68      54910.51       317.10 o                         
   2   1   6      10406.45      10105.70        65.95 o                         
   3   1   6        635.83        604.21         9.66 o                         
   4   1   6       1413.57       1421.69        18.31 o                         
   5   1   6          5.67         -1.82         7.78 o                         
   6   1   6        363.27        408.27        13.78 o                         
   7   1   6        973.47        931.60        23.99 o                         
   8   1   6       1217.54       1239.38        42.93 o                         
   9   1   6         74.98        131.81        28.56 o                         
  10   1   6          1.27         44.11        44.65 o                         
   0   2   6      66293.09      60988.75       487.99 o                         
   1   2   6       3972.75       3962.45        25.09 o                         
   2   2   6         29.52         33.68         4.15 o                         
   3   2   6       1533.18       1613.42        16.05 o                         
   4   2   6          2.37          4.35         5.81 o                         
   5   2   6        156.26        193.72        10.68 o                         
   6   2   6         64.33         81.13        11.62 o                         
   7   2   6         84.35         85.20        15.00 o                         
   8   2   6        164.17        155.17        21.21 o                         
   9   2   6        242.05        290.72        30.23 o                         
  10   2   6         12.47         30.41        45.45 o                         
   1   3   6       1260.74       1214.49        12.17 o                         
   2   3   6       1432.50       1532.88        15.20 o                         
   3   3   6       1002.40       1098.03        14.97 o                         
   4   3   6       1163.93       1326.10        23.19 o                         
   5   3   6          9.81         16.93         9.70 o                         
   6   3   6        111.58        101.49        13.27 o                         
   7   3   6        125.77        130.39        17.38 o                         
   8   3   6       1249.24       1140.28        47.39 o                         
   9   3   6         81.30         70.88        28.97 o                         
  10   3   6        791.49        883.62        54.02 o                         
   0   4   6       3452.86       3533.98        41.85 o                         
   1   4   6        265.51        324.34         9.59 o                         
   2   4   6       1169.71       1196.02        14.38 o                         
   3   4   6         13.77          9.95         7.78 o                         
   4   4   6        358.29        386.35        14.10 o                         
   5   4   6         66.57         80.44        11.82 o                         
   6   4   6        793.13        789.86        24.04 o                         
   7   4   6        380.10        374.54        22.93 o                         
   8   4   6          0.00          5.41        26.59 o                         
   9   4   6         31.67         39.49        35.17 o                         
  10   4   6        100.57        145.69        53.74 o                         
   1   5   6          5.65         -0.30         9.61 o                         
   2   5   6        462.06        471.90        13.03 o                         
   3   5   6         87.55        102.88        10.14 o                         
   4   5   6        137.22        142.55        12.78 o                         
   5   5   6        877.61        875.78        27.62 o                         
   6   5   6         15.26          6.30        15.59 o                         
   7   5   6        526.50        542.09        28.38 o                         
   8   5   6          4.01         52.22        29.33 o                         
   9   5   6          1.85         21.74        39.33 o                         
   0   6   6         28.42         94.01        15.44 o                         
   1   6   6        934.78        924.85        23.70 o                         
   2   6   6        397.82        435.67        16.80 o                         
   3   6   6        434.03        480.07        16.09 o                         
   4   6   6       1156.14       1042.49        25.61 o                         
   5   6   6       1438.27       1398.71        31.20 o                         
   6   6   6       2282.82       2008.06        39.63 o                         
   7   6   6         77.36         46.50        23.21 o                         
   8   6   6          5.89        -10.50        35.66 o                         
   9   6   6         18.50         59.15        40.71 o                         
   1   7   6         63.44         62.61        13.72 o                         
   2   7   6         41.99         41.20        14.93 o                         
   3   7   6        158.28        177.61        15.87 o                         
   4   7   6        195.73        209.86        17.72 o                         
   5   7   6       1017.34       1003.91        30.94 o                         
   6   7   6         35.39         35.37        22.44 o                         
   7   7   6         74.12         34.06        27.92 o                         
   8   7   6        181.25        218.34        37.63 o                         
   0   8   6        449.62        482.27        32.07 o                         
   1   8   6         96.28        116.65        17.80 o                         
   2   8   6        140.24        163.51        20.60 o                         
   3   8   6        521.23        591.95        25.31 o                         
   4   8   6         40.11         21.70        20.80 o                         
   5   8   6         29.35         23.97        23.71 o                         
   6   8   6         92.43         97.02        26.23 o                         
   7   8   6         22.61         26.01        34.05 o                         
   1   9   6        683.03        707.92        44.37 o                         
   2   9   6       1232.39       1204.15        40.86 o                         
   3   9   6       1032.27       1028.03        39.15 o                         
   4   9   6         27.41         30.23        27.50 o                         
   5   9   6          0.04        -22.90        32.03 o                         
   6   9   6         10.51          9.56        40.56 o                         
   0  10   6         24.09        -28.78        50.37 o                         
   1  10   6         78.00        106.89        38.76 o                         
   2  10   6         13.58         37.08        38.94 o                         
   3  10   6         33.67         61.05        35.78 o                         
   4  10   6         99.11         61.53        37.74 o                         
   5  10   6         71.59         66.41        38.69 o                         
   1  11   6          0.87        -26.01        42.92 o                         
   2  11   6        328.71        380.23        45.40 o                         
   3  11   6          6.73        -28.78        43.13 o                         
   1   1   7       9745.33       9312.19        54.84 o                         
   2   1   7        487.08        449.00         8.58 o                         
   3   1   7        139.92        158.86         6.05 o                         
   4   1   7        846.87        946.29        14.51 o                         
   5   1   7       1444.37       1389.70        19.15 o                         
   6   1   7        663.73        680.81        17.57 o                         
   7   1   7         17.50         27.61        13.94 o                         
   8   1   7        162.91        180.30        21.42 o                         
   9   1   7          1.43        -25.04        26.83 o                         
  10   1   7        118.02        168.94        49.79 o                         
   0   2   7      71341.69      65666.35       505.17 o                         
   1   2   7       8687.77       8539.61        49.91 o                         
   2   2   7          5.77         -0.58         4.34 o                         
   3   2   7       6876.30       7353.19        48.82 o                         
   4   2   7       3514.42       3525.17        31.24 o                         
   5   2   7         26.07         45.46         8.79 o                         
   6   2   7       1263.81       1244.26        30.11 o                         
   7   2   7         20.31         38.72        14.71 o                         
   8   2   7         99.60         64.32        23.34 o                         
   9   2   7          5.90         -4.74        28.11 o                         
  10   2   7        230.50        205.91        49.74 o                         
   1   3   7       6262.00       6208.12        38.91 o                         
   2   3   7        649.05        624.09        10.47 o                         
   3   3   7          4.99          4.31         5.90 o                         
   4   3   7         57.43         58.06         8.30 o                         
   5   3   7         27.22         31.42        11.05 o                         
   6   3   7       1378.18       1344.28        26.23 o                         
   7   3   7         52.88         70.89        16.15 o                         
   8   3   7        988.32        898.72        32.06 o                         
   9   3   7        271.22        279.47        31.53 o                         
  10   3   7         29.43         75.72        45.57 o                         
   0   4   7         56.17         55.87         8.77 o                         
   1   4   7        120.96        112.46         7.15 o                         
   2   4   7        938.87        882.45        12.92 o                         
   3   4   7        325.77        360.00        11.11 o                         
   4   4   7        406.77        416.14        14.43 o                         
   5   4   7         48.72         63.75        11.76 o                         
   6   4   7          8.07          2.48        13.73 o                         
   7   4   7         62.06         30.74        19.69 o                         
   8   4   7        126.11        110.56        27.26 o                         
   9   4   7         11.71         27.11        37.29 o                         
  10   4   7          0.00         57.28        47.39 o                         
   1   5   7        244.78        277.29        12.44 o                         
   2   5   7       1455.92       1449.55        22.85 o                         
   3   5   7        105.33        134.00        10.92 o                         
   4   5   7         58.57         52.71        11.38 o                         
   5   5   7       1280.66       1282.91        27.32 o                         
   6   5   7         11.52         37.30        15.81 o                         
   7   5   7        356.83        387.70        24.07 o                         
   8   5   7         35.29         45.67        29.06 o                         
   9   5   7          5.19         25.63        38.63 o                         
   0   6   7       2098.97       2115.20        42.19 o                         
   1   6   7        140.01        166.48        13.58 o                         
   2   6   7        583.61        611.25        18.89 o                         
   3   6   7        191.40        214.53        13.03 o                         
   4   6   7         34.22         33.80        13.68 o                         
   5   6   7        239.64        247.96        17.85 o                         
   6   6   7        446.26        404.24        28.71 o                         
   7   6   7         45.31         33.32        28.59 o                         
   8   6   7         94.15         97.30        35.91 o                         
   9   6   7          0.57         12.46        40.60 o                         
   1   7   7         13.70          8.00        15.87 o                         
   2   7   7        483.02        468.82        21.40 o                         
   3   7   7         37.62         51.78        15.62 o                         
   4   7   7        442.65        425.40        20.22 o                         
   5   7   7        457.26        478.85        23.21 o                         
   6   7   7        194.76        209.65        23.51 o                         
   7   7   7        117.06         89.61        30.88 o                         
   8   7   7        138.35        174.61        38.60 o                         
   0   8   7         10.71         75.34        26.99 o                         
   1   8   7       1027.42        925.66        29.04 o                         
   2   8   7       2153.67       2008.40        42.58 o                         
   3   8   7        257.85        281.20        23.57 o                         
   4   8   7        451.31        471.49        26.96 o                         
   5   8   7          5.06        -18.09        23.28 o                         
   6   8   7        160.59        201.66        27.61 o                         
   7   8   7         39.15         86.47        45.03 o                         
   1   9   7         24.38         34.19        22.89 o                         
   2   9   7       1622.95       1650.35        46.55 o                         
   3   9   7        997.77       1071.79        41.92 o                         
   4   9   7        842.40        937.40        39.43 o                         
   5   9   7        144.02        100.96        30.40 o                         
   6   9   7         18.91         -5.78        36.92 o                         
   0  10   7        110.40        111.92        69.07 o                         
   1  10   7          3.18         78.61        36.87 o                         
   2  10   7         32.97         -1.59        36.57 o                         
   3  10   7          3.20         80.62        38.10 o                         
   4  10   7         10.82         80.75        38.56 o                         
   5  10   7         69.39         99.42        51.20 o                         
   1  11   7         17.31          6.22        42.56 o                         
   2  11   7          7.71         10.40        41.39 o                         
   3  11   7          2.77        -24.29        42.94 o                         
   0   0   8      11991.70      11446.69       147.03 o                         
   1   0   8       9132.71       8757.49        77.88 o                         
   2   0   8       1006.59        968.46        16.57 o                         
   3   0   8       7485.96       7661.22        72.37 o                         
   4   0   8       4033.98       4684.12        59.18 o                         
   5   0   8        630.08        699.36        19.10 o                         
   6   0   8        845.17        877.90        30.36 o                         
   7   0   8        582.60        615.31        26.63 o                         
   8   0   8        163.59        252.10        29.54 o                         
   9   0   8         25.67        149.32        58.92 o                         
  10   0   8        165.57        213.16       105.60 o                         
   1   1   8       5129.01       4764.90        30.81 o                         
   2   1   8      11624.96      11324.69        76.10 o                         
   3   1   8        804.44        777.87        10.95 o                         
   4   1   8        816.44       1035.46        16.22 o                         
   5   1   8        321.13        370.58        12.35 o                         
   6   1   8          1.42         13.03         9.93 o                         
   7   1   8         24.08         51.27        14.58 o                         
   8   1   8        151.25        160.50        20.42 o                         
   9   1   8         59.41         38.82        28.06 o                         
  10   1   8         18.51         57.50        50.37 o                         
   0   2   8      33732.73      32379.94       234.98 o                         
   1   2   8       8041.44       7905.54        46.76 o                         
   2   2   8       2120.05       2084.01        18.00 o                         
   3   2   8       2717.61       2748.98        24.66 o                         
   4   2   8         72.16        104.18         8.31 o                         
   5   2   8          0.46         -7.99        10.16 o                         
   6   2   8         35.88         32.40        11.91 o                         
   7   2   8        225.18        231.42        15.67 o                         
   8   2   8          3.81        -19.66        21.65 o                         
   9   2   8        292.84        292.08        33.35 o                         
  10   2   8        232.04        417.10        53.18 o                         
   1   3   8       3165.62       3214.62        23.80 o                         
   2   3   8        521.50        529.44        11.44 o                         
   3   3   8         27.10         20.84         6.20 o                         
   4   3   8        782.53        748.28        15.91 o                         
   5   3   8        321.44        345.80        13.19 o                         
   6   3   8        441.15        487.79        20.29 o                         
   7   3   8       1083.53       1096.02        34.30 o                         
   8   3   8        254.27        220.05        27.41 o                         
   9   3   8         71.20        111.17        32.33 o                         
  10   3   8          1.90        -39.52        51.32 o                         
   0   4   8       2235.91       2202.29        29.56 o                         
   1   4   8        471.79        523.97        11.46 o                         
   2   4   8        582.93        673.57        13.23 o                         
   3   4   8        121.38        104.17         8.84 o                         
   4   4   8        296.71        302.66        13.00 o                         
   5   4   8        628.51        656.43        19.34 o                         
   6   4   8        114.29        112.32        15.19 o                         
   7   4   8        574.61        538.97        25.03 o                         
   8   4   8         90.91         77.65        28.69 o                         
   9   4   8          0.05         55.73        35.63 o                         
   1   5   8       2873.23       2993.11        34.86 o                         
   2   5   8         27.64         38.76         8.78 o                         
   3   5   8        204.86        220.14        11.25 o                         
   4   5   8        390.26        433.71        16.22 o                         
   5   5   8         81.86        119.30        14.19 o                         
   6   5   8        480.23        461.60        21.40 o                         
   7   5   8        207.97        221.07        22.86 o                         
   8   5   8          6.35         64.50        29.54 o                         
   9   5   8         33.74         62.82        46.32 o                         
   0   6   8         73.39         84.01        16.94 o                         
   1   6   8         60.16         75.54        13.14 o                         
   2   6   8        390.86        406.52        16.07 o                         
   3   6   8        132.65        175.80        14.46 o                         
   4   6   8         92.93         85.71        14.36 o                         
   5   6   8          6.40         22.04        16.26 o                         
   6   6   8          0.12         23.42        18.35 o                         
   7   6   8        160.18        127.63        25.30 o                         
   8   6   8          6.10         39.65        32.73 o                         
   9   6   8        143.85        140.79        42.19 o                         
   1   7   8        233.20        237.00        16.92 o                         
   2   7   8         16.26         -4.77        14.71 o                         
   3   7   8       1091.79       1073.33        29.95 o                         
   4   7   8          0.98         -3.72        16.63 o                         
   5   7   8        297.62        301.84        21.76 o                         
   6   7   8        273.88        292.73        24.27 o                         
   7   7   8          0.08        -30.10        30.68 o                         
   8   7   8        363.33        484.72        56.04 o                         
   0   8   8        570.75        587.20        34.90 o                         
   1   8   8        237.49        249.01        23.07 o                         
   2   8   8       1226.29       1126.78        34.85 o                         
   3   8   8        138.16        153.05        22.15 o                         
   4   8   8        367.00        380.22        25.69 o                         
   5   8   8        235.16        211.78        30.27 o                         
   6   8   8         73.98         86.31        35.18 o                         
   7   8   8         25.97         13.31        48.98 o                         
   1   9   8        314.57        298.83        24.73 o                         
   2   9   8       1903.49       1759.30        46.96 o                         
   3   9   8         23.22         52.16        26.12 o                         
   4   9   8         81.23        112.63        30.96 o                         
   5   9   8        249.77        289.34        34.72 o                         
   6   9   8         52.73         55.93        38.72 o                         
   0  10   8          1.16        -45.63        49.81 o                         
   1  10   8        148.92        145.28        38.99 o                         
   2  10   8         59.24          1.21        35.67 o                         
   3  10   8         16.28          4.17        37.61 o                         
   4  10   8          0.75        106.01        39.38 o                         
   5  10   8          3.88        -10.46        42.05 o                         
   1  11   8          0.03        -18.77        44.19 o                         
   2  11   8         80.50         63.71        41.90 o                         
   3  11   8          1.48         15.69        45.22 o                         
   1   1   9       4069.40       3855.85        26.05 o                         
   2   1   9       3359.24       3144.32        26.14 o                         
   3   1   9         22.20         18.65         5.44 o                         
   4   1   9       1749.01       1936.19        21.65 o                         
   5   1   9          4.63         11.82         9.66 o                         
   6   1   9         72.98         69.31        12.49 o                         
   7   1   9        262.90        295.56        14.09 o                         
   8   1   9          2.54         11.75        19.65 o                         
   9   1   9          0.77         48.62        33.34 o                         
  10   1   9          0.66         16.64        52.65 o                         
   0   2   9      28376.58      26873.39       196.48 o                         
   1   2   9       1134.13       1027.16        10.62 o                         
   2   2   9          9.14         11.90         4.58 o                         
   3   2   9        607.91        541.69        11.29 o                         
   4   2   9        261.70        301.13        12.59 o                         
   5   2   9         36.71         29.05        11.01 o                         
   6   2   9        734.88        743.13        23.67 o                         
   7   2   9        195.56        196.89        18.42 o                         
   8   2   9        526.91        532.63        28.66 o                         
   9   2   9         22.64         36.73        34.85 o                         
  10   2   9        191.68        222.76        53.84 o                         
   1   3   9       5177.66       5384.75        34.91 o                         
   2   3   9         57.71         76.55         6.10 o                         
   3   3   9       1343.08       1418.86        17.40 o                         
   4   3   9        309.87        348.72        11.75 o                         
   5   3   9         37.29         13.76        11.18 o                         
   6   3   9        515.99        517.55        22.39 o                         
   7   3   9         86.23         47.39        20.42 o                         
   8   3   9        522.83        472.14        30.80 o                         
   9   3   9        376.25        496.65        52.31 o                         
  10   3   9          5.34         46.45        50.86 o                         
   0   4   9       1295.24       1319.13        22.96 o                         
   1   4   9      10487.17      10537.57        71.81 o                         
   2   4   9        655.51        695.32        14.27 o                         
   3   4   9        502.08        575.71        14.53 o                         
   4   4   9         78.69        104.08        10.82 o                         
   5   4   9          6.78          1.36        10.68 o                         
   6   4   9       1112.03       1101.80        27.37 o                         
   7   4   9       1010.81        959.23        35.63 o                         
   8   4   9        229.89        208.35        41.79 o                         
   9   4   9         33.62         45.11        36.54 o                         
   1   5   9         92.23        132.53        10.61 o                         
   2   5   9       1195.56       1195.53        25.70 o                         
   3   5   9         15.22         34.59        10.17 o                         
   4   5   9        144.29        191.40        13.86 o                         
   5   5   9       2512.26       2421.73        34.43 o                         
   6   5   9          0.17         18.34        15.53 o                         
   7   5   9          9.35         30.32        22.04 o                         
   8   5   9          1.58         13.27        32.68 o                         
   9   5   9         16.96          6.00        46.45 o                         
   0   6   9       1125.99       1143.21        35.81 o                         
   1   6   9          8.99         -7.23        13.78 o                         
   2   6   9         10.34          7.68        11.77 o                         
   3   6   9         99.15        109.01        13.00 o                         
   4   6   9        456.41        461.27        18.12 o                         
   5   6   9          6.35         21.13        16.24 o                         
   6   6   9        249.65        238.07        23.37 o                         
   7   6   9         21.08          0.25        25.73 o                         
   8   6   9        299.20        297.42        36.87 o                         
   9   6   9        173.26        195.77        46.05 o                         
   1   7   9         12.22         15.65        15.63 o                         
   2   7   9          0.02          5.47        15.22 o                         
   3   7   9       1286.81       1231.57        31.44 o                         
   4   7   9          6.25         24.65        16.79 o                         
   5   7   9        640.39        694.15        28.74 o                         
   6   7   9        127.98        134.55        23.12 o                         
   7   7   9          6.68         12.34        31.45 o                         
   8   7   9         19.59        -34.67        39.85 o                         
   0   8   9        218.81        228.47        27.85 o                         
   1   8   9        650.59        610.06        24.80 o                         
   2   8   9        103.57        124.66        20.91 o                         
   3   8   9        564.99        561.70        26.72 o                         
   4   8   9        125.78        169.77        28.09 o                         
   5   8   9        469.73        489.27        33.92 o                         
   6   8   9         44.23         78.64        28.05 o                         
   7   8   9          2.29        -10.06        35.04 o                         
   1   9   9          5.28        -21.47        21.47 o                         
   2   9   9        241.11        273.65        26.41 o                         
   3   9   9        163.72        182.40        27.99 o                         
   4   9   9        105.52        101.85        29.60 o                         
   5   9   9        117.69         93.16        31.22 o                         
   6   9   9         12.51         99.65        38.00 o                         
   0  10   9        780.52        928.45        70.26 o                         
   1  10   9        579.73        654.04        49.80 o                         
   2  10   9         68.95        110.68        32.86 o                         
   3  10   9          4.26         48.29        38.03 o                         
   4  10   9        158.88        169.28        44.72 o                         
   5  10   9          6.95        -39.16        39.16 o                         
   1  11   9         15.61         58.65        47.44 o                         
   2  11   9        177.80        184.78        43.81 o                         
   3  11   9         11.84        -22.89        44.86 o                         
   0   0  10       1482.47       1401.59        22.36 o                         
   1   0  10      51273.54      47507.18       366.69 o                         
   2   0  10       5524.78       5244.09        54.69 o                         
   3   0  10       7956.55       8183.20        81.72 o                         
   4   0  10       3241.38       3528.19        59.35 o                         
   5   0  10        607.58        585.44        20.40 o                         
   6   0  10        210.25        211.08        17.32 o                         
   7   0  10       1893.81       1736.96        41.88 o                         
   8   0  10       1639.24       1441.31        55.47 o                         
   9   0  10         32.03         75.92        63.51 o                         
  10   0  10        170.42        285.92        88.54 o                         
   1   1  10         12.02         10.43         2.98 o                         
   2   1  10        237.93        222.03         7.31 o                         
   3   1  10       2239.15       2280.80        29.25 o                         
   4   1  10       1258.47       1416.58        18.97 o                         
   5   1  10         47.70         62.18         9.51 o                         
   6   1  10         34.60         41.84        12.05 o                         
   7   1  10       1093.12       1170.13        28.06 o                         
   8   1  10        881.39        812.71        34.02 o                         
   9   1  10         18.49         31.00        33.32 o                         
  10   1  10         13.94        101.44        73.22 o                         
   0   2  10        158.94        180.24         7.35 o                         
   1   2  10       5724.02       5772.77        35.92 o                         
   2   2  10        222.48        214.16         6.52 o                         
   3   2  10         20.42         14.90         6.21 o                         
   4   2  10         19.08          5.15         8.12 o                         
   5   2  10        137.84        154.89        12.42 o                         
   6   2  10        187.30        201.13        15.06 o                         
   7   2  10        135.73        139.95        18.26 o                         
   8   2  10          4.85         26.35        30.28 o                         
   9   2  10          0.05        131.35        52.00 o                         
  10   2  10        376.27        543.53        57.71 o                         
   1   3  10          2.19         17.60         4.76 o                         
   2   3  10        157.59        181.64         7.35 o                         
   3   3  10       1412.96       1401.85        17.90 o                         
   4   3  10         10.99         29.86        11.56 o                         
   5   3  10        152.02        124.79        12.43 o                         
   6   3  10        586.25        586.43        22.81 o                         
   7   3  10        386.99        333.45        23.18 o                         
   8   3  10          4.11         11.02        25.25 o                         
   9   3  10          0.02         17.35        33.63 o                         
  10   3  10        231.59        410.62        65.36 o                         
   0   4  10      13890.43      14455.67       127.70 o                         
   1   4  10        749.12        854.94        12.70 o                         
   2   4  10        720.23        714.52        14.48 o                         
   3   4  10          3.08         10.43         8.94 o                         
   4   4  10        662.88        679.63        19.13 o                         
   5   4  10         22.46         37.00        10.89 o                         
   6   4  10       1752.51       1685.70        35.11 o                         
   7   4  10       1155.68       1208.07        39.11 o                         
   8   4  10         85.59        107.21        28.99 o                         
   9   4  10          4.61         10.97        41.45 o                         
   1   5  10         20.20         13.69         9.92 o                         
   2   5  10       1057.69        952.57        17.63 o                         
   3   5  10        698.65        717.40        19.66 o                         
   4   5  10         27.16         19.63        12.72 o                         
   5   5  10         34.42         49.75        13.68 o                         
   6   5  10        411.91        428.20        20.22 o                         
   7   5  10        172.35        203.34        26.17 o                         
   8   5  10         63.60         82.40        33.75 o                         
   9   5  10         12.30        -12.47        38.09 o                         
   0   6  10        383.49        402.96        23.06 o                         
   1   6  10        254.59        286.30        15.57 o                         
   2   6  10          0.80         15.58        12.01 o                         
   3   6  10        550.43        596.70        18.43 o                         
   4   6  10       1463.06       1412.10        28.46 o                         
   5   6  10       2444.85       2396.19        48.31 o                         
   6   6  10         73.60         60.22        19.52 o                         
   7   6  10        311.83        269.50        28.01 o                         
   8   6  10        126.24        137.11        39.99 o                         
   1   7  10        410.06        420.95        20.33 o                         
   2   7  10       4525.26       4406.89        58.85 o                         
   3   7  10        829.64        805.90        26.95 o                         
   4   7  10       1552.31       1503.58        34.43 o                         
   5   7  10        409.26        394.73        25.06 o                         
   6   7  10         87.69        104.80        23.92 o                         
   7   7  10        425.48        404.21        45.16 o                         
   8   7  10         85.82         69.09        39.32 o                         
   0   8  10          0.43         11.04        30.60 o                         
   1   8  10          0.69         10.12        18.23 o                         
   2   8  10       2390.38       2266.56        47.45 o                         
   3   8  10        228.05        223.98        22.00 o                         
   4   8  10          7.15        -13.77        26.23 o                         
   5   8  10          3.59         -2.39        27.93 o                         
   6   8  10         38.38         65.81        34.14 o                         
   7   8  10          8.74          0.26        38.63 o                         
   1   9  10          0.35        -22.91        24.57 o                         
   2   9  10        408.77        400.45        30.01 o                         
   3   9  10          0.26         -3.59        27.18 o                         
   4   9  10        148.17         98.48        30.23 o                         
   5   9  10        555.66        597.94        36.76 o                         
   6   9  10        140.25        234.64        40.98 o                         
   0  10  10        100.67        107.78        70.35 o                         
   1  10  10        236.95        228.84        33.98 o                         
   2  10  10         63.52         28.77        30.74 o                         
   3  10  10          4.14         23.89        34.91 o                         
   4  10  10          1.45        -16.82        38.45 o                         
   5  10  10          2.29        -39.11        39.11 o                         
   1  11  10        136.76         52.03        42.25 o                         
   2  11  10        111.53        112.09        51.53 o                         
   3  11  10        232.92        252.89        46.73 o                         
   1   1  11       1071.47        940.04         9.84 o                         
   2   1  11        388.49        418.58         8.20 o                         
   3   1  11        879.10        856.53        13.22 o                         
   4   1  11        399.65        410.44        14.82 o                         
   5   1  11          3.60         16.29         9.10 o                         
   6   1  11        270.81        344.26        15.14 o                         
   7   1  11       2998.04       3241.60        42.23 o                         
   8   1  11       1174.29       1063.95        38.44 o                         
   9   1  11          8.75        104.90        35.88 o                         
  10   1  11        144.32        233.89        56.41 o                         
   0   2  11       3559.05       3405.23        31.63 o                         
   1   2  11       3953.95       3953.07        26.04 o                         
   2   2  11         38.05         36.86         4.61 o                         
   3   2  11        113.07        144.29         8.28 o                         
   4   2  11        147.88        182.66         9.95 o                         
   5   2  11         73.88         55.21        11.24 o                         
   6   2  11        211.97        223.30        15.57 o                         
   7   2  11        336.27        394.97        19.82 o                         
   8   2  11       1799.07       1594.24        51.08 o                         
   9   2  11         10.69         16.10        35.42 o                         
  10   2  11          2.61         61.50        53.37 o                         
   1   3  11        356.20        400.45         8.63 o                         
   2   3  11        891.05        899.75        13.53 o                         
   3   3  11        944.95       1084.81        16.50 o                         
   4   3  11        137.74        140.96        11.72 o                         
   5   3  11          9.47         34.50        11.24 o                         
   6   3  11        111.38        120.11        16.59 o                         
   7   3  11        346.47        319.06        23.49 o                         
   8   3  11        128.15        117.99        27.13 o                         
   9   3  11        119.34         20.61        36.55 o                         
  10   3  11        345.11        354.95        55.68 o                         
   0   4  11       4584.64       4641.29        46.28 o                         
   1   4  11        144.77        124.21         6.66 o                         
   2   4  11        383.69        360.57        10.88 o                         
   3   4  11        336.76        346.12        12.84 o                         
   4   4  11         33.41         16.60        10.56 o                         
   5   4  11         12.60         22.65        11.57 o                         
   6   4  11        502.51        500.40        21.59 o                         
   7   4  11        381.54        419.60        29.43 o                         
   8   4  11          0.23        -18.19        30.92 o                         
   9   4  11         98.71        106.53        44.07 o                         
   1   5  11        290.47        287.59        12.29 o                         
   2   5  11         47.64         44.45        10.07 o                         
   3   5  11         11.62         24.22        11.01 o                         
   4   5  11        304.20        334.72        16.10 o                         
   5   5  11        538.95        507.98        19.52 o                         
   6   5  11        716.04        660.11        23.48 o                         
   7   5  11        729.41        839.28        48.71 o                         
   8   5  11        179.61        163.58        34.46 o                         
   9   5  11         17.05         57.06        50.55 o                         
   0   6  11       2213.68       2038.96        41.81 o                         
   1   6  11         39.95         34.48        12.53 o                         
   2   6  11        257.12        251.56        15.25 o                         
   3   6  11         65.55        102.70        13.54 o                         
   4   6  11        740.03        798.03        25.14 o                         
   5   6  11       1412.40       1269.08        32.82 o                         
   6   6  11        377.13        340.81        22.09 o                         
   7   6  11         48.58         66.03        29.57 o                         
   8   6  11        122.49        188.12        36.64 o                         
   1   7  11        389.14        425.75        19.86 o                         
   2   7  11        883.31        828.56        28.90 o                         
   3   7  11         52.43         59.85        16.95 o                         
   4   7  11        602.56        645.32        24.44 o                         
   5   7  11        698.81        786.44        29.47 o                         
   6   7  11          3.56        -22.47        22.47 o                         
   7   7  11          0.87          7.91        37.28 o                         
   8   7  11          6.69         22.48        39.19 o                         
   0   8  11        555.80        493.38        37.86 o                         
   1   8  11       1198.87       1080.85        34.19 o                         
   2   8  11          2.59         15.01        20.52 o                         
   3   8  11         14.26         15.46        20.25 o                         
   4   8  11         32.95          4.07        26.76 o                         
   5   8  11        276.42        299.16        31.94 o                         
   6   8  11        227.23        278.03        33.61 o                         
   7   8  11          0.17        108.52        38.75 o                         
   1   9  11        106.51        120.21        25.94 o                         
   2   9  11        141.33        218.61        29.12 o                         
   3   9  11         36.36          4.24        26.88 o                         
   4   9  11         32.59         13.75        29.15 o                         
   5   9  11         31.69          5.35        33.45 o                         
   6   9  11         34.96         18.51        39.40 o                         
   0  10  11         36.69         22.56        42.68 o                         
   1  10  11        767.99        734.48        39.68 o                         
   2  10  11        810.99        848.62        42.89 o                         
   3  10  11          0.01        -30.90        30.90 o                         
   4  10  11          4.77        -12.58        36.87 o                         
   5  10  11         11.05        -16.03        45.82 o                         
   1  11  11        182.17        207.69        43.17 o                         
   2  11  11          3.11         21.42        44.98 o                         
   0   0  12       2051.19       1854.18        28.55 o                         
   1   0  12       7948.65       7626.39        65.05 o                         
   2   0  12      13804.11      13775.68       129.76 o                         
   3   0  12         94.20        145.35         9.64 o                         
   4   0  12       1803.42       1776.86        41.59 o                         
   5   0  12        113.29        105.62        15.72 o                         
   6   0  12        628.24        673.79        32.73 o                         
   7   0  12        170.08        162.32        33.05 o                         
   8   0  12        273.52        259.12        36.46 o                         
   9   0  12          9.37         72.84        66.47 o                         
  10   0  12        353.17        473.59        81.30 o                         
   1   1  12       5094.97       4845.33        31.27 o                         
   2   1  12        210.24        205.59         6.65 o                         
   3   1  12         65.96         67.02         6.86 o                         
   4   1  12       1155.20       1184.68        23.52 o                         
   5   1  12         13.10         10.81         9.99 o                         
   6   1  12          0.15         13.83        12.11 o                         
   7   1  12        231.09        248.15        19.04 o                         
   8   1  12          0.00          1.40        24.55 o                         
   9   1  12          2.00         26.64        36.82 o                         
  10   1  12        188.26        296.23        54.40 o                         
   0   2  12         75.08         67.24         6.02 o                         
   1   2  12        879.61        873.90        10.64 o                         
   2   2  12          3.67          3.96         4.70 o                         
   3   2  12         52.39         67.17         8.44 o                         
   4   2  12       2716.63       2768.62        36.41 o                         
   5   2  12          2.92        -11.47        11.47 o                         
   6   2  12        127.72        119.25        15.03 o                         
   7   2  12       4092.18       3929.67        52.16 o                         
   8   2  12       1046.28       1201.96        43.32 o                         
   9   2  12          3.77         33.33        49.61 o                         
  10   2  12        451.79        565.94        58.71 o                         
   1   3  12       7297.63       7641.33        48.39 o                         
   2   3  12          0.71          8.34         6.06 o                         
   3   3  12          0.58         16.79         7.28 o                         
   4   3  12        189.35        179.39        12.09 o                         
   5   3  12        141.38        159.83        12.73 o                         
   6   3  12        479.69        502.21        26.56 o                         
   7   3  12         22.70         51.62        22.74 o                         
   8   3  12         41.98         53.33        31.68 o                         
   9   3  12          2.26         42.41        36.79 o                         
  10   3  12         30.43        113.59        56.00 o                         
   0   4  12         19.08         30.10        12.16 o                         
   1   4  12         77.58         74.88         6.45 o                         
   2   4  12         15.86         11.78         8.69 o                         
   3   4  12        187.94        185.96        11.18 o                         
   4   4  12          0.71          4.68        10.64 o                         
   5   4  12         32.20         33.69        14.15 o                         
   6   4  12       1116.30       1041.46        29.72 o                         
   7   4  12         47.01         64.65        22.62 o                         
   8   4  12          8.80         23.40        33.42 o                         
   9   4  12        357.69        385.20        52.15 o                         
   1   5  12       1237.34       1123.05        19.01 o                         
   2   5  12        916.31        877.90        23.41 o                         
   3   5  12       1116.57       1130.42        34.36 o                         
   4   5  12          3.62          8.33        13.99 o                         
   5   5  12       2596.97       2467.96        35.65 o                         
   6   5  12        137.95        219.63        18.62 o                         
   7   5  12       1863.58       1714.11        49.15 o                         
   8   5  12          2.68         26.00        39.24 o                         
   9   5  12          0.17        -39.16        39.16 o                         
   0   6  12        298.99        315.63        22.13 o                         
   1   6  12        363.58        339.33        18.11 o                         
   2   6  12         81.60        106.17        13.81 o                         
   3   6  12          4.28         -0.08        12.66 o                         
   4   6  12        247.30        295.28        18.13 o                         
   5   6  12       2751.93       2723.55        42.22 o                         
   6   6  12        579.49        617.06        26.50 o                         
   7   6  12        883.79        839.84        38.31 o                         
   8   6  12         47.83         46.82        38.13 o                         
   1   7  12          8.71         32.16        15.19 o                         
   2   7  12        748.40        774.42        28.64 o                         
   3   7  12        705.61        715.40        26.05 o                         
   4   7  12        482.08        533.28        23.49 o                         
   5   7  12        217.62        245.32        28.28 o                         
   6   7  12          1.78        -25.44        25.44 o                         
   7   7  12        681.14        718.69        46.99 o                         
   8   7  12         41.26         72.80        40.42 o                         
   0   8  12          9.79         15.07        28.96 o                         
   1   8  12          5.37         10.99        18.55 o                         
   2   8  12        457.36        435.70        25.54 o                         
   3   8  12        149.45         95.67        21.47 o                         
   4   8  12        112.56        133.61        25.31 o                         
   5   8  12        274.64        277.28        32.93 o                         
   6   8  12         85.63        166.40        32.91 o                         
   7   8  12          0.13         16.19        39.03 o                         
   1   9  12        149.45        134.89        24.62 o                         
   2   9  12        235.70        251.88        28.48 o                         
   3   9  12        124.99         91.58        28.01 o                         
   4   9  12        231.96        232.95        30.72 o                         
   5   9  12        259.13        308.10        36.41 o                         
   6   9  12          5.84         -9.97        40.44 o                         
   0  10  12          0.41        -42.52        42.52 o                         
   1  10  12        201.46        168.16        34.27 o                         
   2  10  12        836.61        807.96        39.31 o                         
   3  10  12          3.61        -10.14        39.30 o                         
   4  10  12         38.57        -36.79        36.79 o                         
   1  11  12         35.84         32.43        42.81 o                         
   2  11  12         11.10         17.38        53.64 o                         
   1   1  13        262.67        239.99         6.05 o                         
   2   1  13       1179.79       1133.63        13.67 o                         
   3   1  13       1381.60       1424.02        18.23 o                         
   4   1  13       1064.07       1207.48        22.72 o                         
   5   1  13          6.65         17.46        11.63 o                         
   6   1  13        330.14        330.18        15.12 o                         
   7   1  13        228.65        232.93        17.44 o                         
   8   1  13        549.10        524.35        30.16 o                         
   9   1  13          0.56         -5.79        40.63 o                         
  10   1  13        390.71        526.55        56.21 o                         
   0   2  13         34.06         22.73         5.98 o                         
   1   2  13       1005.04       1036.76        11.85 o                         
   2   2  13          8.00         -2.29         5.13 o                         
   3   2  13        530.21        532.08        16.22 o                         
   4   2  13        691.34        735.56        19.40 o                         
   5   2  13        175.08        164.33        15.29 o                         
   6   2  13        766.94        786.44        22.70 o                         
   7   2  13        433.66        535.21        24.20 o                         
   8   2  13        671.06        637.48        35.14 o                         
   9   2  13          1.04         -6.62        46.34 o                         
  10   2  13         82.28         83.18        54.69 o                         
   1   3  13       5322.40       5410.91        37.58 o                         
   2   3  13       2565.00       2734.94        22.93 o                         
   3   3  13        108.48        111.21         8.53 o                         
   4   3  13         70.80         93.86        11.10 o                         
   5   3  13        126.56        141.38        12.84 o                         
   6   3  13        166.33        165.59        17.48 o                         
   7   3  13        876.86        884.68        33.61 o                         
   8   3  13         95.41        140.74        30.65 o                         
   9   3  13         14.94         65.55        38.83 o                         
   0   4  13        482.01        440.33        22.09 o                         
   1   4  13       4669.33       4468.27        32.27 o                         
   2   4  13       3010.44       2999.72        30.35 o                         
   3   4  13         29.64         45.22         9.89 o                         
   4   4  13        838.38        829.85        20.04 o                         
   5   4  13        334.44        340.10        17.85 o                         
   6   4  13        184.65        224.23        24.65 o                         
   7   4  13        321.10        318.84        27.01 o                         
   8   4  13          1.72        -31.03        31.03 o                         
   9   4  13         15.16         24.60        41.88 o                         
   1   5  13        777.42        720.06        17.27 o                         
   2   5  13        646.37        645.98        17.61 o                         
   3   5  13          2.76          5.51        11.77 o                         
   4   5  13       1753.36       1753.69        35.91 o                         
   5   5  13        812.11        729.43        21.75 o                         
   6   5  13        254.32        257.69        23.44 o                         
   7   5  13         87.89         37.18        27.72 o                         
   8   5  13         93.68         59.03        34.09 o                         
   9   5  13         36.19        -14.91        42.90 o                         
   0   6  13       1001.48        929.99        35.89 o                         
   1   6  13         12.17          7.07        13.33 o                         
   2   6  13         67.46         60.55        14.13 o                         
   3   6  13        384.21        407.27        16.87 o                         
   4   6  13       1362.76       1389.95        32.22 o                         
   5   6  13         75.67         81.68        20.06 o                         
   6   6  13       1627.03       1516.68        40.69 o                         
   7   6  13        235.83        275.08        31.60 o                         
   8   6  13         60.34        112.70        37.91 o                         
   1   7  13        581.18        528.18        21.75 o                         
   2   7  13         35.02         30.83        17.60 o                         
   3   7  13        663.70        698.32        24.90 o                         
   4   7  13        102.54        111.69        21.12 o                         
   5   7  13        306.41        272.14        26.47 o                         
   6   7  13         32.40         27.97        26.05 o                         
   7   7  13        102.74         73.04        41.68 o                         
   8   7  13         20.63         78.46        50.17 o                         
   0   8  13       1143.09       1045.38        54.10 o                         
   1   8  13        297.86        268.80        22.53 o                         
   2   8  13         84.58         93.83        21.99 o                         
   3   8  13        209.05        201.25        22.25 o                         
   4   8  13        269.39        270.51        26.43 o                         
   5   8  13        501.74        537.91        36.98 o                         
   6   8  13         93.75         63.80        34.67 o                         
   7   8  13          9.32         55.11        40.09 o                         
   1   9  13        234.74        202.64        24.94 o                         
   2   9  13         58.27         86.48        25.51 o                         
   3   9  13          6.39         -4.86        29.40 o                         
   4   9  13          9.07         30.74        30.05 o                         
   5   9  13         32.81         90.31        36.41 o                         
   6   9  13          7.52        -43.50        43.50 o                         
   0  10  13          0.78        -47.78        49.96 o                         
   1  10  13         20.58        -12.36        31.89 o                         
   2  10  13        806.00        769.76        37.70 o                         
   3  10  13          9.82        -30.47        32.05 o                         
   4  10  13          3.35        -38.81        38.81 o                         
   1  11  13          9.16         75.83        44.84 o                         
   2  11  13          0.72        -23.58        45.36 o                         
   0   0  14        148.01        155.89         9.88 o                         
   1   0  14        791.59        766.01        13.56 o                         
   2   0  14       6514.02       6619.32        68.18 o                         
   3   0  14      18892.08      18643.80       195.86 o                         
   4   0  14       2829.85       2830.54        70.03 o                         
   5   0  14         28.39         35.84        18.83 o                         
   6   0  14         26.09         70.42        19.33 o                         
   7   0  14        688.47        669.05        35.78 o                         
   8   0  14        262.76        182.54        38.87 o                         
   9   0  14        283.62        228.59        64.92 o                         
  10   0  14        229.31        580.62        92.21 o                         
   1   1  14        151.30        169.96         5.64 o                         
   2   1  14       3387.73       3351.90        28.32 o                         
   3   1  14       7380.92       7512.54        89.73 o                         
   4   1  14        235.45        225.39        12.33 o                         
   5   1  14        138.58        142.69        12.97 o                         
   6   1  14         44.25         35.15        14.79 o                         
   7   1  14       1391.94       1370.94        31.40 o                         
   8   1  14        574.53        483.03        37.20 o                         
   9   1  14          3.20         13.02        45.77 o                         
  10   1  14         33.45         95.15        53.55 o                         
   0   2  14       3785.56       3982.19        36.94 o                         
   1   2  14         53.20         54.08         5.42 o                         
   2   2  14        430.93        421.88         9.31 o                         
   3   2  14         20.56         20.55         9.62 o                         
   4   2  14        119.56        115.48        12.28 o                         
   5   2  14          5.62         25.75        13.98 o                         
   6   2  14        469.58        444.40        21.79 o                         
   7   2  14        379.73        358.96        23.38 o                         
   8   2  14        224.48        187.63        32.26 o                         
   9   2  14          0.18        -17.91        42.74 o                         
  10   2  14         59.40        113.36        57.26 o                         
   1   3  14         38.93         65.88         6.11 o                         
   2   3  14          0.01         -3.75         6.44 o                         
   3   3  14        170.62        166.60        10.46 o                         
   4   3  14        261.83        265.40        16.57 o                         
   5   3  14        194.67        203.29        16.17 o                         
   6   3  14         17.80         20.67        15.75 o                         
   7   3  14        294.72        346.56        26.36 o                         
   8   3  14         73.81         92.10        34.06 o                         
   9   3  14         43.42         87.99        49.86 o                         
   0   4  14      22717.57      22108.60       198.87 o                         
   1   4  14       2399.24       2438.00        22.22 o                         
   2   4  14          0.64          8.63         9.03 o                         
   3   4  14          1.36         11.79        10.03 o                         
   4   4  14          3.55         -9.98        10.31 o                         
   5   4  14        531.02        517.66        20.22 o                         
   6   4  14         13.98         -8.09        16.28 o                         
   7   4  14       1988.63       1856.73        46.66 o                         
   8   4  14         43.93         82.42        32.20 o                         
   9   4  14          4.97        -44.57        44.57 o                         
   1   5  14        986.19        998.69        19.44 o                         
   2   5  14        109.05         80.38        11.04 o                         
   3   5  14         15.35         33.33        12.42 o                         
   4   5  14        518.87        522.74        19.43 o                         
   5   5  14        393.50        404.27        17.76 o                         
   6   5  14        250.05        249.63        23.03 o                         
   7   5  14          1.98         42.82        31.88 o                         
   8   5  14         18.13          3.15        48.32 o                         
   9   5  14          5.68        -43.97        43.97 o                         
   0   6  14        190.49        206.83        24.33 o                         
   1   6  14        228.35        233.56        15.78 o                         
   2   6  14        359.98        364.06        16.36 o                         
   3   6  14          3.66         22.48        13.78 o                         
   4   6  14       1710.40       1682.05        35.58 o                         
   5   6  14         19.73         20.49        19.80 o                         
   6   6  14        490.16        496.28        32.69 o                         
   7   6  14          6.66        -21.85        29.60 o                         
   8   6  14         45.20        103.62        38.46 o                         
   1   7  14          3.80          4.79        16.24 o                         
   2   7  14        968.01       1007.44        32.58 o                         
   3   7  14        333.79        393.57        21.71 o                         
   4   7  14          0.10         -1.91        20.04 o                         
   5   7  14        179.77        188.54        25.08 o                         
   6   7  14         73.03         26.73        29.25 o                         
   7   7  14        187.43        142.12        41.83 o                         
   8   7  14        195.35        284.52        56.66 o                         
   0   8  14        342.31        321.38        35.37 o                         
   1   8  14          2.67        -14.23        20.03 o                         
   2   8  14        738.72        707.94        29.64 o                         
   3   8  14        387.22        392.10        27.47 o                         
   4   8  14         50.27         67.09        26.00 o                         
   5   8  14         57.39         60.96        28.74 o                         
   6   8  14        110.21        129.87        37.08 o                         
   7   8  14        134.97        217.19        41.03 o                         
   1   9  14         16.69         34.66        24.32 o                         
   2   9  14         59.48         58.51        25.21 o                         
   3   9  14         75.33         74.89        28.31 o                         
   4   9  14          9.11         14.68        31.08 o                         
   5   9  14        111.20        128.14        43.16 o                         
   6   9  14          7.42        -31.47        42.84 o                         
   0  10  14          0.30         18.08        45.83 o                         
   1  10  14         43.46        -13.42        33.23 o                         
   2  10  14         18.54         39.62        30.64 o                         
   3  10  14         18.54         -2.91        33.14 o                         
   4  10  14         73.24         32.02        38.63 o                         
   1  11  14        142.47        191.33        46.34 o                         
   2  11  14        217.01        125.83        46.10 o                         
   1   1  15         66.34         73.38         5.18 o                         
   2   1  15          5.20          8.06         5.70 o                         
   3   1  15         16.26         15.51         8.45 o                         
   4   1  15       1057.69       1158.41        24.68 o                         
   5   1  15          3.74         30.17        12.19 o                         
   6   1  15         38.12         39.24        15.06 o                         
   7   1  15          8.17         13.83        20.90 o                         
   8   1  15         19.93        -13.53        34.36 o                         
   9   1  15         92.40        151.41        46.63 o                         
  10   1  15         15.78         53.13        53.12 o                         
   0   2  15       3837.42       3977.43        37.40 o                         
   1   2  15       2798.44       2916.11        23.30 o                         
   2   2  15          1.97         14.43         6.66 o                         
   3   2  15        333.18        341.69        15.05 o                         
   4   2  15          2.34         23.03        12.71 o                         
   5   2  15         47.70         61.47        14.67 o                         
   6   2  15        913.20        814.64        27.98 o                         
   7   2  15         24.64         29.86        22.87 o                         
   8   2  15         10.52         -4.94        32.68 o                         
   9   2  15         10.41        -29.01        43.19 o                         
   1   3  15        646.19        760.07        13.12 o                         
   2   3  15        226.35        234.40         9.09 o                         
   3   3  15        492.86        484.56        13.28 o                         
   4   3  15        154.57        161.11        15.89 o                         
   5   3  15        112.81        114.57        15.83 o                         
   6   3  15        423.89        377.81        23.89 o                         
   7   3  15        435.04        380.57        29.12 o                         
   8   3  15        186.61        212.47        31.82 o                         
   9   3  15         31.62        133.71        45.97 o                         
   0   4  15       9135.59       8591.68       103.04 o                         
   1   4  15       3471.71       3337.40        29.72 o                         
   2   4  15        180.11        230.42        10.46 o                         
   3   4  15          0.67          5.60        10.24 o                         
   4   4  15         59.42         43.63        11.95 o                         
   5   4  15         59.33         81.46        15.15 o                         
   6   4  15        384.71        368.93        20.64 o                         
   7   4  15         37.15         34.84        28.73 o                         
   8   4  15         51.11         30.13        31.44 o                         
   9   4  15         95.43        -27.00        46.82 o                         
   1   5  15       1228.93       1106.29        19.00 o                         
   2   5  15       1027.08       1082.20        22.00 o                         
   3   5  15        519.89        547.79        18.55 o                         
   4   5  15        206.13        237.17        16.61 o                         
   5   5  15         19.64         15.80        15.11 o                         
   6   5  15       1090.51       1006.10        35.98 o                         
   7   5  15         58.35         18.33        30.69 o                         
   8   5  15         50.58         29.57        41.61 o                         
   9   5  15        121.63         35.81        49.98 o                         
   0   6  15        404.18        400.58        26.69 o                         
   1   6  15        239.96        245.05        16.02 o                         
   2   6  15        626.75        622.54        20.57 o                         
   3   6  15        141.71        176.92        15.15 o                         
   4   6  15        501.60        512.95        21.60 o                         
   5   6  15         24.98         -9.47        20.21 o                         
   6   6  15        424.26        405.84        29.74 o                         
   7   6  15        149.41        177.76        34.76 o                         
   8   6  15        100.62        136.50        40.03 o                         
   1   7  15        678.75        673.53        25.02 o                         
   2   7  15       1263.33       1193.32        35.06 o                         
   3   7  15       2934.93       2816.36        45.15 o                         
   4   7  15         45.79         50.36        21.38 o                         
   5   7  15          0.71         11.03        22.95 o                         
   6   7  15          0.09        -30.33        30.33 o                         
   7   7  15         56.70         42.12        42.05 o                         
   0   8  15        365.58        389.24        33.82 o                         
   1   8  15         38.40         60.09        20.10 o                         
   2   8  15         48.13         31.45        22.02 o                         
   3   8  15         76.31         91.07        25.14 o                         
   4   8  15         32.22         68.00        26.43 o                         
   5   8  15        385.83        434.03        32.99 o                         
   6   8  15        104.94         75.78        35.86 o                         
   7   8  15         40.65          9.75        42.66 o                         
   1   9  15        359.70        363.30        33.00 o                         
   2   9  15          0.00         -5.00        24.89 o                         
   3   9  15         65.88         42.31        28.57 o                         
   4   9  15         61.69         22.56        32.72 o                         
   5   9  15        161.17        152.27        41.56 o                         
   6   9  15          1.48          0.77        46.36 o                         
   0  10  15         16.03        114.23        41.93 o                         
   1  10  15        340.07        328.36        41.83 o                         
   2  10  15        129.47        169.89        32.62 o                         
   3  10  15          0.47          6.12        33.12 o                         
   4  10  15         64.56         91.69        41.20 o                         
   1  11  15         11.09         51.41        42.66 o                         
   0   0  16       1281.51       1151.98        24.17 o                         
   1   0  16       2182.73       2182.33        26.79 o                         
   2   0  16        311.23        285.01        10.86 o                         
   3   0  16        382.12        369.17        17.90 o                         
   4   0  16        784.88        654.45        38.33 o                         
   5   0  16          0.54         34.18        25.40 o                         
   6   0  16        499.63        425.92        40.67 o                         
   7   0  16        158.77         96.44        39.03 o                         
   8   0  16        529.34        484.98        69.85 o                         
   9   0  16        116.76          6.10        89.35 o                         
  10   0  16         20.63         24.69        77.11 o                         
   1   1  16        285.15        277.42         7.50 o                         
   2   1  16       1662.18       1585.96        18.40 o                         
   3   1  16       4475.56       4181.11        56.83 o                         
   4   1  16        210.46        250.52        11.80 o                         
   5   1  16        478.14        490.73        18.76 o                         
   6   1  16        108.64        121.27        15.80 o                         
   7   1  16       1023.89        885.29        33.70 o                         
   8   1  16        106.60         43.07        43.38 o                         
   9   1  16        119.70         83.37        43.56 o                         
  10   1  16         18.36        -19.31        54.36 o                         
   0   2  16       3820.46       4134.29        40.40 o                         
   1   2  16         92.72        140.33         6.65 o                         
   2   2  16        488.89        524.22        11.79 o                         
   3   2  16       1367.98       1405.70        30.74 o                         
   4   2  16         23.51         10.75        11.67 o                         
   5   2  16        158.45        189.87        15.49 o                         
   6   2  16        191.59        188.14        19.03 o                         
   7   2  16          1.31          1.10        23.07 o                         
   8   2  16        149.49        153.81        33.29 o                         
   9   2  16         65.48         70.01        45.80 o                         
   1   3  16       1078.87       1068.00        15.75 o                         
   2   3  16         62.23         62.59         8.12 o                         
   3   3  16        237.03        228.64        11.68 o                         
   4   3  16        103.49        100.03        15.98 o                         
   5   3  16        227.27        262.97        17.97 o                         
   6   3  16          5.11         12.93        20.33 o                         
   7   3  16         12.62          3.92        26.12 o                         
   8   3  16         50.26         90.64        31.21 o                         
   9   3  16        151.63        202.26        47.98 o                         
   0   4  16       1546.66       1401.11        26.33 o                         
   1   4  16       2010.12       1895.05        22.57 o                         
   2   4  16          1.04          9.51         8.71 o                         
   3   4  16        188.14        189.65        11.56 o                         
   4   4  16        352.03        358.15        18.57 o                         
   5   4  16        121.86        129.98        17.59 o                         
   6   4  16         10.34          2.90        21.18 o                         
   7   4  16        139.24        134.96        30.03 o                         
   8   4  16          0.20        -40.10        45.69 o                         
   9   4  16         39.26         26.47        45.91 o                         
   1   5  16       1468.02       1388.93        22.89 o                         
   2   5  16        658.00        665.06        18.57 o                         
   3   5  16        258.59        287.98        15.19 o                         
   4   5  16        582.67        589.22        20.56 o                         
   5   5  16       1575.90       1497.03        35.87 o                         
   6   5  16        852.32        837.30        32.13 o                         
   7   5  16        499.21        437.08        33.16 o                         
   8   5  16         62.90        104.71        37.50 o                         
   0   6  16        246.04        263.11        22.35 o                         
   1   6  16         30.22         26.32        13.55 o                         
   2   6  16       3541.96       3411.07        42.42 o                         
   3   6  16       3793.08       3759.05        45.35 o                         
   4   6  16         14.52          7.29        17.11 o                         
   5   6  16        290.20        316.27        25.93 o                         
   6   6  16        628.38        632.40        32.49 o                         
   7   6  16          0.00        -30.61        30.61 o                         
   8   6  16          0.71         54.48        40.97 o                         
   1   7  16          1.79          2.65        15.79 o                         
   2   7  16         64.76         53.21        17.68 o                         
   3   7  16        366.78        354.48        24.06 o                         
   4   7  16         10.20        -17.50        21.13 o                         
   5   7  16        122.03        132.59        24.92 o                         
   6   7  16         25.51         55.23        30.40 o                         
   7   7  16         46.76         31.89        43.91 o                         
   0   8  16        617.55        614.07        38.93 o                         
   1   8  16        343.33        324.05        22.75 o                         
   2   8  16          0.69         18.88        24.34 o                         
   3   8  16       1056.26       1011.98        41.97 o                         
   4   8  16          0.88         17.36        28.62 o                         
   5   8  16          8.99         49.83        34.08 o                         
   6   8  16         74.49        132.11        39.16 o                         
   1   9  16         44.45         39.52        25.25 o                         
   2   9  16         39.29         23.92        27.47 o                         
   3   9  16         18.14         27.23        28.95 o                         
   4   9  16        103.74         94.09        33.25 o                         
   5   9  16         84.64         27.37        42.77 o                         
   0  10  16         14.77         29.15        42.38 o                         
   1  10  16         47.08          4.01        31.03 o                         
   2  10  16        420.47        392.50        35.32 o                         
   3  10  16          2.23         -2.55        34.66 o                         
   4  10  16         91.78        132.96        49.40 o                         
   1  11  16         41.63         53.95        48.96 o                         
   1   1  17        711.01        740.68        11.86 o                         
   2   1  17        173.91        184.60         8.08 o                         
   3   1  17       1372.85       1254.06        22.36 o                         
   4   1  17          5.00          6.04         9.29 o                         
   5   1  17         22.60         15.40        13.25 o                         
   6   1  17         18.81         38.39        14.99 o                         
   7   1  17        464.82        416.47        29.21 o                         
   8   1  17         54.18         71.39        36.63 o                         
   9   1  17         15.45        -21.52        43.47 o                         
   0   2  17       5369.76       5543.48        51.04 o                         
   1   2  17        308.02        335.15         9.02 o                         
   2   2  17        287.23        224.59         9.69 o                         
   3   2  17       7022.52       6901.13        94.32 o                         
   4   2  17       1068.48       1110.85        33.08 o                         
   5   2  17       1099.53       1194.56        35.53 o                         
   6   2  17         29.46        -10.59        17.28 o                         
   7   2  17         98.37         80.29        27.16 o                         
   8   2  17        712.54        714.20        50.08 o                         
   9   2  17         21.69         26.80        45.19 o                         
   1   3  17        229.52        238.48         8.96 o                         
   2   3  17         69.43         43.43         8.32 o                         
   3   3  17        272.79        264.65        12.86 o                         
   4   3  17        112.34        111.21        16.17 o                         
   5   3  17         13.62         37.73        15.78 o                         
   6   3  17          0.11        -20.00        20.00 o                         
   7   3  17        721.21        683.96        34.53 o                         
   8   3  17        983.74        896.53        45.37 o                         
   9   3  17          0.14         69.35        47.60 o                         
   0   4  17        983.46        882.86        23.51 o                         
   1   4  17        316.67        317.49        11.65 o                         
   2   4  17        114.97        130.23        10.08 o                         
   3   4  17         40.06         37.75        11.91 o                         
   4   4  17       2460.22       2426.93        37.26 o                         
   5   4  17        429.38        361.50        22.57 o                         
   6   4  17         65.67         41.32        21.50 o                         
   7   4  17          1.21        -22.88        29.67 o                         
   8   4  17        402.46        453.63        38.16 o                         
   9   4  17          3.20        -17.03        48.00 o                         
   1   5  17        223.96        225.61        11.71 o                         
   2   5  17        989.86        920.07        20.94 o                         
   3   5  17          4.63         21.03        13.01 o                         
   4   5  17       3064.18       2939.76        38.97 o                         
   5   5  17        131.68        145.54        19.42 o                         
   6   5  17        169.81        190.95        26.08 o                         
   7   5  17         83.44         49.70        30.82 o                         
   8   5  17          2.33        -18.10        37.50 o                         
   0   6  17       3387.25       3201.61        56.98 o                         
   1   6  17        214.41        174.76        13.49 o                         
   2   6  17       2057.20       1972.23        35.34 o                         
   3   6  17        852.57        816.41        29.44 o                         
   4   6  17          2.84         -9.35        17.31 o                         
   5   6  17         78.25         73.48        22.78 o                         
   6   6  17        428.15        451.68        32.26 o                         
   7   6  17        364.78        310.30        34.80 o                         
   8   6  17         46.06         96.35        41.41 o                         
   1   7  17        565.13        534.08        22.25 o                         
   2   7  17         43.87         41.49        18.41 o                         
   3   7  17        179.30        164.86        22.26 o                         
   4   7  17        197.61        218.25        23.06 o                         
   5   7  17        625.59        693.78        32.39 o                         
   6   7  17        789.48        806.57        39.07 o                         
   7   7  17        369.21        410.49        47.82 o                         
   0   8  17        646.74        718.27        42.37 o                         
   1   8  17        830.10        745.42        28.48 o                         
   2   8  17        385.70        339.15        25.28 o                         
   3   8  17        110.31         88.90        33.21 o                         
   4   8  17        267.91        305.42        32.51 o                         
   5   8  17        127.21        158.85        35.49 o                         
   6   8  17         50.09         61.16        38.99 o                         
   1   9  17         46.06         37.51        25.48 o                         
   2   9  17        533.24        485.25        30.38 o                         
   3   9  17       1201.96       1239.08        44.51 o                         
   4   9  17         11.70         41.70        44.57 o                         
   5   9  17        793.28        861.63        53.59 o                         
   0  10  17        320.73        326.07        48.12 o                         
   1  10  17         76.01        100.17        32.81 o                         
   2  10  17        102.79         42.35        32.47 o                         
   3  10  17         66.87         24.27        34.38 o                         
   4  10  17         48.48        204.62        52.43 o                         
   0   0  18       5328.47       5368.94        70.08 o                         
   1   0  18         30.17         34.22         8.38 o                         
   2   0  18       2018.71       2011.18        36.52 o                         
   3   0  18        140.94        135.30        17.93 o                         
   4   0  18       1091.75       1063.19        50.39 o                         
   5   0  18       1271.56       1188.95        57.41 o                         
   6   0  18        151.70        176.58        51.77 o                         
   7   0  18       1300.46       1022.17        64.56 o                         
   8   0  18          0.78         14.02        55.82 o                         
   9   0  18         59.26         56.11        59.83 o                         
   1   1  18       2360.95       2334.37        21.10 o                         
   2   1  18        593.09        580.64        13.34 o                         
   3   1  18       1572.25       1435.86        22.49 o                         
   4   1  18        221.90        216.17        12.30 o                         
   5   1  18        364.87        338.85        16.16 o                         
   6   1  18        120.16         99.84        15.41 o                         
   7   1  18         74.98        101.14        25.85 o                         
   8   1  18         27.43        -21.94        40.44 o                         
   9   1  18         12.05        -21.81        45.32 o                         
   0   2  18        321.54        370.06        12.66 o                         
   1   2  18         33.18         46.67         6.92 o                         
   2   2  18       2389.78       2475.53        30.78 o                         
   3   2  18       1340.96       1252.95        25.45 o                         
   4   2  18        588.24        648.80        27.81 o                         
   5   2  18         12.22         13.71        14.27 o                         
   6   2  18          0.18         -8.05        19.84 o                         
   7   2  18        120.02        122.35        24.97 o                         
   8   2  18          7.03        -33.83        38.13 o                         
   9   2  18         23.79         22.75        54.25 o                         
   1   3  18         57.34         59.96         8.18 o                         
   2   3  18          0.26         11.91         9.80 o                         
   3   3  18       1188.85       1339.99        23.65 o                         
   4   3  18         70.56        107.00        16.25 o                         
   5   3  18        162.34        140.15        16.80 o                         
   6   3  18        257.03        203.04        28.25 o                         
   7   3  18         97.69        105.24        30.29 o                         
   8   3  18        619.05        637.69        49.94 o                         
   9   3  18         75.75         71.80        49.10 o                         
   0   4  18         24.14         27.21        12.84 o                         
   1   4  18       1679.66       1665.48        24.05 o                         
   2   4  18        360.95        394.38        13.50 o                         
   3   4  18         68.15         54.50        10.71 o                         
   4   4  18       2777.61       2699.14        39.66 o                         
   5   4  18        826.38        764.82        31.83 o                         
   6   4  18         11.56         10.51        21.76 o                         
   7   4  18        416.42        341.01        31.87 o                         
   8   4  18       1074.18       1058.47        74.09 o                         
   9   4  18        204.34        203.65        55.71 o                         
   1   5  18         94.15         83.15        10.78 o                         
   2   5  18         14.43         11.15        11.24 o                         
   3   5  18        750.90        757.10        22.61 o                         
   4   5  18       1219.60       1193.82        26.95 o                         
   5   5  18          1.69         -6.49        21.14 o                         
   6   5  18        264.81        230.01        29.94 o                         
   7   5  18        100.54         58.85        29.60 o                         
   8   5  18        121.16         94.42        38.47 o                         
   0   6  18       1743.40       1700.80        42.32 o                         
   1   6  18       1659.52       1548.55        27.23 o                         
   2   6  18         21.25          2.97        13.79 o                         
   3   6  18        545.94        561.72        19.70 o                         
   4   6  18         72.15         56.37        23.74 o                         
   5   6  18        367.16        356.72        24.32 o                         
   6   6  18        176.14        140.06        38.10 o                         
   7   6  18        163.07        114.02        33.90 o                         
   8   6  18          0.66          2.71        42.39 o                         
   1   7  18        854.27        790.21        26.92 o                         
   2   7  18         45.08         19.89        19.34 o                         
   3   7  18         37.82         42.13        21.61 o                         
   4   7  18          1.10         37.44        25.98 o                         
   5   7  18        151.37        166.07        28.42 o                         
   6   7  18        197.96        278.28        36.65 o                         
   7   7  18        444.94        452.03        47.61 o                         
   0   8  18        393.27        389.79        35.46 o                         
   1   8  18         52.00         18.62        20.42 o                         
   2   8  18       1350.03       1184.62        41.33 o                         
   3   8  18        184.50        181.87        29.96 o                         
   4   8  18          8.65         16.83        29.01 o                         
   5   8  18         22.76         62.22        40.19 o                         
   6   8  18         56.43         73.39        39.44 o                         
   1   9  18        182.04        195.08        28.21 o                         
   2   9  18        116.06         70.03        26.27 o                         
   3   9  18         48.58         75.71        32.69 o                         
   4   9  18         66.27        140.77        35.14 o                         
   5   9  18          2.67        -44.50        44.50 o                         
   0  10  18         15.06        -11.78        46.39 o                         
   1  10  18         66.45        148.20        33.64 o                         
   2  10  18          0.68         -1.13        32.93 o                         
   3  10  18         15.54        -30.08        38.26 o                         
   1   1  19          6.41         13.41         6.34 o                         
   2   1  19        678.73        683.67        13.11 o                         
   3   1  19        716.82        709.55        19.67 o                         
   4   1  19        165.04        199.55        11.57 o                         
   5   1  19        253.83        242.85        15.60 o                         
   6   1  19        172.78        115.45        27.81 o                         
   7   1  19         29.00         38.59        25.99 o                         
   8   1  19          8.09          3.77        39.39 o                         
   9   1  19         15.92        -30.37        44.94 o                         
   0   2  19         65.73         86.52         9.55 o                         
   1   2  19        495.06        516.01        12.33 o                         
   2   2  19        187.98        195.22         9.01 o                         
   3   2  19        253.68        276.67        13.29 o                         
   4   2  19        228.30        204.08        15.14 o                         
   5   2  19         40.57         58.28        15.40 o                         
   6   2  19         95.16         87.34        19.47 o                         
   7   2  19         38.30         47.50        25.04 o                         
   8   2  19        171.77        177.33        41.32 o                         
   9   2  19         33.03         -0.53        46.92 o                         
   1   3  19       2549.93       2434.43        25.64 o                         
   2   3  19       2152.55       2109.58        25.00 o                         
   3   3  19        771.26        758.73        19.28 o                         
   4   3  19       2916.22       2848.59        44.08 o                         
   5   3  19        601.26        613.32        22.85 o                         
   6   3  19         46.22         13.68        22.73 o                         
   7   3  19        540.54        509.52        37.38 o                         
   8   3  19        845.35        761.40        51.27 o                         
   9   3  19        106.50        189.10        51.35 o                         
   0   4  19       2171.70       2074.61        37.20 o                         
   1   4  19       1772.30       1764.44        24.50 o                         
   2   4  19        451.10        418.53        14.29 o                         
   3   4  19          2.43         -1.75        12.85 o                         
   4   4  19        253.08        224.80        21.10 o                         
   5   4  19        623.54        629.99        29.32 o                         
   6   4  19        546.58        486.62        26.95 o                         
   7   4  19          0.22         42.14        36.08 o                         
   8   4  19        488.29        550.76        75.56 o                         
   9   4  19        389.92        462.72        56.48 o                         
   1   5  19        573.57        593.53        24.19 o                         
   2   5  19        829.65        805.59        19.51 o                         
   3   5  19         75.05         96.79        13.75 o                         
   4   5  19        632.77        604.13        20.93 o                         
   5   5  19        258.79        220.51        20.23 o                         
   6   5  19         18.40         22.78        29.37 o                         
   7   5  19        169.85        162.36        31.40 o                         
   8   5  19         17.73        -21.73        44.93 o                         
   0   6  19        159.55        133.75        19.18 o                         
   1   6  19         18.06         32.50        14.00 o                         
   2   6  19        809.93        748.65        24.49 o                         
   3   6  19         62.59         76.03        15.76 o                         
   4   6  19         46.86         45.38        22.15 o                         
   5   6  19         42.49         84.44        28.74 o                         
   6   6  19        148.24        105.53        30.35 o                         
   7   6  19          9.51        -32.73        32.73 o                         
   8   6  19          1.38        -47.00        54.99 o                         
   1   7  19        127.89        122.35        22.21 o                         
   2   7  19         44.93         10.18        19.39 o                         
   3   7  19          0.47         -0.47        21.03 o                         
   4   7  19        559.67        544.50        29.99 o                         
   5   7  19        224.14        238.00        31.34 o                         
   6   7  19        177.73        220.59        35.26 o                         
   7   7  19          2.19         44.31        53.64 o                         
   0   8  19        634.80        640.33        42.40 o                         
   1   8  19        296.91        286.91        25.32 o                         
   2   8  19         22.79         36.95        23.03 o                         
   3   8  19          3.75         -4.63        25.84 o                         
   4   8  19         18.65         28.24        31.24 o                         
   5   8  19         91.58        137.58        39.23 o                         
   6   8  19        337.25        328.10        42.73 o                         
   1   9  19         18.59         24.53        28.06 o                         
   2   9  19         48.15         38.32        27.13 o                         
   3   9  19        131.72        142.86        32.55 o                         
   4   9  19        145.56        168.35        43.05 o                         
   5   9  19        256.12        186.89        46.41 o                         
   0  10  19        274.87        285.87        49.28 o                         
   1  10  19         17.54         25.60        32.99 o                         
   2  10  19         21.02         43.39        39.73 o                         
   3  10  19         45.59         77.75        36.45 o                         
   0   0  20       1204.31       1115.83        32.81 o                         
   1   0  20          9.96         13.54         9.54 o                         
   2   0  20       2767.50       2805.66        60.70 o                         
   3   0  20       2291.45       2140.60        54.03 o                         
   4   0  20         57.83         32.49        25.18 o                         
   5   0  20        870.91        807.82        50.20 o                         
   6   0  20       1057.15        856.50        59.36 o                         
   7   0  20         25.60         20.21        44.17 o                         
   8   0  20        749.22        625.82        65.27 o                         
   9   0  20         88.31         43.36        66.86 o                         
   1   1  20        201.78        194.42         8.84 o                         
   2   1  20          1.35          3.07         7.37 o                         
   3   1  20        390.93        415.54        14.21 o                         
   4   1  20       1868.07       1858.11        34.24 o                         
   5   1  20        334.65        300.03        19.06 o                         
   6   1  20         30.31         -3.70        25.85 o                         
   7   1  20        262.64        190.55        33.36 o                         
   8   1  20        241.83        199.58        39.83 o                         
   9   1  20          3.75        -47.19        47.29 o                         
   0   2  20       2265.22       2265.96        39.66 o                         
   1   2  20         83.37         99.31         8.02 o                         
   2   2  20        538.46        542.81        16.74 o                         
   3   2  20       2595.16       2515.24        31.56 o                         
   4   2  20        701.19        754.92        23.28 o                         
   5   2  20          4.92         -7.56        14.47 o                         
   6   2  20        122.93         76.97        21.36 o                         
   7   2  20        284.21        227.80        31.57 o                         
   8   2  20         16.46        -11.78        39.34 o                         
   9   2  20         66.48         40.32        47.33 o                         
   1   3  20         10.47         38.29         8.94 o                         
   2   3  20         50.97         59.58         9.61 o                         
   3   3  20        256.78        276.34        13.87 o                         
   4   3  20       2657.95       2603.02        43.12 o                         
   5   3  20       1924.15       1791.62        35.50 o                         
   6   3  20       1347.74       1196.89        41.50 o                         
   7   3  20          6.48         10.71        27.32 o                         
   8   3  20          1.50          8.16        44.90 o                         
   9   3  20         10.78         99.18        50.62 o                         
   0   4  20        395.34        414.35        20.04 o                         
   1   4  20         37.70         49.54        10.54 o                         
   2   4  20        114.04        102.78        11.53 o                         
   3   4  20        259.54        292.71        16.48 o                         
   4   4  20        900.52        914.33        34.43 o                         
   5   4  20        324.04        305.52        25.95 o                         
   6   4  20         14.94        -10.36        23.48 o                         
   7   4  20        125.26        112.69        33.75 o                         
   8   4  20        599.82        430.22        48.56 o                         
   1   5  20        435.98        423.80        15.68 o                         
   2   5  20         13.33        -11.73        12.12 o                         
   3   5  20       1276.58       1267.32        26.38 o                         
   4   5  20        543.60        510.83        19.08 o                         
   5   5  20         63.07         41.94        24.77 o                         
   6   5  20         62.33         62.42        27.66 o                         
   7   5  20         85.44         53.74        30.84 o                         
   8   5  20       1626.07       1528.27       107.14 o                         
   0   6  20         18.84          2.99        22.26 o                         
   1   6  20       1454.81       1473.77        26.39 o                         
   2   6  20        412.19        420.24        17.47 o                         
   3   6  20        291.92        322.35        18.98 o                         
   4   6  20         63.35         56.22        21.62 o                         
   5   6  20         67.53         59.07        26.62 o                         
   6   6  20          6.24         12.11        32.62 o                         
   7   6  20        145.12        185.43        35.83 o                         
   1   7  20        992.11        970.58        30.91 o                         
   2   7  20        861.20        840.60        34.71 o                         
   3   7  20          8.11         -7.52        20.93 o                         
   4   7  20          3.84          8.92        22.33 o                         
   5   7  20          1.66          4.30        35.42 o                         
   6   7  20        157.75        174.53        35.94 o                         
   7   7  20         95.41        126.16        51.24 o                         
   0   8  20          0.66         16.95        32.96 o                         
   1   8  20         18.97        -23.38        23.38 o                         
   2   8  20         88.19        130.71        25.99 o                         
   3   8  20         68.38         87.60        26.92 o                         
   4   8  20        583.09        571.17        34.30 o                         
   5   8  20          0.05         42.27        41.21 o                         
   6   8  20        565.79        530.66        46.27 o                         
   1   9  20          0.47        -19.63        28.62 o                         
   2   9  20        118.99         99.74        29.36 o                         
   3   9  20          0.85         26.56        34.44 o                         
   4   9  20          9.90         51.34        62.49 o                         
   5   9  20        282.11        228.83        48.06 o                         
   0  10  20         68.27         73.02        48.07 o                         
   1  10  20         42.73         51.04        33.78 o                         
   2  10  20         76.34         80.79        35.82 o                         
   3  10  20         66.32        121.34        39.31 o                         
   1   1  21         52.29         49.21         8.34 o                         
   2   1  21        322.49        325.11        11.01 o                         
   3   1  21        459.04        411.25        14.91 o                         
   4   1  21        395.51        402.56        16.71 o                         
   5   1  21        542.42        507.66        24.35 o                         
   6   1  21         20.87        -14.52        27.06 o                         
   7   1  21         61.82         33.01        56.55 o                         
   8   1  21        428.80        428.60        43.96 o                         
   9   1  21          3.23         10.89        47.69 o                         
   0   2  21       1288.90       1289.12        25.21 o                         
   1   2  21        351.78        316.63        10.66 o                         
   2   2  21        761.23        755.58        17.12 o                         
   3   2  21        555.72        550.01        17.70 o                         
   4   2  21        239.68        249.72        16.37 o                         
   5   2  21        364.33        361.89        18.30 o                         
   6   2  21        195.22        124.95        22.26 o                         
   7   2  21         21.32        -29.92        35.56 o                         
   8   2  21         68.16          5.94        40.19 o                         
   9   2  21         13.91        -33.05        48.51 o                         
   1   3  21        461.89        467.38        14.74 o                         
   2   3  21        338.94        377.12        16.78 o                         
   3   3  21         20.11         26.13        11.76 o                         
   4   3  21          9.24         18.54        18.04 o                         
   5   3  21        518.94        499.65        22.92 o                         
   6   3  21         66.08         44.83        24.23 o                         
   7   3  21         18.01        -12.79        34.38 o                         
   8   3  21        123.59         61.84        56.49 o                         
   9   3  21          2.41         48.74        52.88 o                         
   0   4  21        149.48        147.37        17.12 o                         
   1   4  21        113.14        115.99        11.61 o                         
   2   4  21        462.34        463.86        15.72 o                         
   3   4  21        213.07        219.43        14.32 o                         
   4   4  21         19.46         11.17        19.52 o                         
   5   4  21       1200.91       1053.67        39.32 o                         
   6   4  21          3.30        -17.80        27.58 o                         
   7   4  21         70.34         59.79        30.62 o                         
   8   4  21         42.80        -12.67        43.54 o                         
   1   5  21       1313.99       1237.99        24.83 o                         
   2   5  21        253.07        264.51        14.85 o                         
   3   5  21       1002.73        970.48        26.27 o                         
   4   5  21          1.15          5.46        15.26 o                         
   5   5  21         51.91         40.55        25.94 o                         
   6   5  21        163.73        102.81        28.13 o                         
   7   5  21         14.72        -17.17        31.47 o                         
   8   5  21         12.93        -40.51        54.00 o                         
   0   6  21        551.93        690.42        33.86 o                         
   1   6  21       3459.32       3271.97        46.50 o                         
   2   6  21        159.88        170.83        16.14 o                         
   3   6  21        581.77        593.55        22.50 o                         
   4   6  21        425.86        395.60        23.01 o                         
   5   6  21         26.57          7.56        29.28 o                         
   6   6  21         52.42         99.44        31.91 o                         
   7   6  21          5.50          5.95        34.81 o                         
   1   7  21        390.87        386.35        23.01 o                         
   2   7  21          8.65         40.70        19.64 o                         
   3   7  21         58.70         28.62        26.66 o                         
   4   7  21          8.12          9.37        23.53 o                         
   5   7  21          9.03        -22.52        33.65 o                         
   6   7  21          9.74         16.81        37.10 o                         
   7   7  21         60.25        103.67        50.36 o                         
   0   8  21       1183.65       1122.67        55.03 o                         
   1   8  21        898.38        839.65        42.15 o                         
   2   8  21        168.17        204.66        26.65 o                         
   3   8  21         75.24         74.51        27.08 o                         
   4   8  21          0.06         36.34        36.42 o                         
   5   8  21         53.16         38.13        42.18 o                         
   6   8  21         83.11         42.62        43.40 o                         
   1   9  21         13.72         56.70        27.94 o                         
   2   9  21        158.27        140.98        30.02 o                         
   3   9  21         12.13         21.73        37.63 o                         
   4   9  21         12.40         49.74        49.25 o                         
   0  10  21        141.42         60.02        48.98 o                         
   1  10  21        139.43        148.24        35.46 o                         
   2  10  21         51.32          8.19        39.75 o                         
   0   0  22       7822.99       8105.44       112.03 o                         
   1   0  22       2361.71       2174.66        34.76 o                         
   2   0  22        859.28        837.18        28.59 o                         
   3   0  22       2666.91       2673.40        51.07 o                         
   4   0  22        754.59        695.44        29.57 o                         
   5   0  22       2686.78       2490.27        79.24 o                         
   6   0  22        877.92        864.57        64.61 o                         
   7   0  22        105.56         -3.65        58.51 o                         
   8   0  22         84.11         85.83        73.45 o                         
   9   0  22        514.60        532.52        77.53 o                         
   1   1  22         42.82         55.11         8.47 o                         
   2   1  22          5.48          2.38         8.35 o                         
   3   1  22         37.05         39.91        10.68 o                         
   4   1  22        105.45        100.82        17.21 o                         
   5   1  22         27.41         31.19        17.38 o                         
   6   1  22         46.66         25.61        27.54 o                         
   7   1  22         30.22         59.55        38.75 o                         
   8   1  22        105.32         68.02        40.77 o                         
   9   1  22         62.04         26.74        49.93 o                         
   0   2  22        172.93        165.27        16.24 o                         
   1   2  22        416.97        410.73        13.44 o                         
   2   2  22         29.31         36.08         9.16 o                         
   3   2  22         21.94         22.73        11.43 o                         
   4   2  22        863.62        851.51        26.41 o                         
   5   2  22        663.70        627.87        25.61 o                         
   6   2  22        282.59        278.46        24.51 o                         
   7   2  22        292.46        157.49        41.94 o                         
   8   2  22         41.94          0.67        43.10 o                         
   9   2  22        218.57        182.17        66.07 o                         
   1   3  22          4.04         18.19         9.91 o                         
   2   3  22         37.64         49.34        11.02 o                         
   3   3  22          0.65          2.40        12.20 o                         
   4   3  22          0.03          9.40        17.56 o                         
   5   3  22        934.48        922.42        31.75 o                         
   6   3  22         29.60          5.22        22.88 o                         
   7   3  22         24.89        -22.43        34.50 o                         
   8   3  22          0.07        -44.18        46.02 o                         
   0   4  22         14.65         19.08        17.24 o                         
   1   4  22         30.86         31.65        11.65 o                         
   2   4  22       1148.60       1132.92        24.31 o                         
   3   4  22       2997.14       3024.69        39.79 o                         
   4   4  22        116.28         97.71        21.41 o                         
   5   4  22         53.99         38.45        23.44 o                         
   6   4  22         10.28          2.00        24.96 o                         
   7   4  22        281.00        258.95        34.21 o                         
   8   4  22         46.02        -43.96        43.96 o                         
   1   5  22         67.34         59.18        14.24 o                         
   2   5  22       1162.90       1238.64        38.54 o                         
   3   5  22        663.19        664.38        22.25 o                         
   4   5  22          3.79         14.80        17.77 o                         
   5   5  22        129.60         98.01        28.09 o                         
   6   5  22         18.37        -27.33        27.33 o                         
   7   5  22         33.12        -30.73        32.17 o                         
   8   5  22         94.10         81.18        50.13 o                         
   0   6  22       2743.03       2536.35        50.87 o                         
   1   6  22       1708.58       1532.21        33.93 o                         
   2   6  22        218.46        216.14        17.75 o                         
   3   6  22         33.46         41.53        19.68 o                         
   4   6  22        146.76        122.23        22.92 o                         
   5   6  22         41.22         33.36        31.22 o                         
   6   6  22         14.79         39.25        31.68 o                         
   7   6  22         63.18         65.00        38.06 o                         
   1   7  22         57.92         86.82        20.24 o                         
   2   7  22         17.46          7.55        20.20 o                         
   3   7  22         38.27         25.93        24.40 o                         
   4   7  22         18.37         41.23        30.06 o                         
   5   7  22        181.38        218.62        38.81 o                         
   6   7  22        393.79        432.13        51.86 o                         
   0   8  22         51.39        -31.09        32.65 o                         
   1   8  22        270.97        182.85        26.21 o                         
   2   8  22         18.11         64.23        25.65 o                         
   3   8  22        569.79        552.15        33.90 o                         
   4   8  22         10.84        -19.63        38.35 o                         
   5   8  22        322.61        376.44        45.10 o                         
   1   9  22         12.47         -7.33        28.05 o                         
   2   9  22         15.92         49.08        31.63 o                         
   3   9  22         77.55        132.83        33.09 o                         
   4   9  22          0.24         -4.38        54.18 o                         
   0  10  22         18.15        -49.57        49.57 o                         
   1  10  22         32.91         81.11        36.64 o                         
   2  10  22          1.62        -20.26        44.84 o                         
   1   1  23        854.36        845.99        17.21 o                         
   2   1  23        419.67        422.92        13.23 o                         
   3   1  23        451.64        458.50        16.69 o                         
   4   1  23         85.75         45.25        17.61 o                         
   5   1  23        687.26        642.66        26.45 o                         
   6   1  23        298.70        269.92        32.04 o                         
   7   1  23         76.67         70.74        34.94 o                         
   8   1  23          4.33        -27.84        41.01 o                         
   9   1  23        138.19         83.61        56.94 o                         
   0   2  23        608.55        679.71        22.69 o                         
   1   2  23         76.79         99.88        10.11 o                         
   2   2  23          1.10          7.01         9.53 o                         
   3   2  23        492.31        489.67        17.62 o                         
   4   2  23       2110.19       2147.16        40.00 o                         
   5   2  23        202.65        195.25        17.06 o                         
   6   2  23          1.84        -24.14        24.14 o                         
   7   2  23         73.78         55.75        39.58 o                         
   8   2  23          2.41        -18.82        45.42 o                         
   9   2  23         27.69        -51.73        51.73 o                         
   1   3  23        784.47        811.40        19.94 o                         
   2   3  23        298.91        325.90        14.27 o                         
   3   3  23          2.62         -4.48        12.84 o                         
   4   3  23       3699.30       3524.74        53.25 o                         
   5   3  23         94.54         30.50        20.54 o                         
   6   3  23         15.06         14.70        24.83 o                         
   7   3  23          6.08        -33.46        39.01 o                         
   8   3  23         33.77         20.95        45.54 o                         
   0   4  23        198.41        183.16        19.57 o                         
   1   4  23        248.68        260.98        14.85 o                         
   2   4  23       1626.67       1498.45        28.08 o                         
   3   4  23       1046.36       1077.92        25.26 o                         
   4   4  23         14.07          8.28        21.24 o                         
   5   4  23        506.55        460.83        29.82 o                         
   6   4  23          9.18        -14.71        26.26 o                         
   7   4  23         45.47         21.31        38.77 o                         
   8   4  23       1089.40       1152.48        79.70 o                         
   1   5  23        320.36        324.22        16.76 o                         
   2   5  23        591.90        544.09        19.42 o                         
   3   5  23       1462.64       1446.08        31.32 o                         
   4   5  23         15.00         11.14        21.19 o                         
   5   5  23        101.36        133.04        33.47 o                         
   6   5  23        172.67        127.91        30.04 o                         
   7   5  23        125.72         69.36        36.22 o                         
   8   5  23         21.14         34.04        52.16 o                         
   0   6  23        474.36        449.83        26.80 o                         
   1   6  23         30.24         37.37        16.46 o                         
   2   6  23         39.35         34.10        17.35 o                         
   3   6  23        572.72        541.53        24.99 o                         
   4   6  23         59.14         44.55        27.59 o                         
   5   6  23         21.68        -29.43        33.64 o                         
   6   6  23         31.22         53.91        40.52 o                         
   7   6  23          0.92        -38.43        38.43 o                         
   1   7  23        623.52        656.39        26.72 o                         
   2   7  23         55.66         49.79        22.17 o                         
   3   7  23         28.20          3.65        24.07 o                         
   4   7  23         23.28         39.90        35.21 o                         
   5   7  23         11.12        -37.32        37.32 o                         
   6   7  23        637.42        636.66        52.15 o                         
   0   8  23         30.63        -33.03        37.48 o                         
   1   8  23        845.31        867.23        36.62 o                         
   2   8  23         91.62        122.63        27.43 o                         
   3   8  23          3.93        -28.27        28.27 o                         
   4   8  23         27.52         74.38        41.20 o                         
   5   8  23         46.95         18.35        44.23 o                         
   1   9  23          0.13        -29.67        29.67 o                         
   2   9  23          0.01         19.27        32.55 o                         
   3   9  23         84.79         49.85        36.07 o                         
   4   9  23         39.59         51.75        45.61 o                         
   0  10  23        176.25        140.35        59.09 o                         
   1  10  23          0.17        -24.73        41.44 o                         
   0   0  24       8900.41       8995.84       151.02 o                         
   1   0  24       1333.70       1305.15        28.83 o                         
   2   0  24          3.57         11.65        13.68 o                         
   3   0  24        985.15       1062.56        35.70 o                         
   4   0  24        491.68        544.80        28.75 o                         
   5   0  24        191.15        196.75        40.29 o                         
   6   0  24        108.13         65.31        43.31 o                         
   7   0  24          0.07        -48.91        48.91 o                         
   8   0  24        145.57        114.94        62.60 o                         
   9   0  24        105.36          6.62        74.43 o                         
   1   1  24         43.72         19.66         9.40 o                         
   2   1  24        219.56        215.84        10.93 o                         
   3   1  24        453.60        447.01        17.30 o                         
   4   1  24       1681.42       1606.34        37.44 o                         
   5   1  24        244.20        248.12        20.41 o                         
   6   1  24        552.56        453.97        35.75 o                         
   7   1  24         73.73         65.06        36.51 o                         
   8   1  24        130.79        172.91        45.98 o                         
   9   1  24         42.50        -52.94        52.94 o                         
   0   2  24          4.65         17.56        13.61 o                         
   1   2  24         92.55         78.86        10.30 o                         
   2   2  24        778.19        773.37        20.31 o                         
   3   2  24        638.65        585.82        25.58 o                         
   4   2  24        869.83        928.01        28.61 o                         
   5   2  24        129.43        114.01        17.72 o                         
   6   2  24        707.02        681.02        35.70 o                         
   7   2  24        325.07        286.14        43.41 o                         
   8   2  24        150.77        113.18        50.41 o                         
   1   3  24          0.06          4.88        11.16 o                         
   2   3  24        119.01        129.39        12.93 o                         
   3   3  24        250.29        236.97        16.53 o                         
   4   3  24        503.55        522.53        25.34 o                         
   5   3  24         54.22         24.66        22.81 o                         
   6   3  24         38.97          6.20        32.21 o                         
   7   3  24         70.04         27.13        39.30 o                         
   8   3  24         16.59         24.20        45.69 o                         
   0   4  24          5.99         16.52        18.30 o                         
   1   4  24        583.99        537.05        18.44 o                         
   2   4  24         42.51         45.36        13.53 o                         
   3   4  24       3480.15       3511.21        48.11 o                         
   4   4  24        108.38        116.54        24.76 o                         
   5   4  24          7.53        -23.51        24.56 o                         
   6   4  24          5.21         -8.22        25.51 o                         
   7   4  24        104.08         48.22        40.97 o                         
   8   4  24        160.77        191.84        51.03 o                         
   1   5  24        165.01        177.48        16.67 o                         
   2   5  24         57.82         61.15        15.81 o                         
   3   5  24       2043.28       2044.91        36.80 o                         
   4   5  24        155.15        176.02        23.74 o                         
   5   5  24          8.74         -2.21        29.32 o                         
   6   5  24          5.43        -16.21        30.27 o                         
   7   5  24          1.31          1.73        41.29 o                         
   0   6  24        700.07        735.07        35.30 o                         
   1   6  24        856.29        792.26        27.44 o                         
   2   6  24        494.16        441.02        22.97 o                         
   3   6  24         41.70        100.98        21.17 o                         
   4   6  24        269.51        266.48        28.70 o                         
   5   6  24         45.93         48.06        31.94 o                         
   6   6  24          0.62        -11.88        33.40 o                         
   7   6  24        193.47        230.71        47.67 o                         
   1   7  24       2704.24       2417.35        59.78 o                         
   2   7  24         13.67         16.22        24.06 o                         
   3   7  24        252.55        254.46        33.54 o                         
   4   7  24         18.81        -10.87        35.88 o                         
   5   7  24        191.49        155.86        51.05 o                         
   6   7  24          5.89          0.25        41.82 o                         
   0   8  24        503.48        457.08        44.84 o                         
   1   8  24        657.10        616.24        33.23 o                         
   2   8  24        425.02        473.85        35.93 o                         
   3   8  24        151.70        116.22        30.95 o                         
   4   8  24         81.26         37.79        41.00 o                         
   5   8  24        236.97        186.27        46.54 o                         
   1   9  24          5.81         15.68        30.72 o                         
   2   9  24          0.70          4.40        33.37 o                         
   3   9  24         25.31         42.75        39.76 o                         
   0  10  24          2.35        -56.22        56.22 o                         
   1   1  25        436.66        421.84        14.36 o                         
   2   1  25         80.40         76.27        12.74 o                         
   3   1  25        500.41        504.83        19.81 o                         
   4   1  25        241.35        257.96        26.77 o                         
   5   1  25        749.94        752.62        31.24 o                         
   6   1  25          2.18        -21.44        29.50 o                         
   7   1  25          5.40        -38.97        38.97 o                         
   8   1  25        207.86        202.61        46.26 o                         
   0   2  25        428.07        422.14        19.46 o                         
   1   2  25         35.32         36.49        10.64 o                         
   2   2  25          0.04        -10.65        10.65 o                         
   3   2  25        370.59        359.56        17.18 o                         
   4   2  25          0.60         32.52        16.81 o                         
   5   2  25        588.58        518.06        26.51 o                         
   6   2  25         50.01        -28.49        38.44 o                         
   7   2  25          5.01         44.35        40.84 o                         
   8   2  25         13.57         24.55        50.52 o                         
   1   3  25        174.06        153.17        13.22 o                         
   2   3  25        332.64        294.00        15.19 o                         
   3   3  25        474.72        458.61        20.51 o                         
   4   3  25        193.64        187.77        20.81 o                         
   5   3  25         90.22         70.02        23.54 o                         
   6   3  25        314.89        302.02        32.42 o                         
   7   3  25         22.20         21.49        38.97 o                         
   8   3  25         63.62        127.26        48.69 o                         
   0   4  25        463.08        516.66        31.09 o                         
   1   4  25         38.56         40.44        14.15 o                         
   2   4  25        576.17        578.04        21.92 o                         
   3   4  25        251.21        271.84        18.01 o                         
   4   4  25          1.85        -22.23        22.23 o                         
   5   4  25         22.33         13.87        29.15 o                         
   6   4  25        151.97        123.93        28.15 o                         
   7   4  25          3.24         32.05        62.72 o                         
   8   4  25          0.00         19.78        50.16 o                         
   1   5  25          4.75          2.01        15.72 o                         
   2   5  25          3.13        -14.14        16.79 o                         
   3   5  25       1293.89       1291.86        35.89 o                         
   4   5  25        609.65        578.48        29.33 o                         
   5   5  25        322.57        302.97        36.22 o                         
   6   5  25          8.18         37.47        30.96 o                         
   7   5  25        180.39        140.69        50.09 o                         
   0   6  25        296.27        310.61        28.33 o                         
   1   6  25       1300.28       1164.42        33.26 o                         
   2   6  25        543.78        491.45        27.04 o                         
   3   6  25        175.18        187.35        22.97 o                         
   4   6  25        263.45        277.17        33.52 o                         
   5   6  25          8.15          3.03        32.25 o                         
   6   6  25         51.77         49.71        35.56 o                         
   7   6  25         25.77         60.98        50.41 o                         
   1   7  25        267.25        234.19        25.30 o                         
   2   7  25        702.32        669.12        35.65 o                         
   3   7  25          8.58          8.75        28.94 o                         
   4   7  25         17.28        -17.86        35.00 o                         
   5   7  25         94.25        203.59        44.51 o                         
   6   7  25         50.36         15.39        42.52 o                         
   0   8  25         80.63         10.96        40.38 o                         
   1   8  25         43.40         26.90        27.60 o                         
   2   8  25          0.73         10.37        32.58 o                         
   3   8  25          1.12         75.76        32.82 o                         
   4   8  25         85.88         78.42        41.62 o                         
   5   8  25         16.53         29.07        45.42 o                         
   1   9  25          0.00        -34.36        34.36 o                         
   2   9  25        232.82        271.52        35.77 o                         
   3   9  25         32.71        134.02        41.88 o                         
   0   0  26         43.56         54.20        21.15 o                         
   1   0  26        394.76        387.30        20.76 o                         
   2   0  26        496.18        510.00        24.08 o                         
   3   0  26         22.52         35.81        22.31 o                         
   4   0  26       1497.32       1505.00        44.70 o                         
   5   0  26        287.24        274.44        62.41 o                         
   6   0  26        115.50        110.68        75.19 o                         
   7   0  26        121.18        182.12        54.68 o                         
   8   0  26        322.13        317.99        93.37 o                         
   1   1  26        170.17        186.42        12.87 o                         
   2   1  26         11.56          8.19        10.78 o                         
   3   1  26        371.72        390.36        17.89 o                         
   4   1  26        564.77        536.45        26.51 o                         
   5   1  26        695.40        668.21        41.18 o                         
   6   1  26        346.89        399.06        59.29 o                         
   7   1  26        175.88        144.58        40.52 o                         
   8   1  26         24.16          5.05        45.12 o                         
   0   2  26       1725.33       1708.42        35.20 o                         
   1   2  26        293.48        294.57        13.74 o                         
   2   2  26         60.45         49.61        12.32 o                         
   3   2  26       1192.47       1209.77        27.74 o                         
   4   2  26       3953.30       3805.34        52.58 o                         
   5   2  26        141.51        127.20        21.45 o                         
   6   2  26         22.78         -5.19        31.90 o                         
   7   2  26        278.99        259.46        46.16 o                         
   8   2  26         59.17         20.91        47.13 o                         
   1   3  26         18.58         17.99        13.14 o                         
   2   3  26        373.06        340.49        17.32 o                         
   3   3  26          0.02        -13.90        15.59 o                         
   4   3  26        563.83        548.23        26.82 o                         
   5   3  26         10.23         54.92        25.37 o                         
   6   3  26          6.74         42.14        31.09 o                         
   7   3  26        204.62        144.83        44.21 o                         
   8   3  26         59.61          6.81        50.50 o                         
   0   4  26        405.48        442.36        35.16 o                         
   1   4  26          5.99         13.75        14.35 o                         
   2   4  26        197.91        197.83        15.94 o                         
   3   4  26        438.56        443.90        21.32 o                         
   4   4  26        160.32        149.38        25.73 o                         
   5   4  26          5.76         28.95        30.56 o                         
   6   4  26        401.40        352.48        31.71 o                         
   7   4  26          1.66        -43.14        43.14 o                         
   1   5  26        102.06         75.45        17.42 o                         
   2   5  26          2.01         -2.54        16.79 o                         
   3   5  26          6.25         -8.59        20.88 o                         
   4   5  26          0.54        -15.89        30.83 o                         
   5   5  26          1.36         12.52        29.51 o                         
   6   5  26        252.70        282.10        34.32 o                         
   7   5  26          1.37         -9.98        47.04 o                         
   0   6  26        856.68        924.84        45.31 o                         
   1   6  26          3.75         -7.69        25.38 o                         
   2   6  26         25.96         16.89        20.06 o                         
   3   6  26        309.05        311.72        24.47 o                         
   4   6  26        737.24        760.17        39.85 o                         
   5   6  26        150.85         95.15        39.95 o                         
   6   6  26        130.56         66.80        38.83 o                         
   1   7  26        294.53        280.61        29.01 o                         
   2   7  26        746.51        722.86        34.57 o                         
   3   7  26         32.22         46.78        31.54 o                         
   4   7  26        139.13        109.14        41.97 o                         
   5   7  26         32.45        -47.74        47.74 o                         
   6   7  26         22.83        -43.25        43.25 o                         
   0   8  26        161.30        199.31        58.28 o                         
   1   8  26          0.45          2.27        34.03 o                         
   2   8  26        262.85        273.52        32.89 o                         
   3   8  26          0.23         -1.62        36.58 o                         
   4   8  26        283.83        293.81        45.18 o                         
   1   9  26         20.36         10.58        37.98 o                         
   2   9  26          2.10        -24.68        36.43 o                         
   3   9  26         19.03         12.71        47.78 o                         
   1   1  27          0.59          3.95        11.91 o                         
   2   1  27        183.81        189.93        13.29 o                         
   3   1  27         23.55         23.73        14.27 o                         
   4   1  27       1967.79       2087.59        46.76 o                         
   5   1  27         58.93         37.04        23.77 o                         
   6   1  27         30.13          7.14        34.62 o                         
   7   1  27        120.84         37.88        39.95 o                         
   8   1  27          0.81        -18.60        48.28 o                         
   0   2  27        996.16        998.74        30.12 o                         
   1   2  27        203.80        209.18        14.23 o                         
   2   2  27        197.35        189.33        14.35 o                         
   3   2  27         24.38          6.25        15.43 o                         
   4   2  27       3112.19       3060.06        48.87 o                         
   5   2  27        932.46        922.54        31.46 o                         
   6   2  27          2.71          7.76        34.80 o                         
   7   2  27          0.19        -26.94        47.07 o                         
   8   2  27        108.68        119.41        51.40 o                         
   1   3  27          4.12          3.70        14.04 o                         
   2   3  27         88.73         80.21        13.93 o                         
   3   3  27         56.52         76.66        17.83 o                         
   4   3  27        604.72        602.04        30.51 o                         
   5   3  27         12.35         51.98        44.20 o                         
   6   3  27          7.01         49.57        32.68 o                         
   7   3  27         70.38          0.32        42.85 o                         
   8   3  27          0.17        -29.33        51.84 o                         
   0   4  27        755.94        778.74        37.45 o                         
   1   4  27        154.41        140.57        16.00 o                         
   2   4  27         39.53         33.37        15.69 o                         
   3   4  27         90.26         97.42        20.24 o                         
   4   4  27         17.28         26.16        25.25 o                         
   5   4  27         16.59        -19.84        27.76 o                         
   6   4  27         10.53         82.63        35.48 o                         
   7   4  27        183.73        200.26        52.18 o                         
   1   5  27        246.66        259.50        20.90 o                         
   2   5  27        318.28        277.76        19.80 o                         
   3   5  27        202.45        173.37        22.06 o                         
   4   5  27        183.57        196.33        31.16 o                         
   5   5  27          1.04        -21.28        30.77 o                         
   6   5  27          1.76         48.17        36.28 o                         
   7   5  27         54.78         33.79        51.17 o                         
   0   6  27         47.69        112.40        29.28 o                         
   1   6  27         53.86          2.57        20.43 o                         
   2   6  27        217.17        212.63        23.42 o                         
   3   6  27         16.01         27.73        23.90 o                         
   4   6  27        126.14        222.15        33.31 o                         
   5   6  27         36.09        -34.71        34.71 o                         
   6   6  27         21.49         11.09        43.89 o                         
   1   7  27        415.92        398.45        35.67 o                         
   2   7  27       1401.43       1290.93        53.88 o                         
   3   7  27         54.58         68.80        34.60 o                         
   4   7  27          2.99        -39.86        39.86 o                         
   5   7  27         10.87         45.60        44.49 o                         
   0   8  27         56.14         75.39        43.72 o                         
   1   8  27        312.75        280.60        32.17 o                         
   2   8  27        307.26        378.37        34.05 o                         
   3   8  27         21.30         25.68        37.90 o                         
   4   8  27         12.55        103.58        45.93 o                         
   1   9  27          8.13        -35.62        35.62 o                         
   2   9  27         23.30        -27.30        41.01 o                         
   0   0  28       1176.33       1138.67        49.08 o                         
   1   0  28        223.00        231.99        20.02 o                         
   2   0  28        107.77        133.33        19.25 o                         
   3   0  28        913.58        858.98        46.34 o                         
   4   0  28        415.14        427.64        31.57 o                         
   5   0  28        854.22        826.03        92.21 o                         
   6   0  28         64.31         95.34        56.61 o                         
   7   0  28        777.27        649.15        70.20 o                         
   8   0  28        126.37         25.08        80.28 o                         
   1   1  28        589.44        622.69        19.48 o                         
   2   1  28          1.57          9.76        12.34 o                         
   3   1  28         45.12         37.21        15.09 o                         
   4   1  28       3624.67       3687.55        55.21 o                         
   5   1  28         94.20        139.95        31.34 o                         
   6   1  28          4.08          6.72        35.35 o                         
   7   1  28         48.24         70.61        40.77 o                         
   8   1  28         31.70         69.69        51.06 o                         
   0   2  28       1066.56       1085.97        36.44 o                         
   1   2  28        151.91        170.52        14.41 o                         
   2   2  28          1.34         -0.02        13.21 o                         
   3   2  28        987.47        991.05        28.52 o                         
   4   2  28        261.01        271.29        23.78 o                         
   5   2  28          0.43         15.19        27.31 o                         
   6   2  28         98.42         90.71        38.05 o                         
   7   2  28         16.31          4.77        53.78 o                         
   8   2  28          0.20         52.22        63.04 o                         
   1   3  28          0.17         -5.32        15.58 o                         
   2   3  28        120.91        148.95        15.40 o                         
   3   3  28        504.65        533.79        26.42 o                         
   4   3  28        185.91        163.66        24.96 o                         
   5   3  28          4.69         13.08        29.68 o                         
   6   3  28          1.39         14.23        39.05 o                         
   7   3  28         92.29        132.20        46.17 o                         
   0   4  28         51.27         57.40        24.71 o                         
   1   4  28          1.43         -6.19        15.68 o                         
   2   4  28        796.25        825.63        26.64 o                         
   3   4  28        223.55        206.31        31.22 o                         
   4   4  28       1298.14       1338.27        48.99 o                         
   5   4  28         84.82         84.29        30.37 o                         
   6   4  28         29.91        123.77        38.37 o                         
   7   4  28         48.13        102.96        49.43 o                         
   1   5  28        575.02        549.32        25.01 o                         
   2   5  28          0.39         14.36        18.17 o                         
   3   5  28        138.29        160.41        21.79 o                         
   4   5  28        145.17        155.98        31.40 o                         
   5   5  28        254.94        271.07        35.60 o                         
   6   5  28         26.13         26.46        40.83 o                         
   7   5  28          0.34        -17.67        53.47 o                         
   0   6  28        454.99        575.12        36.67 o                         
   1   6  28         41.80         22.83        21.91 o                         
   2   6  28         14.00         52.05        23.90 o                         
   3   6  28         46.67         57.57        25.58 o                         
   4   6  28         61.63         56.32        31.81 o                         
   5   6  28         31.09        -32.58        36.58 o                         
   6   6  28        202.56        152.35        49.79 o                         
   1   7  28        769.84        737.76        37.85 o                         
   2   7  28         39.38         44.01        30.20 o                         
   3   7  28         12.15         21.55        46.68 o                         
   4   7  28         23.56        -41.40        41.40 o                         
   5   7  28          4.41        -41.75        50.80 o                         
   0   8  28         37.18         71.83        45.05 o                         
   1   8  28        385.03        408.64        34.49 o                         
   2   8  28        184.49        178.76        33.69 o                         
   3   8  28         91.25        116.86        48.15 o                         
   4   8  28          0.48         35.23        44.67 o                         
   1   9  28          3.54          0.62        39.93 o                         
   1   1  29          2.29         19.73        13.25 o                         
   2   1  29         72.08         83.59        13.81 o                         
   3   1  29         47.44         65.78        16.22 o                         
   4   1  29        102.26         79.96        28.50 o                         
   5   1  29        106.95        119.14        30.91 o                         
   6   1  29        265.44        328.56        40.08 o                         
   7   1  29        212.94        222.26        45.95 o                         
   8   1  29          3.34         37.15        51.23 o                         
   0   2  29       1887.13       1873.62        47.37 o                         
   1   2  29        119.09        149.62        15.24 o                         
   2   2  29        446.46        437.07        17.91 o                         
   3   2  29        922.48        958.54        29.33 o                         
   4   2  29         46.96         24.20        22.75 o                         
   5   2  29         83.57         70.96        30.70 o                         
   6   2  29        262.91        251.80        40.33 o                         
   7   2  29         16.77         22.98        44.83 o                         
   8   2  29         68.22        106.33        52.18 o                         
   1   3  29        527.66        501.59        20.26 o                         
   2   3  29        143.13        147.45        16.32 o                         
   3   3  29       2957.67       3057.03        51.71 o                         
   4   3  29        276.08        265.79        27.01 o                         
   5   3  29         68.59         74.89        34.69 o                         
   6   3  29         33.27         68.50        40.44 o                         
   7   3  29         14.43         -1.13        47.08 o                         
   0   4  29         44.28         58.26        24.12 o                         
   1   4  29          7.42         -6.98        16.75 o                         
   2   4  29          3.52         29.30        17.77 o                         
   3   4  29        230.70        213.12        23.62 o                         
   4   4  29        506.40        534.70        36.74 o                         
   5   4  29        467.34        491.21        34.28 o                         
   6   4  29          1.95         26.75        42.19 o                         
   7   4  29         14.28         29.77        50.94 o                         
   1   5  29          0.87         -2.93        24.02 o                         
   2   5  29          0.25          4.90        19.00 o                         
   3   5  29        669.49        710.92        32.04 o                         
   4   5  29          3.77         13.29        38.19 o                         
   5   5  29         90.43         53.91        35.67 o                         
   6   5  29         80.80        159.67        52.86 o                         
   0   6  29          3.96         12.88        35.27 o                         
   1   6  29         58.01         22.92        23.05 o                         
   2   6  29        314.69        341.34        26.58 o                         
   3   6  29        133.76        149.84        27.40 o                         
   4   6  29         30.14         42.75        33.92 o                         
   5   6  29          8.81        -37.68        37.68 o                         
   6   6  29         89.71         95.21        62.35 o                         
   1   7  29         13.48         27.95        27.57 o                         
   2   7  29        445.27        508.02        34.81 o                         
   3   7  29          0.04        -21.29        38.19 o                         
   4   7  29          0.20         -4.99        42.58 o                         
   5   7  29         42.48         65.86        46.81 o                         
   0   8  29        123.56         77.70        48.97 o                         
   1   8  29        144.58        157.89        34.81 o                         
   2   8  29        225.85        257.56        38.29 o                         
   3   8  29         28.31        -19.85        41.34 o                         
   0   0  30       1325.71       1313.68        55.35 o                         
   1   0  30         44.62         44.00        19.72 o                         
   2   0  30        966.67       1035.36        37.42 o                         
   3   0  30       2885.19       2970.76       131.48 o                         
   4   0  30         97.23        100.91        32.73 o                         
   5   0  30         51.88        127.81        59.35 o                         
   6   0  30          1.93         20.82        54.66 o                         
   7   0  30          0.71        -61.25        61.25 o                         
   8   0  30          3.61        -39.57        83.39 o                         
   1   1  30        166.37        148.45        19.51 o                         
   2   1  30         39.86         47.15        13.87 o                         
   3   1  30        262.94        276.34        20.58 o                         
   4   1  30       2171.64       2221.41        48.22 o                         
   5   1  30         42.51         88.12        49.86 o                         
   6   1  30         30.47         41.37        38.48 o                         
   7   1  30         60.36         32.05        44.84 o                         
   0   2  30        172.99        212.60        25.61 o                         
   1   2  30        349.16        360.48        18.92 o                         
   2   2  30         94.55         95.20        17.96 o                         
   3   2  30       1325.06       1398.77        39.13 o                         
   4   2  30        431.82        419.39        27.63 o                         
   5   2  30        255.55        232.06        35.41 o                         
   6   2  30        181.36        200.76        41.86 o                         
   7   2  30          0.92        -24.32        47.46 o                         
   1   3  30         48.32         47.30        16.78 o                         
   2   3  30         47.16         69.18        17.83 o                         
   3   3  30       1106.58       1170.32        36.86 o                         
   4   3  30         12.75         45.41        32.10 o                         
   5   3  30         97.49         65.03        32.77 o                         
   6   3  30        124.95        137.78        46.12 o                         
   7   3  30          1.88         35.05        49.51 o                         
   0   4  30        122.90         90.87        27.49 o                         
   1   4  30          3.01          2.21        18.85 o                         
   2   4  30        331.41        345.26        21.65 o                         
   3   4  30        131.60        103.46        38.10 o                         
   4   4  30          1.04         -2.24        28.21 o                         
   5   4  30        119.80        111.93        33.41 o                         
   6   4  30          8.49         23.52        44.03 o                         
   7   4  30         99.73        112.83        53.33 o                         
   1   5  30        520.60        478.80        25.74 o                         
   2   5  30        464.27        459.21        24.93 o                         
   3   5  30         42.84         73.26        24.86 o                         
   4   5  30          1.52         24.78        40.15 o                         
   5   5  30         41.44         40.79        35.61 o                         
   6   5  30         22.08         92.35        49.05 o                         
   0   6  30       1022.58        958.73       106.19 o                         
   1   6  30         13.83        -23.95        23.95 o                         
   2   6  30        109.79        148.67        25.05 o                         
   3   6  30         81.61         69.75        46.83 o                         
   4   6  30         72.77         81.64        36.35 o                         
   5   6  30         47.10         56.93        44.97 o                         
   1   7  30        787.19        807.05        36.31 o                         
   2   7  30          5.82         84.99        37.83 o                         
   3   7  30         26.66        -37.12        37.12 o                         
   4   7  30         92.67         80.11        45.71 o                         
   0   8  30        382.71        431.04        69.61 o                         
   1   8  30        247.72        233.47        35.83 o                         
   2   8  30         13.68         60.76        39.03 o                         
   3   8  30         83.60         46.69        43.27 o                         
   1   1  31         50.64         72.04        16.33 o                         
   2   1  31        158.72        146.78        16.25 o                         
   3   1  31         55.49          3.27        22.01 o                         
   4   1  31        938.37       1047.04        50.82 o                         
   5   1  31        171.22        185.85        39.03 o                         
   6   1  31         36.24         29.67        39.66 o                         
   7   1  31          0.94         -5.85        45.47 o                         
   0   2  31        810.12        799.20        38.91 o                         
   1   2  31         34.41         42.27        16.74 o                         
   2   2  31        283.32        269.38        18.91 o                         
   3   2  31       1263.37       1382.67        41.98 o                         
   4   2  31        149.21        191.74        29.44 o                         
   5   2  31        157.95        168.77        33.62 o                         
   6   2  31         89.50        158.55        43.30 o                         
   7   2  31          0.35        -46.89        46.89 o                         
   1   3  31         21.74        -17.26        17.26 o                         
   2   3  31        138.23        123.56        32.49 o                         
   3   3  31        142.66        166.19        24.08 o                         
   4   3  31          6.22         20.73        28.69 o                         
   5   3  31         33.55        -32.84        40.88 o                         
   6   3  31         29.57        -11.84        44.13 o                         
   7   3  31         29.32         36.29        51.60 o                         
   0   4  31        327.76        267.84        30.53 o                         
   1   4  31        657.45        674.42        32.46 o                         
   2   4  31          6.45        -16.72        19.76 o                         
   3   4  31        191.83        156.14        25.79 o                         
   4   4  31        124.52        114.04        32.71 o                         
   5   4  31        424.40        368.43        41.06 o                         
   6   4  31        137.07        197.43        52.80 o                         
   1   5  31        349.51        337.68        30.91 o                         
   2   5  31         13.57         17.89        21.86 o                         
   3   5  31        212.87        265.42        29.16 o                         
   4   5  31        118.75        124.55        33.93 o                         
   5   5  31         33.46         32.62        39.99 o                         
   6   5  31         10.14         -4.12        52.52 o                         
   0   6  31         34.08         69.16        34.21 o                         
   1   6  31         21.96         31.63        27.42 o                         
   2   6  31        379.29        383.13        32.21 o                         
   3   6  31        985.53       1052.46        45.19 o                         
   4   6  31          0.45         28.61        54.91 o                         
   5   6  31        127.86        122.97        45.24 o                         
   1   7  31         30.17         14.25        30.92 o                         
   2   7  31         76.65        165.83        38.28 o                         
   3   7  31        273.50        270.93        44.83 o                         
   4   7  31         21.66         17.95        46.45 o                         
   0   8  31        955.09        867.22        77.45 o                         
   1   8  31        392.02        371.10        48.49 o                         
   2   8  31         34.03        111.12        44.33 o                         
   0   0  32        801.71        764.25        49.59 o                         
   1   0  32        188.47        195.44        24.37 o                         
   2   0  32        914.15        949.63        42.07 o                         
   3   0  32       2034.16       2095.94        67.37 o                         
   4   0  32       5211.57       5551.03       115.50 o                         
   5   0  32        590.81        508.51        59.26 o                         
   6   0  32        212.07        227.29        62.50 o                         
   7   0  32         24.97        -66.77        66.77 o                         
   1   1  32        302.32        276.02        18.44 o                         
   2   1  32        257.10        294.91        20.12 o                         
   3   1  32        565.16        594.11        27.73 o                         
   4   1  32        788.04        788.18        44.51 o                         
   5   1  32         51.26          3.37        38.13 o                         
   6   1  32         42.72         15.49        41.83 o                         
   7   1  32         14.86        -40.03        47.76 o                         
   0   2  32        617.08        604.07        32.91 o                         
   1   2  32          4.68        -16.49        16.49 o                         
   2   2  32        300.86        293.85        20.42 o                         
   3   2  32        161.90        159.47        26.49 o                         
   4   2  32          2.75        -18.55        30.91 o                         
   5   2  32        396.72        317.31        42.15 o                         
   6   2  32         66.15         37.52        43.55 o                         
   7   2  32         17.60        -39.43        50.18 o                         
   1   3  32        609.20        580.11        24.53 o                         
   2   3  32          0.23         15.96        23.16 o                         
   3   3  32         16.10         -6.70        27.98 o                         
   4   3  32         15.34         -6.20        28.47 o                         
   5   3  32        545.09        541.76        42.49 o                         
   6   3  32        202.04        304.36        49.33 o                         
   7   3  32        142.96        168.64        58.17 o                         
   0   4  32        125.48        118.86        36.10 o                         
   1   4  32        807.14        774.15        29.03 o                         
   2   4  32         22.23          5.92        22.79 o                         
   3   4  32        299.07        312.50        28.64 o                         
   4   4  32          3.17         49.24        33.32 o                         
   5   4  32        185.98        221.35        39.39 o                         
   6   4  32          2.76          4.11        50.46 o                         
   1   5  32         20.61          2.18        24.00 o                         
   2   5  32        123.49        179.98        27.68 o                         
   3   5  32          6.98         11.92        29.62 o                         
   4   5  32         11.09          5.19        34.72 o                         
   5   5  32          1.82         72.79        47.84 o                         
   6   5  32         60.28         26.84        51.87 o                         
   0   6  32         17.06        -27.23        38.67 o                         
   1   6  32          4.07         -5.17        26.24 o                         
   2   6  32        118.06        125.95        30.83 o                         
   3   6  32          0.26        -19.95        35.14 o                         
   4   6  32          8.54         36.36        42.03 o                         
   5   6  32         49.16         97.15        51.53 o                         
   1   7  32        510.46        594.60        35.98 o                         
   2   7  32        286.00        288.28        40.02 o                         
   3   7  32        399.76        442.14        47.36 o                         
   4   7  32         26.65         59.04        57.13 o                         
   0   8  32          5.14         33.46        52.15 o                         
   1   8  32         64.73        157.07        38.64 o                         
   2   8  32        116.81        171.56        45.25 o                         
   1   1  33          3.99         21.53        17.84 o                         
   2   1  33         31.46         65.24        19.41 o                         
   3   1  33        275.68        290.68        25.25 o                         
   4   1  33        958.15       1077.06        46.39 o                         
   5   1  33        486.29        402.32        43.39 o                         
   6   1  33         55.77         50.30        44.66 o                         
   7   1  33        412.54        459.53        56.63 o                         
   0   2  33        239.07        211.95        29.05 o                         
   1   2  33         17.23          0.44        18.44 o                         
   2   2  33        137.81        138.36        20.08 o                         
   3   2  33         73.50        118.63        27.88 o                         
   4   2  33         16.83          8.16        32.86 o                         
   5   2  33        161.96        149.52        43.93 o                         
   6   2  33         37.28         28.04        43.88 o                         
   7   2  33        159.29        230.74        56.36 o                         
   1   3  33        139.00        137.96        20.76 o                         
   2   3  33         13.44         25.70        22.20 o                         
   3   3  33        208.42        189.39        26.52 o                         
   4   3  33         32.46        -25.49        35.69 o                         
   5   3  33        103.27         81.10        43.28 o                         
   6   3  33         20.60         33.85        48.78 o                         
   0   4  33       1615.40       1611.83        65.41 o                         
   1   4  33        380.08        335.83        26.76 o                         
   2   4  33          6.63         20.96        23.02 o                         
   3   4  33         63.72         80.15        31.16 o                         
   4   4  33         23.32         40.62        33.29 o                         
   5   4  33         49.36         46.32        40.00 o                         
   6   4  33        117.15         55.87        52.81 o                         
   1   5  33          1.94        -11.13        24.43 o                         
   2   5  33          3.50        -11.78        25.09 o                         
   3   5  33         15.93         81.28        34.28 o                         
   4   5  33        123.46         78.24        38.41 o                         
   5   5  33         61.09         62.54        45.12 o                         
   0   6  33          1.36          3.76        45.15 o                         
   1   6  33         33.09         62.24        32.78 o                         
   2   6  33         17.69         10.37        32.08 o                         
   3   6  33        206.58        199.65        39.13 o                         
   4   6  33        274.46        357.76        65.68 o                         
   1   7  33         58.10        107.32        36.04 o                         
   2   7  33         41.78        103.34        42.90 o                         
   3   7  33          0.14         89.61        44.81 o                         
   0   8  33        946.88       1059.69        91.97 o                         
   0   0  34        132.79        123.87        37.99 o                         
   1   0  34          4.99         -7.09        25.54 o                         
   2   0  34        453.48        518.91        34.08 o                         
   3   0  34       1441.53       1529.65        82.86 o                         
   4   0  34        486.00        605.83        76.78 o                         
   5   0  34       1081.23       1104.34        77.32 o                         
   6   0  34         13.97         50.63        66.22 o                         
   7   0  34         69.65         71.89        75.81 o                         
   1   1  34        124.63         98.35        19.87 o                         
   2   1  34         31.52         57.36        20.04 o                         
   3   1  34          0.48         15.35        26.76 o                         
   4   1  34       3188.80       3328.67        90.67 o                         
   5   1  34        108.54        100.43        56.20 o                         
   6   1  34          3.83         18.83        51.03 o                         
   0   2  34         53.69         74.46        28.23 o                         
   1   2  34         52.00         38.51        23.71 o                         
   2   2  34          0.18         32.54        20.81 o                         
   3   2  34         75.25         99.18        27.40 o                         
   4   2  34       1287.97       1272.95        73.86 o                         
   5   2  34         64.35         38.82        42.48 o                         
   6   2  34        201.94        164.49        48.58 o                         
   1   3  34         83.39         66.57        23.37 o                         
   2   3  34         12.35         58.54        22.40 o                         
   3   3  34        143.33        154.33        30.19 o                         
   4   3  34          0.57        -17.87        34.77 o                         
   5   3  34         62.44         18.95        46.89 o                         
   6   3  34        200.43        120.18        51.42 o                         
   0   4  34        232.62        249.65        38.50 o                         
   1   4  34        140.20        135.97        25.56 o                         
   2   4  34          9.81         49.90        26.04 o                         
   3   4  34         28.02         -2.53        30.65 o                         
   4   4  34        423.26        424.11        41.14 o                         
   5   4  34         61.78        157.93        47.47 o                         
   6   4  34          1.44        -53.91        53.91 o                         
   1   5  34         16.68         70.22        26.54 o                         
   2   5  34        175.59        214.12        28.71 o                         
   3   5  34        104.81        138.55        32.23 o                         
   4   5  34        325.91        372.59        40.27 o                         
   5   5  34          7.29         39.64        47.72 o                         
   0   6  34          0.15         65.99        81.21 o                         
   1   6  34        156.60        215.74        31.43 o                         
   2   6  34          0.53         44.03        34.88 o                         
   3   6  34        108.70        169.45        42.72 o                         
   4   6  34        392.94        484.18        48.75 o                         
   1   7  34        126.53        200.12        37.61 o                         
   2   7  34        406.22        382.13        50.14 o                         
   1   1  35          4.97        -11.29        19.97 o                         
   2   1  35         58.14         75.23        21.94 o                         
   3   1  35        183.07        197.17        31.02 o                         
   4   1  35          2.31         44.36        43.93 o                         
   5   1  35         50.82         40.84        44.84 o                         
   6   1  35        230.79        120.15        53.62 o                         
   0   2  35         40.54         60.74        30.40 o                         
   1   2  35        356.93        330.97        25.57 o                         
   2   2  35        136.43        150.76        23.96 o                         
   3   2  35        403.22        481.50        31.09 o                         
   4   2  35          0.74         30.22        35.95 o                         
   5   2  35        192.35        240.52        51.93 o                         
   6   2  35         79.73         14.03        52.53 o                         
   1   3  35        887.46        874.21        30.68 o                         
   2   3  35          3.33         43.25        25.86 o                         
   3   3  35        108.82        158.17        30.51 o                         
   4   3  35         81.62         84.72        39.44 o                         
   5   3  35         53.64        101.58        46.83 o                         
   6   3  35         47.78        -46.31        65.77 o                         
   0   4  35        317.22        365.27        38.79 o                         
   1   4  35         43.80         58.29        25.43 o                         
   2   4  35         53.61         20.48        27.99 o                         
   3   4  35          3.56         20.45        35.66 o                         
   4   4  35         62.35         85.29        57.97 o                         
   5   4  35          3.00         16.09        53.14 o                         
   1   5  35         15.56         62.17        29.52 o                         
   2   5  35        123.33        157.17        30.63 o                         
   3   5  35         72.14         81.17        34.01 o                         
   4   5  35        356.38        343.60        43.90 o                         
   0   6  35          5.11         29.80        61.47 o                         
   1   6  35         50.59         54.79        37.88 o                         
   2   6  35        315.54        330.28        43.48 o                         
   3   6  35          6.58         76.74        42.20 o                         
   1   7  35         59.30         61.35        41.79 o                         
   2   7  35          3.73        -18.06        46.57 o                         
   0   0  36         22.99         61.84        45.45 o                         
   1   0  36          4.79         32.63        30.44 o                         
   2   0  36         43.24          8.93        35.09 o                         
   3   0  36       2899.13       3052.22        81.48 o                         
   4   0  36       1616.80       1713.94        91.89 o                         
   5   0  36         52.12         60.79        60.88 o                         
   6   0  36        303.62        283.62        76.75 o                         
   1   1  36         41.38         54.79        22.69 o                         
   2   1  36        806.09        894.09        33.39 o                         
   3   1  36          4.17        -22.10        29.69 o                         
   4   1  36         32.00         33.60        40.27 o                         
   5   1  36        168.25        154.52        50.52 o                         
   6   1  36          2.64          3.52        73.64 o                         
   0   2  36        485.20        423.83        35.98 o                         
   1   2  36         21.68         22.84        22.39 o                         
   2   2  36         19.72         81.81        26.94 o                         
   3   2  36         78.20         96.30        35.11 o                         
   4   2  36         31.22         31.48        38.20 o                         
   5   2  36          0.46         21.26        45.14 o                         
   6   2  36          1.70        -53.43        53.43 o                         
   1   3  36        133.65        118.31        25.68 o                         
   2   3  36          9.11         -4.87        27.07 o                         
   3   3  36         70.59         83.05        30.56 o                         
   4   3  36          7.22        -28.41        39.95 o                         
   5   3  36         70.95         32.93        48.94 o                         
   0   4  36        134.19        149.12        41.59 o                         
   1   4  36        865.20        884.90        37.46 o                         
   2   4  36        164.46        152.24        30.01 o                         
   3   4  36         84.08         61.48        35.01 o                         
   4   4  36         72.10         78.09        39.80 o                         
   5   4  36         51.14         79.63        51.52 o                         
   1   5  36         93.78        139.20        32.02 o                         
   2   5  36         33.25         35.61        36.20 o                         
   3   5  36         46.75        115.41        35.43 o                         
   4   5  36         28.83         83.14        44.99 o                         
   0   6  36        153.83        146.52        73.82 o                         
   1   6  36        188.59        209.82        39.16 o                         
   2   6  36        124.60        124.56        42.52 o                         
   3   6  36        101.24        139.28        45.32 o                         
   1   1  37         11.53         10.55        23.14 o                         
   2   1  37         18.78          2.70        28.23 o                         
   3   1  37        987.11       1052.30        55.43 o                         
   4   1  37       1023.42       1032.15        54.09 o                         
   5   1  37         57.47         31.97        46.81 o                         
   6   1  37          5.87        -19.77        69.50 o                         
   0   2  37        286.66        331.55        36.93 o                         
   1   2  37         71.64        102.36        24.39 o                         
   2   2  37          3.23         -2.89        26.66 o                         
   3   2  37        379.90        355.30        36.38 o                         
   4   2  37         52.20         21.02        43.88 o                         
   5   2  37        362.35        413.26        54.85 o                         
   1   3  37         85.25        128.09        27.72 o                         
   2   3  37          9.52         21.27        30.02 o                         
   3   3  37         29.52          1.11        38.07 o                         
   4   3  37          0.02        -30.94        43.56 o                         
   5   3  37         22.44         56.46        54.26 o                         
   0   4  37        606.72        481.87        47.82 o                         
   1   4  37        296.84        352.94        33.01 o                         
   2   4  37          2.68        -21.24        31.01 o                         
   3   4  37         31.43         80.68        36.14 o                         
   4   4  37         49.63        165.58        44.39 o                         
   1   5  37         28.55         51.01        34.63 o                         
   2   5  37        229.16        274.65        37.31 o                         
   3   5  37         48.70         44.41        39.11 o                         
   4   5  37        140.80        144.73        47.46 o                         
   0   6  37        100.11         -1.47        61.78 o                         
   1   6  37         72.05         87.06        39.15 o                         
   2   6  37         53.80         86.90        47.61 o                         
   0   0  38          1.59        -59.09        59.09 o                         
   1   0  38          9.16         14.70        34.99 o                         
   2   0  38        358.48        424.24        47.25 o                         
   3   0  38       3407.39       3720.07       124.82 o                         
   4   0  38        645.85        663.77        86.19 o                         
   5   0  38          7.36        -15.41       101.97 o                         
   1   1  38          6.54        -24.87        24.87 o                         
   2   1  38        216.25        230.04        31.27 o                         
   3   1  38       1434.60       1556.76        72.05 o                         
   4   1  38        537.74        556.18        50.31 o                         
   5   1  38         99.83        -50.14        50.14 o                         
   0   2  38        808.79        815.87        50.28 o                         
   1   2  38        553.70        596.74        30.72 o                         
   2   2  38          1.86         -3.90        29.75 o                         
   3   2  38        512.05        543.66        43.31 o                         
   4   2  38         29.09         59.77        46.80 o                         
   5   2  38        203.74        226.44        54.80 o                         
   1   3  38         44.40         66.32        30.48 o                         
   2   3  38         19.40         49.90        32.85 o                         
   3   3  38          4.08        -37.35        37.35 o                         
   4   3  38         22.07        -22.91        70.58 o                         
   5   3  38         54.18         64.69        54.33 o                         
   0   4  38         34.57         43.23        43.44 o                         
   1   4  38         21.52         56.29        34.70 o                         
   2   4  38         20.48         45.66        34.98 o                         
   3   4  38        165.41        173.59        40.87 o                         
   4   4  38          0.34         68.38        47.46 o                         
   1   5  38        139.89        160.98        36.20 o                         
   2   5  38         15.63          6.84        40.63 o                         
   3   5  38         90.72        131.32        42.03 o                         
   0   6  38          9.33         93.02        76.37 o                         
   1   6  38        165.76        221.86        45.39 o                         
   1   1  39          9.40         13.15        26.29 o                         
   2   1  39          1.56        -30.70        30.70 o                         
   3   1  39         19.91         49.44        35.94 o                         
   4   1  39        365.33        365.93        52.63 o                         
   5   1  39         58.31        -11.13        52.87 o                         
   0   2  39        371.59        423.19        53.98 o                         
   1   2  39         56.01         99.62        32.85 o                         
   2   2  39         10.76         16.55        40.03 o                         
   3   2  39        353.09        380.04        39.08 o                         
   4   2  39         29.65         -6.35        48.70 o                         
   5   2  39          7.13         43.55        54.49 o                         
   1   3  39         92.31         85.99        32.54 o                         
   2   3  39         68.61         58.49        34.84 o                         
   3   3  39        133.77        118.57        38.78 o                         
   4   3  39         68.14         30.23        48.09 o                         
   0   4  39        176.04        108.32        55.82 o                         
   1   4  39         32.62         13.69        34.73 o                         
   2   4  39         49.61         99.87        38.31 o                         
   3   4  39         54.08        102.89        45.33 o                         
   1   5  39         40.49          8.03        38.10 o                         
   2   5  39        240.43        278.09        42.50 o                         
   0   0  40        177.11        172.05        72.76 o                         
   1   0  40       1067.68       1027.62        56.97 o                         
   2   0  40         89.11        185.21        49.21 o                         
   3   0  40        485.89        604.87        67.09 o                         
   4   0  40        262.20        169.27        77.85 o                         
   1   1  40         16.91         36.74        29.44 o                         
   2   1  40        180.69        183.79        42.66 o                         
   3   1  40        539.15        614.06        46.60 o                         
   4   1  40        133.70         95.40        48.52 o                         
   0   2  40        480.73        501.99        49.68 o                         
   1   2  40          2.49         16.93        31.66 o                         
   2   2  40        173.39        183.29        37.71 o                         
   3   2  40       1044.87       1083.57        49.28 o                         
   4   2  40          7.18         10.51        48.95 o                         
   1   3  40         11.17         27.25        39.89 o                         
   2   3  40        142.93        102.15        38.74 o                         
   3   3  40        256.14        360.23        43.38 o                         
   4   3  40         56.52         40.22        48.24 o                         
   0   4  40        701.53        691.27        64.05 o                         
   1   4  40          0.39          4.56        36.60 o                         
   2   4  40         48.09         20.68        46.47 o                         
   3   4  40        202.62        151.28        44.37 o                         
   1   5  40         78.63         90.30        47.21 o                         
   1   1  41         90.36         70.72        33.12 o                         
   2   1  41         11.24        -23.03        46.36 o                         
   3   1  41         80.88         63.18        44.78 o                         
   4   1  41         82.66         52.02        47.48 o                         
   0   2  41        106.82         56.90        51.92 o                         
   1   2  41         67.15         28.52        34.25 o                         
   2   2  41          5.46        -38.40        38.40 o                         
   3   2  41        389.89        463.38        47.57 o                         
   4   2  41        430.51        512.43        57.05 o                         
   1   3  41          0.01        -35.02        37.88 o                         
   2   3  41         41.26         49.46        41.75 o                         
   3   3  41        742.32        879.91        50.27 o                         
   0   4  41         25.62        -39.47        76.87 o                         
   1   4  41         95.66        132.05        47.80 o                         
   2   4  41        209.78        252.94        47.30 o                         
   0   0  42       1392.55       1405.69       199.77 o                         
   1   0  42        279.61        387.53        53.76 o                         
   2   0  42        130.97        126.37        89.15 o                         
   3   0  42        140.84         70.96        66.24 o                         
   1   1  42        125.20        155.99        38.18 o                         
   2   1  42          1.84         91.48        58.84 o                         
   3   1  42         23.98        -21.88        48.93 o                         
   0   2  42        103.54         25.25        56.55 o                         
   1   2  42         71.42         17.17        45.28 o                         
   2   2  42         84.20         53.16        48.32 o                         
   3   2  42        143.66        225.98        49.36 o                         
   1   3  42          8.88         -4.46        37.91 o                         
   2   3  42         36.48        -31.44        45.69 o                         
   0   4  42        495.24        523.09        70.83 o                         
   1   4  42         16.07         14.34        47.26 o                         
   1   1  43          8.62         22.03        39.19 o                         
   2   1  43         39.31         57.66        45.86 o                         
   0   2  43        160.40         46.01        63.77 o                         
   1   2  43         34.90         -1.01        58.08 o                         
   2   2  43         10.02         31.68        50.21 o                         
   1   3  43          1.93         48.48        46.16 o                         
   0   0  44       1307.65       1323.33       140.41 o                         
   1   0  44        351.70        363.24        67.76 o                         
   2   0  44        147.07        124.27        76.87 o                         
   1   1  44          1.41        -45.07        45.07 o                         
   0   2  44         70.28        114.12        62.66 o                         
   1   2  44          0.03        -45.21        45.21 o                         
                                                                                
